# Supplementary material for: Substrate-Trapped Interactors of PHD3 and FIH Cluster in Distinct Signaling Pathways
Source: Cell Rep. 2016 Mar 10;14(11):2745–60. doi: 10.1016/j.celrep.2016.02.043 (PMC4805855; doi:10.1016/j.celrep.2016.02.043)
Supplement: Table S1. FIH Immunoprecipitation Data, Related to Figure 2 — The table shows HEK293T cells that were transfected with V5-FIH or an empty vector and 48 hr post-transfection treated or not for 4 hr with DMOG. The cells were lysed and V5-FIH was immunoprecipitated and digested on-beads. The peptides were identified by mass spectrometry and quantified by LFQ by the MaxQuant software package. The contaminants and reverse data base hits were deleted. (sheet 1, raw data) The LFQ data, as determined by the MaxQuant software. The column AD is the t test of the untreated FIH (columns M–R) versus the negative control (columns A–F). The column AE is the t test of the DMOG-treated FIH (columns S–X) versus the negative control (columns G–L). The column AG is the ratio of the averages of the untreated FIH/negative control intensities. The column AH is the ratio of the averages of the DMOG-treated FIH/negative control intensities. Highlighted in “orange” are proteins which are statistically enriched in the FIH samples under either condition (p < 0.01 and ratio >2). (sheet 2, FIH interactome) The subset of proteins statistically enriched in the FIH DMOG-treated sample versus the negative control from sheet 1 (p <0.01 and ratio >2). The LFQ intensities are normalized to the FIH-input. Highlighted in “orange” are proteins which are statistically enriched in the FIH DMOG sample versus the FIH untreated sample. The protein expression changes as determined by whole cell LFQ expression proteomics. The experiments were run as biological triplicate, NaN indicates protein was not identified (X–AE). (sheet 3, FIH DMOG induced) The normalized LFQ-intensities of potential FIH substrates are shown. The columns X –AE are the averages and SD of the intensities and are used for the bar graph in Figures 2 and S2. [file mmc2.xlsx]

## Sheet: Sheet 1, raw data
Unfiltred, not-normalised FIH IP LFQ, reverse and contaminants deleted
Specifically enriched in FIH sample untreated AND/OR treated with DMOG
control_1	control_1_COPY	control_2	control_2_COPY	control_3	control_3_COPY	control_1_DMOG	control_1_DMOG_COPY	control_2_DMOG	control_2_DMOG_COPY	control_3_DMOG	control_3_DMOG_COPY	FIH_1	FIH_1_COPY	FIH_2	FIH_2_COPY	FIH_3	FIH_3_COPY	FIH_1_DMOG	FIH_1_DMOG_COPY	FIH_2_DMOG	FIH_2_DMOG_COPY	FIH_3_DMOG	FIH_3_DMOG_COPY	Protein IDs	Majority protein IDs	Protein names	Gene names	Proteins
1	346790	77447	47244	170100	112900	1077600	110520	1538100	70760	216230	1571700	92900000000	87600000000	85900000000	103000000000	101000000000	96200000000	39700000000	37400000000	44600000000	38200000000	37000000000	39300000000	Q9NWT6;E9PNR8	Q9NWT6	Hypoxia-inducible factor 1-alpha inhibitor	HIF1AN	2
42500000000	41800000000	34400000000	34500000000	39600000000	39200000000	41300000000	41000000000	38200000000	44900000000	43600000000	38500000000	42600000000	41400000000	44300000000	44200000000	40800000000	41600000000	41400000000	41700000000	39800000000	38800000000	31800000000	33000000000	P17844;E7ETL9	P17844;E7ETL9	Probable ATP-dependent RNA helicase DDX5	DDX5	2
28600000000	28800000000	32800000000	32700000000	27700000000	28100000000	25800000000	27200000000	26100000000	30300000000	30100000000	26300000000	31100000000	33900000000	34100000000	32200000000	32700000000	35800000000	26900000000	28000000000	25900000000	26400000000	23500000000	23800000000	P22626	P22626	Heterogeneous nuclear ribonucleoproteins A2/B1	HNRNPA2B1	1
9350000000	9400000000	9020000000	8510000000	9010000000	9350000000	8660000000	9130000000	9420000000	9000000000	9560000000	8830000000	22600000000	21800000000	21400000000	20200000000	24700000000	25500000000	11600000000	11700000000	13200000000	13100000000	11000000000	10400000000	P11142;E9PKE3;E9PNE6;P11142-2;A8K7Q2;E9PN89;E9PLF4;E9PK54;E9PQK7;E9PQQ4;E9PS65;E9PPY6;E9PN25;P54652;E9PI65;E9PM13;B3KUS2;E9PSH5	P11142;E9PKE3;E9PNE6;P11142-2;A8K7Q2;E9PN89	Heat shock cognate 71 kDa protein	HSPA8	18
27700000000	26700000000	25700000000	24500000000	22700000000	22300000000	22500000000	22000000000	22900000000	28900000000	28300000000	23100000000	23000000000	23800000000	27600000000	27500000000	26400000000	25200000000	23500000000	23900000000	22800000000	22600000000	17300000000	17400000000	O00571;O00571-2;B4DLU5;B4E3C4;B4DLA0	O00571;O00571-2;B4DLU5	ATP-dependent RNA helicase DDX3X	DDX3X	5
8880000000	10000000000	15100000000	16500000000	14700000000	15100000000	13900000000	14200000000	14800000000	15000000000	15800000000	14900000000	18400000000	18600000000	19200000000	18600000000	23000000000	23800000000	16200000000	16100000000	14100000000	15500000000	15600000000	15100000000	G8JLB6;P31943;E9PCY7;D6RBM0;H0YB39;D6RIU0;H0YBD7;D6RIT2;D6RFM3;D6RIH9;D6RJ04;D6RDU3;D6R9T0;D6RAM1;E5RGV0;E7EQJ0;D6RDL0;H0YBG7;E5RGH4;H0YAQ2;F5GZT4;D6RF17;D6R9D3;E5RJ94	G8JLB6;P31943;E9PCY7;D6RBM0;H0YB39	Heterogeneous nuclear ribonucleoprotein H;Heterogeneous nuclear ribonucleoprotein H, N-terminally processed	HNRNPH1	24
22700000000	23400000000	21600000000	21500000000	20200000000	20000000000	21500000000	21000000000	20600000000	20700000000	21100000000	19900000000	22000000000	21600000000	25700000000	25300000000	24100000000	23500000000	22500000000	21400000000	21500000000	21800000000	16700000000	16600000000	Q9UPQ9-1;A8MYY3	Q9UPQ9-1;A8MYY3		TNRC6B	2
24200000000	24500000000	22500000000	22400000000	23100000000	21400000000	21800000000	21500000000	22600000000	23100000000	22500000000	21700000000	20100000000	21100000000	21600000000	21900000000	22300000000	22600000000	22500000000	21000000000	18700000000	19400000000	18800000000	17900000000	Q00839;B3KX72	Q00839;B3KX72	Heterogeneous nuclear ribonucleoprotein U	HNRNPU	2
11100000000	11300000000	13300000000	13300000000	12400000000	12700000000	14100000000	14300000000	13400000000	12600000000	13400000000	12500000000	15800000000	15700000000	18200000000	17800000000	17300000000	17300000000	16200000000	14900000000	14300000000	14500000000	14300000000	14700000000	Q08211;F5GXA5;Q08211-2	Q08211	ATP-dependent RNA helicase A	DHX9	3
13900000000	11900000000	13200000000	12300000000	15100000000	15200000000	15200000000	15800000000	14300000000	13500000000	13200000000	13400000000	16100000000	16200000000	15400000000	14600000000	17900000000	17200000000	16700000000	16900000000	15200000000	15500000000	12800000000	12900000000	O14979	O14979	Heterogeneous nuclear ribonucleoprotein D-like	HNRPDL	1
19000000000	20900000000	20100000000	19300000000	15000000000	14300000000	17000000000	17600000000	16900000000	20000000000	17600000000	19100000000	15200000000	15600000000	17500000000	16300000000	15300000000	15600000000	17900000000	17800000000	17100000000	15500000000	11400000000	11500000000	Q9BUJ2;Q9BUJ2-2;Q9BUJ2-3;B7Z4B8;Q9BUJ2-4;Q9BUJ2-5;E9PE99	Q9BUJ2;Q9BUJ2-2;Q9BUJ2-3;B7Z4B8;Q9BUJ2-4	Heterogeneous nuclear ribonucleoprotein U-like protein 1	HNRNPUL1	7
15600000000	16900000000	12800000000	13000000000	17000000000	15700000000	16700000000	16300000000	14500000000	15900000000	16400000000	14200000000	15800000000	16200000000	16300000000	16100000000	15300000000	15500000000	17300000000	18200000000	15900000000	17000000000	22800000000	24700000000	P36578;E7EWF1;H3BM89;B4DMJ2;H3BTP7;H3BU31;B4DP82	P36578;E7EWF1;H3BM89;B4DMJ2	60S ribosomal protein L4	RPL4	7
6430000000	6140000000	6980000000	7360000000	6680000000	6490000000	6130000000	6100000000	6540000000	7590000000	6610000000	6630000000	12800000000	12500000000	11900000000	12100000000	15200000000	14300000000	7820000000	7620000000	8390000000	8520000000	7560000000	7270000000	H0YG33;P08107;F5GZ62;F5H1D3;F8VZJ4;E7EP94;Q5SP16;E7EP11	H0YG33;P08107;F5GZ62;F5H1D3;F8VZJ4;E7EP94;Q5SP16	Heat shock 70 kDa protein 1A/1B	HSPA1B;HSPA1A	8
13700000000	15700000000	11800000000	13100000000	12400000000	12900000000	13800000000	14000000000	12300000000	16200000000	16200000000	13000000000	11500000000	11300000000	16000000000	15500000000	13900000000	14200000000	12600000000	12500000000	12000000000	11900000000	8850000000	8640000000	H3BLZ8;Q92841;Q59F66	H3BLZ8;Q92841;Q59F66	Probable ATP-dependent RNA helicase DDX17	DDX17	3
11400000000	12100000000	11900000000	12100000000	12400000000	12900000000	12400000000	12700000000	12700000000	12500000000	13800000000	11900000000	12000000000	12000000000	12000000000	12300000000	12800000000	13200000000	11200000000	11500000000	9760000000	10000000000	16600000000	16400000000	P62241;Q5JR95	P62241;Q5JR95	40S ribosomal protein S8	RPS8	2
10800000000	10400000000	6220000000	6460000000	9390000000	9100000000	10200000000	10800000000	9400000000	9490000000	8800000000	9630000000	11500000000	11600000000	11700000000	10800000000	12400000000	12500000000	14200000000	14300000000	13100000000	13100000000	17800000000	17700000000	P62424;Q5T8U3;Q5T8U2	P62424;Q5T8U3;Q5T8U2	60S ribosomal protein L7a	RPL7A	3
15200000000	14200000000	10500000000	10400000000	11300000000	11100000000	12200000000	13100000000	12800000000	10700000000	10600000000	13500000000	11800000000	12300000000	14400000000	13800000000	12100000000	12000000000	11600000000	11500000000	13300000000	13500000000	11400000000	12000000000	Q9NZI8;C9JT33	Q9NZI8;C9JT33	Insulin-like growth factor 2 mRNA-binding protein 1	IGF2BP1	2
10800000000	11700000000	9220000000	9200000000	13200000000	14400000000	10900000000	10800000000	9540000000	11200000000	11600000000	9330000000	11800000000	12800000000	9040000000	8820000000	11800000000	11600000000	8910000000	9650000000	7990000000	7730000000	8000000000	7950000000	Q96PK6;Q96PK6-2;B8ZZ74;F2Z2W2;F8WDX3;Q2PYN1;D6RGD8	Q96PK6	RNA-binding protein 14	RBM14	7
1	41800000	5016100	13500000	6729100	182400	1795000	2823700	7369100	3701300	10900000	5571200	10700000000	9200000000	11300000000	11900000000	12400000000	11100000000	8680000000	7900000000	11600000000	11700000000	7190000000	8860000000	Q8NB46	Q8NB46	Serine/threonine-protein phosphatase 6 regulatory ankyrin repeat subunit C	ANKRD52	1
11300000000	11200000000	8200000000	8310000000	13000000000	13300000000	12300000000	12800000000	10500000000	11300000000	10800000000	11300000000	12000000000	12300000000	11800000000	11800000000	10500000000	10900000000	15200000000	15300000000	14000000000	14500000000	19300000000	21000000000	P26373;F5H1S2;H3BTH3;H3BUK8	P26373;F5H1S2	60S ribosomal protein L13	RPL13	4
9080000000	9120000000	6880000000	6620000000	8510000000	8500000000	8310000000	9040000000	8480000000	10000000000	8650000000	9430000000	8720000000	8910000000	8580000000	9670000000	9810000000	9610000000	8830000000	9510000000	7880000000	8830000000	12700000000	13100000000	P61247;D6RAT0;D6RG13;E9PFI5;F5H4F9;H0Y8L7;H0Y9Y4;D6RB09;D6RAS7;D6R9B6;D6RED7;D6RI02;D6RGE0	P61247;D6RAT0;D6RG13;E9PFI5;F5H4F9;H0Y8L7;H0Y9Y4;D6RB09	40S ribosomal protein S3a	RPS3A	13
6330000000	6070000000	7010000000	7460000000	6910000000	7070000000	5730000000	5720000000	6860000000	6260000000	6800000000	6480000000	6750000000	6580000000	7500000000	7300000000	8560000000	9180000000	6230000000	7150000000	5610000000	5570000000	9200000000	8430000000	P08865;C9J9K3;A6NE09;C9JQR9	P08865;C9J9K3;A6NE09	40S ribosomal protein SA	RPSA;RPSAP58	4
43400000000	41900000000	33200000000	34200000000	35300000000	36600000000	30700000000	31800000000	31500000000	32200000000	32600000000	32000000000	11800000000	12200000000	8950000000	9120000000	9360000000	9020000000	6720000000	7100000000	6600000000	7660000000	7170000000	7290000000	O14974;F5H1B6;O14974-3;O14974-4;F8VWB4;F8W7P1;F8W8Q6;O14974-2;F8W9E8;F8VZN8;H0YHI8;H0YIS4;H0YIS3;H0YIM2;H0YHL8;F8VW28;H0YIL7	O14974;F5H1B6;O14974-3;O14974-4;F8VWB4;F8W7P1;F8W8Q6;O14974-2;F8W9E8;F8VZN8	Protein phosphatase 1 regulatory subunit 12A	PPP1R12A	17
9180000000	8360000000	6640000000	6430000000	8380000000	7660000000	7950000000	7930000000	7580000000	7640000000	8280000000	7740000000	8720000000	8120000000	8270000000	8280000000	9030000000	8970000000	8590000000	9550000000	8050000000	7290000000	10000000000	10600000000	P62249;Q6IPX4	P62249;Q6IPX4	40S ribosomal protein S16	RPS16	2
7840000000	7890000000	8240000000	9170000000	7520000000	7870000000	7210000000	7720000000	7810000000	7730000000	7940000000	8230000000	7560000000	7960000000	8740000000	8430000000	8850000000	8830000000	7480000000	7570000000	7750000000	7160000000	7290000000	6540000000	P61978-3;P61978-2;B4DFF1;Q5T6W2;Q5T6W1	P61978-3;P61978-2;B4DFF1;Q5T6W2		HNRNPK	5
15300000000	17000000000	15300000000	16000000000	14200000000	14700000000	11100000000	12100000000	12700000000	9900000000	10200000000	12700000000	9420000000	10200000000	9370000000	10200000000	9150000000	8710000000	5860000000	5100000000	5550000000	5260000000	4320000000	4660000000	Q96F45;Q96F45-2;Q96F45-3	Q96F45;Q96F45-2	Zinc finger protein 503	ZNF503	3
13000000000	11900000000	8230000000	8740000000	12600000000	11900000000	10800000000	10600000000	9230000000	11700000000	11500000000	9680000000	9510000000	10000000000	8120000000	8270000000	9290000000	8470000000	9160000000	9000000000	8130000000	8130000000	11200000000	11100000000	P23246;P23246-2;H0Y9K7;H0Y9U2	P23246;P23246-2	Splicing factor, proline- and glutamine-rich	SFPQ	4
7440000000	8250000000	7110000000	6910000000	6370000000	6260000000	7020000000	6770000000	7120000000	6690000000	7400000000	6700000000	7920000000	7910000000	9030000000	8910000000	8410000000	8330000000	6560000000	6180000000	6250000000	6270000000	4950000000	4990000000	Q8NDV7-6;Q8NDV7;Q8NDV7-5;Q8NDV7-2;Q8NDV7-3;G8JLL8;H3BTQ1;H3BRT3;Q8NDV7-4;I3L3S5	Q8NDV7-6;Q8NDV7;Q8NDV7-5;Q8NDV7-2	Trinucleotide repeat-containing gene 6A protein	TNRC6A	10
10100000000	8900000000	6330000000	6050000000	9180000000	8560000000	9810000000	9000000000	8280000000	9190000000	8690000000	7900000000	9060000000	8760000000	8810000000	8840000000	8450000000	8320000000	13300000000	12500000000	10700000000	11000000000	14700000000	14600000000	P39023;G5E9G0;H7C422;B5MCW2;H7C3M2;F8WCR1	P39023;G5E9G0;H7C422;B5MCW2;H7C3M2	60S ribosomal protein L3	RPL3	6
6120000000	5160000000	8070000000	7560000000	7630000000	7120000000	7750000000	7610000000	7630000000	8600000000	7830000000	7770000000	7320000000	7870000000	7760000000	7950000000	8300000000	8290000000	6620000000	6470000000	6870000000	6790000000	6190000000	6170000000	Q13151	Q13151	Heterogeneous nuclear ribonucleoprotein A0	HNRNPA0	1
5710000000	6610000000	7450000000	7810000000	5890000000	6000000000	6790000000	7090000000	7380000000	7330000000	7480000000	7110000000	7740000000	7660000000	7930000000	8070000000	8790000000	8130000000	9210000000	9090000000	9020000000	9120000000	6140000000	5860000000	P35637;P35637-2;B4DR70;H3BPE7;H3BNZ4	P35637;P35637-2;B4DR70;H3BPE7	RNA-binding protein FUS	FUS	5
4380000000	3240000000	10800000000	10500000000	7060000000	6500000000	8090000000	8030000000	7250000000	7010000000	7440000000	6220000000	6980000000	7610000000	6990000000	6780000000	7640000000	8110000000	6490000000	6470000000	5710000000	5680000000	5050000000	4990000000	P51991;H7C1J8	P51991	Heterogeneous nuclear ribonucleoprotein A3	HNRNPA3	2
5970000000	6340000000	6740000000	6420000000	6760000000	7060000000	7220000000	7120000000	7290000000	6690000000	6220000000	7600000000	7940000000	7910000000	7760000000	7690000000	8400000000	8090000000	6310000000	6780000000	7320000000	7160000000	6310000000	5990000000	O43390;Q2L7G6;E7ETM7	O43390;Q2L7G6;E7ETM7	Heterogeneous nuclear ribonucleoprotein R	HNRNPR	3
8900000000	8560000000	4310000000	4640000000	8160000000	7610000000	8830000000	9460000000	8330000000	8630000000	8990000000	8180000000	8520000000	8290000000	8080000000	7730000000	8860000000	8080000000	10500000000	10400000000	9060000000	9240000000	12200000000	12100000000	P18124;A8MUD9;C9JIJ5;C9JZ88	P18124;A8MUD9	60S ribosomal protein L7	RPL7	4
7210000000	7020000000	5180000000	5360000000	6600000000	6870000000	7070000000	7340000000	6810000000	8010000000	7320000000	6880000000	7860000000	7580000000	7780000000	7620000000	7840000000	7870000000	8300000000	8330000000	6790000000	7290000000	11200000000	11300000000	P23396;E9PL09;E9PPU1;E9PL45;H0YEU2;F2Z2S8;H0YCJ7;E9PK82;E9PJH4;E9PQ96;H0YF32;E9PSF4;E9PQX2;H0YES8;E9PJN9	P23396;E9PL09;E9PPU1;E9PL45;H0YEU2;F2Z2S8;H0YCJ7	40S ribosomal protein S3	RPS3	15
8370000000	8750000000	10400000000	12300000000	7790000000	7550000000	8740000000	8930000000	8490000000	8670000000	8950000000	7120000000	7970000000	8540000000	7860000000	8440000000	8130000000	7860000000	8550000000	9280000000	6870000000	7280000000	6120000000	5810000000	P09651-2;F8W6I7;F8VRQ1;F8W1S7;F8VSB5;P09651-3;Q32P51;F8VTQ5;H0YH80;F8W646;F8VYN5	P09651-2;F8W6I7;F8VRQ1;F8W1S7;F8VSB5;P09651-3;Q32P51;F8VTQ5;H0YH80	Heterogeneous nuclear ribonucleoprotein A1-like 2	HNRNPA1;HNRNPA1L2	11
6430000000	6010000000	4850000000	5280000000	6850000000	6760000000	6440000000	6250000000	6300000000	6470000000	6010000000	6600000000	7740000000	7610000000	7570000000	7210000000	7420000000	7740000000	7740000000	8040000000	7100000000	7440000000	6130000000	5940000000	P38159;P38159-2;H3BT71;H0Y6E7;H3BUY5;B3KRG5;P38159-3;H3BR27;O75526;H3BNC1;Q8N7X1	P38159;P38159-2;H3BT71;H0Y6E7;H3BUY5;B3KRG5	RNA-binding motif protein, X chromosome;RNA-binding motif protein, X chromosome, N-terminally processed	RBMX	11
8320000000	8510000000	10500000000	10600000000	7080000000	7330000000	8410000000	8430000000	8730000000	7740000000	7940000000	8790000000	7210000000	6970000000	8690000000	8850000000	7810000000	7670000000	7810000000	8350000000	8250000000	8420000000	9820000000	9540000000	P11940;E7EQV3;P11940-2;E7ERJ7;Q9H361;H0YAR2;H0YBQ4;H3BNY3;H3BPI5;H0YAP2;H0YBN4;Q4VXU2;H0YB86;E5RJB9;E5RH24;E5RGH3;Q4VY17;H0YB75;H0YAS6;H0YAW6;Q5JQF8;H0YAS7;E5RHG7;H0YC10;Q96DU9;E5RFD8;E5RGC4	P11940;E7EQV3;P11940-2;E7ERJ7;Q9H361;H0YAR2;H0YBQ4	Polyadenylate-binding protein 1;Polyadenylate-binding protein 3	PABPC1;PABPC3	27
10200000000	9260000000	5910000000	5940000000	9170000000	8470000000	10600000000	9260000000	9040000000	9460000000	9520000000	7500000000	7780000000	8350000000	7740000000	8200000000	7980000000	7430000000	10700000000	10800000000	8890000000	9290000000	13200000000	12700000000	Q07020;H0YHA7;F8VWC5;G3V203;F8VYV2;E7EW92;F8VUA6;F8VXR6	Q07020;H0YHA7;F8VWC5;G3V203;F8VYV2;E7EW92;F8VUA6	60S ribosomal protein L18	RPL18	8
7250000000	6920000000	6700000000	6010000000	7320000000	6620000000	7140000000	7000000000	7240000000	8010000000	7000000000	6830000000	7070000000	7000000000	7120000000	6690000000	7170000000	6870000000	7260000000	7740000000	6250000000	6520000000	10500000000	10400000000	P62280	P62280	40S ribosomal protein S11	RPS11	1
1420000000	1690000000	1330000000	1470000000	1230000000	1440000000	1300000000	1590000000	1310000000	1480000000	1410000000	1490000000	6380000000	6760000000	7250000000	7200000000	5550000000	6870000000	4520000000	4760000000	4990000000	5300000000	4080000000	3860000000	P05141;Q9H0C2	P05141	ADP/ATP translocase 2	SLC25A5	2
5540000000	5600000000	2820000000	3180000000	4120000000	4180000000	5010000000	5340000000	4210000000	4720000000	4200000000	4480000000	6310000000	6350000000	6940000000	6630000000	7170000000	6740000000	8980000000	8270000000	7070000000	6440000000	11000000000	10500000000	P62701;P22090;C9JEH7;A6NH36;Q8TD47;C9JQ55	P62701	40S ribosomal protein S4, X isoform	RPS4X	6
4620000000	4350000000	3460000000	3980000000	4220000000	3930000000	5170000000	5200000000	5230000000	4370000000	4400000000	4810000000	5520000000	5170000000	5990000000	5920000000	6390000000	6610000000	6640000000	6650000000	5680000000	5620000000	10200000000	10300000000	P46781;C9JM19;B5MCT8;A8MXK4	P46781;C9JM19;B5MCT8	40S ribosomal protein S9	RPS9	4
6310000000	7180000000	4780000000	4980000000	5510000000	6090000000	6170000000	5780000000	5510000000	6000000000	6620000000	5350000000	5890000000	6300000000	6430000000	6400000000	6460000000	6530000000	6810000000	6780000000	5690000000	5490000000	8270000000	8350000000	P60866;P60866-2;E5RJX2;G3XAN0;E5RIP1	P60866;P60866-2;E5RJX2	40S ribosomal protein S20	RPS20	5
6690000000	6630000000	4730000000	4710000000	6640000000	6490000000	6170000000	6490000000	5950000000	7190000000	6750000000	6290000000	6820000000	7200000000	6550000000	6390000000	6800000000	6460000000	7280000000	7070000000	5950000000	6060000000	8660000000	8950000000	P62269;Q5GGW2	P62269	40S ribosomal protein S18	RPS18	2
5080000000	5070000000	4780000000	5030000000	5030000000	5010000000	4450000000	4520000000	4970000000	5670000000	5410000000	5210000000	5390000000	5220000000	5000000000	4940000000	5780000000	6170000000	4810000000	5030000000	4350000000	4080000000	3960000000	3860000000	P31942;P31942-3;P31942-4;P31942-5	P31942;P31942-3;P31942-4	Heterogeneous nuclear ribonucleoprotein H3	HNRNPH3	4
8270000000	7370000000	5650000000	5510000000	7600000000	7510000000	7540000000	7330000000	6420000000	7160000000	7070000000	6820000000	6360000000	6640000000	6740000000	6730000000	6180000000	6120000000	7540000000	8440000000	7470000000	7400000000	9740000000	9680000000	P62917;E9PKU4;E9PKZ0;E9PIZ3;G3V1A1;E9PP36	P62917;E9PKU4;E9PKZ0;E9PIZ3;G3V1A1	60S ribosomal protein L8	RPL8	6
6390000000	5210000000	4130000000	3360000000	6680000000	6610000000	7010000000	7090000000	5780000000	5590000000	5840000000	5880000000	6180000000	6420000000	6150000000	6260000000	6310000000	6020000000	7750000000	7700000000	6810000000	6860000000	9990000000	9940000000	P46777;B3KTM6;Q5T7N0	P46777;B3KTM6	60S ribosomal protein L5	RPL5	3
5610000000	4820000000	3830000000	3630000000	6560000000	6220000000	7490000000	7290000000	6010000000	6050000000	6010000000	5790000000	6210000000	6090000000	5850000000	5850000000	6030000000	5990000000	7570000000	7770000000	6830000000	6700000000	9380000000	9280000000	Q02543;B4DM74	Q02543;B4DM74	60S ribosomal protein L18a	RPL18A	2
6780000000	6650000000	5820000000	6040000000	5270000000	5200000000	5060000000	5200000000	6090000000	4790000000	4670000000	6820000000	5590000000	5420000000	5860000000	5830000000	5850000000	5950000000	5230000000	4980000000	4930000000	4830000000	5140000000	5020000000	P52272;P52272-2;Q59ES8;F5H7Z1	P52272;P52272-2;Q59ES8	Heterogeneous nuclear ribonucleoprotein M	HNRNPM	4
4690000000	4830000000	5460000000	6220000000	3920000000	4020000000	4070000000	4390000000	4710000000	4030000000	4070000000	4340000000	4810000000	5070000000	4850000000	4960000000	5590000000	5930000000	3900000000	3790000000	4750000000	5120000000	3940000000	4030000000	P35573;P35573-3;P35573-2	P35573;P35573-3;P35573-2	Glycogen debranching enzyme;4-alpha-glucanotransferase;Amylo-alpha-1,6-glucosidase	AGL	3
6700000000	6480000000	4970000000	4510000000	6370000000	6000000000	5580000000	5770000000	5410000000	5640000000	6040000000	5620000000	6120000000	6520000000	6130000000	6700000000	6030000000	5800000000	7060000000	6940000000	6050000000	6620000000	8710000000	8840000000	P39019	P39019	40S ribosomal protein S19	RPS19	1
6380000000	6410000000	6600000000	6440000000	7280000000	7180000000	9430000000	8830000000	7570000000	10300000000	10300000000	7670000000	4820000000	4780000000	5630000000	5350000000	5420000000	5720000000	10600000000	10900000000	9520000000	9520000000	5380000000	5360000000	P08621;P08621-2;P08621-3;P08621-4	P08621;P08621-2;P08621-3	U1 small nuclear ribonucleoprotein 70 kDa	SNRNP70	4
4500000000	5090000000	5800000000	5840000000	5810000000	5690000000	4330000000	4530000000	5070000000	4520000000	4860000000	5110000000	3160000000	3350000000	4450000000	4650000000	5000000000	5550000000	3850000000	3810000000	3730000000	3720000000	5950000000	6330000000	P63244;D6RAC2;D6RHH4;D6REE5;H0Y8W2;D6R9L0;D6R9Z1;H0YAM7;D6RFX4;H0YAF8;D6RFZ9;D6RBD0;E9PD14;D6RAU2;H0Y8R5;D6R909;D6RGK8;D6RF23;D6RHJ5;H0Y9P0;D6RDI0	P63244;D6RAC2;D6RHH4;D6REE5;H0Y8W2;D6R9L0;D6R9Z1;H0YAM7;D6RFX4;H0YAF8;D6RFZ9;D6RBD0;E9PD14;D6RAU2	Guanine nucleotide-binding protein subunit beta-2-like 1	GNB2L1	21
4060000000	3890000000	5370000000	4730000000	5660000000	5420000000	5680000000	5360000000	5360000000	6280000000	6300000000	5450000000	4840000000	5230000000	5080000000	5040000000	5420000000	5450000000	4630000000	4840000000	4170000000	4220000000	6310000000	6000000000	P25398	P25398	40S ribosomal protein S12	RPS12	1
5160000000	4850000000	2790000000	2940000000	4760000000	4450000000	5430000000	5140000000	4760000000	5040000000	4530000000	4710000000	5130000000	5300000000	5150000000	5410000000	4920000000	5430000000	7430000000	7440000000	5870000000	6220000000	8950000000	8970000000	Q02878;F8VZ45;F8VWR1;F8VZA3;F8VRY1;F8VR69	Q02878	60S ribosomal protein L6	RPL6	6
4400000000	4360000000	4510000000	4120000000	4180000000	4130000000	3860000000	3620000000	4010000000	3960000000	4120000000	4080000000	5440000000	5040000000	5080000000	5090000000	5440000000	5170000000	3760000000	3850000000	3880000000	4130000000	3810000000	3950000000	Q9Y3I0;E7EQS9	Q9Y3I0	tRNA-splicing ligase RtcB homolog	C22orf28	2
3380000000	4440000000	2600000000	3580000000	3420000000	3350000000	4620000000	4120000000	3910000000	4260000000	4090000000	3770000000	3930000000	4200000000	3800000000	3440000000	5250000000	5100000000	3750000000	4370000000	4460000000	4200000000	5670000000	5290000000	P05388;F8VU65;F8VWS0;F8VW21;G3V210;F8VPE8;F8VRK7;F8VQY6;Q8NHW5;F8VZS0;F8VWV4;F8VS58;F8W1K8	P05388;F8VU65;F8VWS0;F8VW21;G3V210;F8VPE8;F8VRK7;F8VQY6;Q8NHW5;F8VZS0;F8VWV4;F8VS58	60S acidic ribosomal protein P0;60S acidic ribosomal protein P0-like	RPLP0;RPLP0P6	13
3920000000	3460000000	3230000000	2860000000	5820000000	5590000000	5490000000	5060000000	4630000000	4600000000	5280000000	4620000000	4810000000	4330000000	3970000000	4020000000	4310000000	5090000000	4890000000	5270000000	4460000000	4380000000	5830000000	6490000000	P62913	P62913	60S ribosomal protein L11	RPL11	1
3830000000	3860000000	3960000000	4350000000	5000000000	4780000000	4610000000	5280000000	4630000000	4860000000	4810000000	4870000000	5020000000	5260000000	5630000000	5690000000	5090000000	5070000000	5050000000	5410000000	4420000000	4670000000	7770000000	7540000000	P62851;E9PPT4;E9PK60;E9PQK3	P62851	40S ribosomal protein S25	RPS25	4
5290000000	5290000000	3860000000	3610000000	5280000000	4970000000	4790000000	4830000000	4980000000	4540000000	4900000000	5220000000	4440000000	4530000000	4730000000	4620000000	4960000000	4950000000	4950000000	5170000000	4090000000	3960000000	6990000000	6370000000	P62081;B5MCP9	P62081;B5MCP9	40S ribosomal protein S7	RPS7	2
5840000000	6400000000	5570000000	5680000000	5110000000	5430000000	5930000000	5770000000	5620000000	5300000000	6160000000	5150000000	4850000000	4850000000	5200000000	5360000000	5000000000	4950000000	4010000000	4140000000	4100000000	4130000000	3190000000	3180000000	G3XAB8;Q9HCJ0-2;Q9HCJ0	G3XAB8;Q9HCJ0-2;Q9HCJ0	Trinucleotide repeat-containing gene 6C protein	TNRC6C	3
7290000000	6920000000	4400000000	4160000000	6840000000	6700000000	5760000000	5790000000	5470000000	6490000000	5970000000	5300000000	5390000000	5310000000	4360000000	4180000000	5410000000	4860000000	6010000000	5830000000	5100000000	5140000000	6910000000	6600000000	Q15233;F5GYZ3;H7C367;C9JYS8;C9IZL7;C9J4X2;C9JJ13	Q15233;F5GYZ3;H7C367;C9JYS8	Non-POU domain-containing octamer-binding protein	NONO	7
5440000000	4570000000	5180000000	4770000000	4770000000	4500000000	4530000000	4590000000	5200000000	4810000000	4160000000	4890000000	5080000000	5020000000	5350000000	5320000000	4810000000	4850000000	5140000000	5080000000	5160000000	5200000000	4530000000	4740000000	B4DY08;P07910-2;G3V4W0;G3V4C1;P07910;B2R603;P07910-4;G3V2Q1;G3V576;P07910-3;G3V2D6;G8JL89;G3V5V7;G3V575;G3V555;G3V251;G3V3K6;G3V5X6;B4DSU6;G3V4M8;G3V2H6;Q569J8;G3V129;Q86SE5;B3KT61;E5RG71	B4DY08;P07910-2;G3V4W0;G3V4C1;P07910;B2R603;P07910-4;G3V2Q1;G3V576;P07910-3;G3V2D6;G8JL89;G3V5V7	Heterogeneous nuclear ribonucleoproteins C1/C2	HNRNPC	26
5080000000	3590000000	4190000000	3330000000	5340000000	6030000000	5580000000	6260000000	4980000000	4550000000	5050000000	4310000000	4430000000	5500000000	5630000000	4330000000	4750000000	4800000000	6090000000	6080000000	5490000000	5260000000	6470000000	7500000000	P18621;B4E3C2	P18621;B4E3C2	60S ribosomal protein L17	RPL17	2
4840000000	5530000000	4870000000	4750000000	4580000000	4640000000	3720000000	3970000000	4210000000	4320000000	3760000000	4500000000	4330000000	4400000000	5380000000	4850000000	5030000000	4770000000	4960000000	5010000000	4810000000	5000000000	5790000000	6140000000	E9PFM1;Q04637;Q04637-3;Q04637-4;Q04637-5;E7EUU4;E9PGM1;E7EX73;Q04637-6;G5E9S1;C9JF13;C9J6B6;C9K073;C9J2Z7;H7C044;C9JHW9;F8WCF2;C9JWW9;C9JSU8;C9J556;C9JWH7	E9PFM1;Q04637;Q04637-3;Q04637-4;Q04637-5;E7EUU4;E9PGM1;E7EX73;Q04637-6;G5E9S1;C9JF13	Eukaryotic translation initiation factor 4 gamma 1	EIF4G1	21
1140000000	1160000000	1740000000	1530000000	1080000000	1150000000	1100000000	1010000000	1300000000	1420000000	1590000000	1430000000	3850000000	3830000000	4360000000	4790000000	4670000000	4680000000	2640000000	2190000000	2730000000	2520000000	2200000000	2260000000	P68363;CON__ENSEMBL:ENSBTAP00000016242;F8VVB9;F8VQQ4;E7ET24;F8VWX4;F8VS66;F8VRZ4;F8VWV9;F8VX09;F8VRK0;F8W0F6;F8VXB8;F8VYI2;F8VS94;F8VXZ7	P68363;CON__ENSEMBL:ENSBTAP00000016242	Tubulin alpha-1B chain	TUBA1B	16
3470000000	3450000000	3430000000	2950000000	3370000000	3280000000	3280000000	2890000000	3620000000	3760000000	3690000000	3560000000	3620000000	3980000000	3750000000	4050000000	4510000000	4630000000	3590000000	3270000000	3650000000	3560000000	3370000000	3480000000	Q92499;B4DPN6;B4DME8	Q92499;B4DPN6;B4DME8	ATP-dependent RNA helicase DDX1	DDX1	3
4640000000	5030000000	3970000000	3540000000	4500000000	3830000000	4100000000	4150000000	3940000000	3710000000	4200000000	4340000000	4270000000	4510000000	4230000000	4780000000	4140000000	4530000000	4660000000	5020000000	4040000000	3920000000	5920000000	5950000000	P62753;A2A3R5;A2A3R7	P62753;A2A3R5	40S ribosomal protein S6	RPS6	3
5610000000	5130000000	3530000000	3610000000	4960000000	4170000000	5450000000	4440000000	4490000000	3910000000	4990000000	4310000000	5350000000	5190000000	4980000000	4990000000	4800000000	4480000000	5960000000	5710000000	5000000000	4930000000	7510000000	7290000000	P62899;B7Z4C8;P62899-2;P62899-3;B7Z4E3;C9JU56;H7C2W9;B8ZZK4	P62899;B7Z4C8;P62899-2;P62899-3;B7Z4E3;C9JU56;H7C2W9;B8ZZK4	60S ribosomal protein L31	RPL31	8
3030000000	3020000000	2840000000	2790000000	3180000000	3170000000	2950000000	3010000000	2790000000	2980000000	2890000000	2830000000	3750000000	3830000000	4090000000	4040000000	4500000000	4470000000	3160000000	3100000000	2860000000	2930000000	4670000000	4670000000	P07814;E7EMN0;F5H7I7	P07814;E7EMN0;F5H7I7	Bifunctional glutamate/proline--tRNA ligase;Glutamate--tRNA ligase;Proline--tRNA ligase	EPRS	3
4540000000	3330000000	2770000000	2580000000	4230000000	3960000000	4020000000	4500000000	3910000000	4230000000	4130000000	3280000000	4210000000	4290000000	4170000000	4250000000	3880000000	4450000000	5360000000	5950000000	4590000000	6060000000	6440000000	7810000000	P42766;F2Z388;H0Y3A0	P42766;F2Z388;H0Y3A0	60S ribosomal protein L35	RPL35	3
5410000000	5220000000	2600000000	3140000000	5210000000	5150000000	5540000000	5330000000	4060000000	4480000000	4600000000	4350000000	4310000000	4990000000	4520000000	4530000000	4640000000	4450000000	6550000000	6470000000	5990000000	5540000000	7210000000	6700000000	P46779;H0YKD8;E9PB24;P46779-2;H0YMF4;G5E9L2;C9JB50;H0YLP6	P46779;H0YKD8;E9PB24;P46779-2;H0YMF4;G5E9L2;C9JB50	60S ribosomal protein L28	RPL28	8
5060000000	4920000000	4790000000	4900000000	2840000000	3150000000	3700000000	3690000000	4510000000	3700000000	3680000000	4530000000	3930000000	4090000000	5430000000	5440000000	4760000000	4360000000	3420000000	3260000000	3480000000	3590000000	3140000000	3060000000	O15027-5;O15027;O15027-4;O15027-3;O15027-2;C9JVR0;H0Y5S1;Q8N9G1;F6VLX6	O15027-5;O15027;O15027-4;O15027-3;O15027-2	Protein transport protein Sec16A	SEC16A	9
5650000000	4910000000	2770000000	2570000000	4590000000	4440000000	5200000000	5260000000	3950000000	4410000000	3940000000	4210000000	4190000000	4910000000	4520000000	4590000000	3800000000	4290000000	6960000000	6780000000	6050000000	6290000000	8900000000	9250000000	P61313;E7EQV9;E7ENU7;E7EX53;Q642I1;E7ERA2	P61313;E7EQV9;E7ENU7;E7EX53;Q642I1	60S ribosomal protein L15;Ribosomal protein L15	RPL15	6
5090000000	5510000000	5020000000	5040000000	5220000000	5340000000	5080000000	5060000000	5490000000	5320000000	5320000000	5970000000	4660000000	4380000000	4460000000	4260000000	4470000000	4270000000	4980000000	5030000000	4600000000	4610000000	4590000000	4490000000	A8MXP9;P43243;D6REM6;D6R991;B3KM87;H0Y8T4;Q68E03;D6RBK5;D6R8Z5;D6RE02;D6RBI2;D6REK4;D6RCM3;D6RBS2;D6RAY2;D6RAM9;D6R9F3;D6RB45	A8MXP9;P43243;D6REM6;D6R991	Matrin-3	MATR3	18
4370000000	4040000000	4140000000	3630000000	4370000000	4220000000	4240000000	4230000000	3770000000	3900000000	4370000000	4130000000	4140000000	4210000000	4300000000	4090000000	4110000000	4260000000	4250000000	4320000000	3910000000	3740000000	5500000000	5360000000	P46776;E9PLL6;E9PJD9;E9PLX7;H0YF34;E9PKT2	P46776;E9PLL6;E9PJD9;E9PLX7	60S ribosomal protein L27a	RPL27A	6
2980000000	2970000000	4760000000	4700000000	3290000000	3240000000	3920000000	3750000000	3770000000	3450000000	3730000000	3780000000	3750000000	3900000000	3980000000	4060000000	4390000000	4210000000	3140000000	3090000000	2930000000	3020000000	2990000000	3070000000	Q15717;B1APY8;P26378-3;P26378;B1APY9;P26378-5;P26378-2;P26378-4;B1AM48	Q15717	ELAV-like protein 1	ELAVL1	9
5300000000	5140000000	3250000000	3480000000	5450000000	5130000000	5430000000	5490000000	4080000000	4970000000	4710000000	4950000000	4440000000	4690000000	4230000000	4150000000	4340000000	4200000000	5660000000	6260000000	5670000000	5300000000	7410000000	7250000000	P30050;P30050-2	P30050;P30050-2	60S ribosomal protein L12	RPL12	2
3350000000	3250000000	2890000000	2920000000	3000000000	3280000000	3670000000	3900000000	3630000000	4340000000	3810000000	3460000000	3500000000	3820000000	3660000000	3950000000	4000000000	4200000000	4110000000	3910000000	3510000000	3490000000	4870000000	4980000000	Q9BVP2;Q9BVP2-2;B4DMU5;C9JZT7;C9JYH9	Q9BVP2;Q9BVP2-2	Guanine nucleotide-binding protein-like 3	GNL3	5
14700000000	15500000000	20300000000	17600000000	1910000000	1850000000	9000000000	8270000000	941000000	9040000000	10200000000	815000000	16700000000	18600000000	7830000000	7900000000	4670000000	4190000000	6150000000	6150000000	6300000000	6430000000	2200000000	2000000000	P04264;CON__P04264;F8VP67;CON__H-INV:HIT000016045;F5GY66	P04264;CON__P04264	Keratin, type II cytoskeletal 1	KRT1	5
3310000000	3200000000	2410000000	2330000000	2420000000	2500000000	3430000000	3380000000	3380000000	2680000000	2700000000	3200000000	3520000000	3430000000	3600000000	3650000000	4000000000	4100000000	4070000000	4000000000	4150000000	4060000000	4420000000	4570000000	Q7L2E3-2;H7BXY3;Q7L2E3-3	Q7L2E3-2;H7BXY3;Q7L2E3-3		DHX30	3
1740000000	1590000000	1850000000	1690000000	2090000000	1860000000	2960000000	3020000000	2290000000	1810000000	1920000000	2240000000	4120000000	4050000000	3640000000	3550000000	4040000000	4070000000	4170000000	4450000000	3750000000	3750000000	7290000000	7250000000	P61353	P61353	60S ribosomal protein L27	RPL27	1
3070000000	3120000000	4880000000	4490000000	3030000000	3390000000	3440000000	3690000000	3320000000	3150000000	3210000000	3760000000	3550000000	3770000000	3520000000	3560000000	3960000000	4060000000	3470000000	3480000000	3110000000	2860000000	3140000000	3130000000	Q14103;Q14103-3;H0Y8G5;Q14103-2;B4DTC3;Q14103-4;H7BXN2;H0YA96;D6RAF8;D6RF44;F5H6R6;D6RBQ9;D6RD83	Q14103;Q14103-3;H0Y8G5;Q14103-2;B4DTC3;Q14103-4;H7BXN2;H0YA96;D6RAF8;D6RF44	Heterogeneous nuclear ribonucleoprotein D0	HNRNPD	13
3470000000	3750000000	2360000000	2100000000	3000000000	2480000000	3540000000	3170000000	3400000000	3150000000	3220000000	3070000000	3520000000	3310000000	3720000000	3900000000	4460000000	3990000000	4130000000	3840000000	3880000000	3360000000	6220000000	5640000000	P15880;H0YEN5;E9PM36;I3L404;E9PMM9;E9PQD7;E9PPT0	P15880;H0YEN5;E9PM36;I3L404;E9PMM9;E9PQD7	40S ribosomal protein S2	RPS2	7
2420000000	1970000000	3280000000	2950000000	3850000000	3690000000	4020000000	3890000000	3660000000	3220000000	3810000000	3240000000	3700000000	3630000000	3270000000	3390000000	3900000000	3950000000	3830000000	4040000000	3600000000	3370000000	4430000000	4770000000	P32969;H0Y9V9;D6RAN4;E7ESE0;B4E1M5;H0Y9R4	P32969;H0Y9V9;D6RAN4;E7ESE0;B4E1M5	60S ribosomal protein L9	RPL9	6
2770000000	2670000000	1010000000	1060000000	3220000000	3220000000	3680000000	3830000000	2940000000	2510000000	2690000000	3230000000	2970000000	3110000000	1830000000	1890000000	3310000000	3800000000	3940000000	3930000000	3280000000	3490000000	5210000000	5210000000	P62906	P62906	60S ribosomal protein L10a	RPL10A	1
3420000000	3760000000	2390000000	2430000000	2930000000	2930000000	3190000000	3350000000	3010000000	3280000000	2670000000	3000000000	3670000000	3700000000	4090000000	3950000000	3420000000	3710000000	4450000000	4410000000	3690000000	4000000000	5370000000	5970000000	P62750;A8MUS3;A8MXA8;H7BY10	P62750;A8MUS3;A8MXA8;H7BY10	60S ribosomal protein L23a	RPL23A	4
3930000000	3960000000	2990000000	2900000000	3860000000	3830000000	3430000000	3470000000	3390000000	3950000000	3840000000	3580000000	3700000000	3690000000	3740000000	3620000000	3800000000	3690000000	3610000000	3580000000	2710000000	2700000000	4540000000	4450000000	P62263;E5RH77;H0YB22	P62263;E5RH77;H0YB22	40S ribosomal protein S14	RPS14	3
3260000000	3480000000	2420000000	2810000000	2620000000	3240000000	3110000000	3400000000	3020000000	2930000000	3030000000	3350000000	3360000000	3430000000	3520000000	3700000000	3660000000	3690000000	3750000000	3710000000	3110000000	3180000000	6460000000	5980000000	P62277;E9PS50	P62277	40S ribosomal protein S13	RPS13	2
51900000	15000000	6434700	15500000	140000000	24300000	7495800	6951300	156000000	8045700	127000000	17600000	4020000000	3560000000	5190000000	3790000000	5020000000	3670000000	4510000000	5960000000	8030000000	9580000000	3950000000	5200000000	Q9H2K2	Q9H2K2	Tankyrase-2	TNKS2	1
1590000000	1480000000	1440000000	1370000000	1550000000	1570000000	1480000000	1630000000	1490000000	1370000000	1390000000	1590000000	3740000000	3870000000	4530000000	4540000000	3540000000	3670000000	3710000000	3770000000	3910000000	3970000000	3640000000	3660000000	Q9NVI7-2;Q9NVI7;H0Y2W2;G3V1I6;E9PDY1;Q5SV16;Q5SV15	Q9NVI7-2;Q9NVI7;H0Y2W2;G3V1I6	ATPase family AAA domain-containing protein 3A	ATAD3A	7
16100000000	16700000000	15300000000	14600000000	15800000000	16500000000	12800000000	12900000000	11400000000	14800000000	13300000000	11700000000	3840000000	3980000000	3360000000	3450000000	3260000000	3440000000	2710000000	2740000000	2730000000	2820000000	2820000000	2680000000	Q13435;E9PPJ0;E9PJT3;H0YEX5;H0YDT7;E9PIL8	Q13435;E9PPJ0	Splicing factor 3B subunit 2	SF3B2	6
7730000000	8090000000	6640000000	6690000000	7180000000	7390000000	7530000000	7230000000	7060000000	7310000000	7600000000	6670000000	3720000000	3880000000	3240000000	3260000000	3530000000	3440000000	3120000000	3020000000	3070000000	3070000000	2550000000	2580000000	Q2KHR2;Q2KHR2-2;H0YLP2;C9JU50;H0YLX2;H0YMH6	Q2KHR2;Q2KHR2-2;H0YLP2;C9JU50;H0YLX2	DNA-binding protein RFX7	RFX7	6
3280000000	3420000000	2160000000	2110000000	3580000000	3820000000	3530000000	3560000000	3160000000	3560000000	3370000000	3100000000	3790000000	3820000000	3650000000	3600000000	3470000000	3430000000	6190000000	5600000000	4690000000	4280000000	7280000000	6290000000	P84098	P84098	60S ribosomal protein L19	RPL19	1
4460000000	3710000000	4030000000	3770000000	3500000000	3500000000	4250000000	4430000000	4490000000	4110000000	3590000000	4750000000	3340000000	3270000000	3890000000	3860000000	3380000000	3370000000	3480000000	3440000000	3470000000	3510000000	3410000000	3220000000	F5H012;P19474;P19474-2;H0YDP8	F5H012;P19474;P19474-2	E3 ubiquitin-protein ligase TRIM21	TRIM21	4
4650000000	5230000000	3660000000	3360000000	3240000000	3110000000	4610000000	5010000000	4060000000	3180000000	3450000000	4110000000	3150000000	3420000000	3250000000	3310000000	3320000000	3220000000	2460000000	2440000000	2470000000	2340000000	2960000000	2910000000	Q9NQH7;Q9NQH7-4;Q9NQH7-2;Q9NQH7-5;Q9NQH7-3;F2Z316;B7ZBB4	Q9NQH7;Q9NQH7-4;Q9NQH7-2;Q9NQH7-5;Q9NQH7-3	Probable Xaa-Pro aminopeptidase 3	XPNPEP3	7
3760000000	3880000000	5530000000	4860000000	4480000000	4030000000	3800000000	3430000000	4080000000	4000000000	3550000000	3830000000	3490000000	3390000000	3460000000	3140000000	3480000000	3210000000	1980000000	1910000000	2240000000	2040000000	1660000000	1900000000	P61962;E9PCY4;B4E039	P61962;E9PCY4	DDB1- and CUL4-associated factor 7	DCAF7	3
2740000000	2510000000	3050000000	3020000000	2490000000	2360000000	3000000000	2940000000	3090000000	2480000000	2250000000	2870000000	2740000000	2830000000	3010000000	3170000000	3040000000	3200000000	2240000000	2210000000	2810000000	2560000000	2240000000	2360000000	O60506;O60506-2;F6UXX1	O60506;O60506-2	Heterogeneous nuclear ribonucleoprotein Q	SYNCRIP	3
1330000000	1330000000	2490000000	2290000000	1630000000	1760000000	1100000000	1090000000	1510000000	1620000000	1670000000	1600000000	3350000000	3080000000	2920000000	2870000000	3050000000	3200000000	1980000000	1910000000	2330000000	2310000000	1680000000	1520000000	P68104;Q5VTE0;F8W6I0;Q6IQ15;Q05639;Q5JR01;A6PW80;E7EPH7	P68104;Q5VTE0;F8W6I0;Q6IQ15;Q05639	Elongation factor 1-alpha 1;Putative elongation factor 1-alpha-like 3;Elongation factor 1-alpha;Elongation factor 1-alpha 2	EEF1A1;EEF1A1P5;EEF1A2	8
2820000000	3040000000	2690000000	2860000000	2710000000	2640000000	2530000000	2550000000	2860000000	2760000000	2690000000	3150000000	2860000000	3090000000	3060000000	3060000000	3130000000	3150000000	2370000000	2190000000	2100000000	2140000000	1870000000	1900000000	Q5BKZ1;Q5BKZ1-3;Q5BKZ1-2;E2QRN4	Q5BKZ1	DBIRD complex subunit ZNF326	ZNF326	4
3310000000	3320000000	2610000000	2450000000	2970000000	2890000000	2690000000	2720000000	2840000000	3050000000	3030000000	2740000000	3180000000	3110000000	2810000000	2800000000	3260000000	3140000000	2470000000	2400000000	2500000000	2580000000	2050000000	2100000000	P11021;B4DEF7	P11021	78 kDa glucose-regulated protein	HSPA5	2
4590000000	5060000000	5040000000	4620000000	3590000000	4040000000	4180000000	4060000000	4370000000	3500000000	3560000000	4160000000	3160000000	3250000000	3690000000	3340000000	2960000000	3110000000	2950000000	2910000000	3370000000	3380000000	2940000000	3190000000	P16989;P16989-3;H0YG22	P16989;P16989-3	DNA-binding protein A	CSDA	3
2510000000	2180000000	2950000000	2820000000	2610000000	2540000000	2770000000	2720000000	2480000000	2380000000	2300000000	2780000000	2920000000	2850000000	2930000000	2920000000	3360000000	3090000000	2860000000	3140000000	2820000000	2900000000	2470000000	2850000000	Q99729-3;Q99729-2;D6RBZ0;D6RD18;D6R9P3	Q99729-3;Q99729-2;D6RBZ0;D6RD18;D6R9P3		HNRNPAB	5
2570000000	3080000000	2910000000	2720000000	2570000000	2730000000	3110000000	2930000000	2690000000	2380000000	2880000000	2530000000	2970000000	2650000000	3200000000	3090000000	2930000000	2980000000	2860000000	3150000000	2820000000	2660000000	2870000000	3030000000	Q2NL82;I3L1Q5;I3L4E8	Q2NL82	Pre-rRNA-processing protein TSR1 homolog	TSR1	3
2500000000	2960000000	2480000000	2720000000	2060000000	2380000000	2610000000	2770000000	2590000000	2650000000	2580000000	2610000000	2510000000	2890000000	3070000000	3120000000	2950000000	2950000000	2830000000	2920000000	3080000000	3100000000	2630000000	2660000000	Q01085-2;Q49AS9	Q01085-2			2
2610000000	2640000000	2440000000	2690000000	2160000000	2260000000	2290000000	2470000000	2440000000	2220000000	2150000000	2620000000	2790000000	2870000000	2960000000	2930000000	3050000000	2920000000	2570000000	2340000000	2410000000	2530000000	3080000000	2810000000	G5E9M5;Q12906-6;Q12906-4	G5E9M5;Q12906-6;Q12906-4		ILF3	3
2970000000	2820000000	1960000000	1870000000	2880000000	2920000000	2570000000	2670000000	2610000000	2690000000	2870000000	2360000000	3040000000	3100000000	2600000000	2950000000	2810000000	2870000000	3590000000	3710000000	3210000000	2640000000	4290000000	4350000000	P08708;P0CW22;H0YK46;H0YN88;H0YN73;H3BNC9	P08708;P0CW22;H0YK46;H0YN88	40S ribosomal protein S17;40S ribosomal protein S17-like	RPS17;RPS17L	6
2900000000	2900000000	2560000000	2920000000	3240000000	3420000000	2780000000	2920000000	2950000000	2880000000	3100000000	2690000000	2550000000	2680000000	2600000000	2440000000	2940000000	2840000000	3360000000	3420000000	3200000000	3210000000	4720000000	4650000000	P19338;E7EX81;Q9BQ02;H7BY16;C9JWL1;C9J1H7;C9JLB1	P19338;E7EX81;Q9BQ02;H7BY16	Nucleolin	NCL	7
4290000000	3990000000	3140000000	3300000000	3050000000	3350000000	3740000000	3740000000	3740000000	2930000000	2930000000	3600000000	2860000000	2750000000	3360000000	3220000000	2690000000	2840000000	2770000000	2720000000	3030000000	3280000000	2810000000	2710000000	O00425;O00425-2;F8WD15	O00425	Insulin-like growth factor 2 mRNA-binding protein 3	IGF2BP3	3
3460000000	3790000000	3710000000	4010000000	3700000000	3640000000	4040000000	4200000000	3880000000	6240000000	5770000000	4230000000	2660000000	2590000000	3280000000	3190000000	2900000000	2810000000	4620000000	4440000000	4450000000	4260000000	2850000000	2890000000	Q07955;Q07955-2;Q07955-3	Q07955;Q07955-2;Q07955-3	Serine/arginine-rich splicing factor 1	SRSF1	3
2370000000	2570000000	2010000000	2060000000	1960000000	2220000000	2180000000	2270000000	2160000000	2450000000	2350000000	2300000000	2380000000	2370000000	2840000000	2920000000	2760000000	2810000000	2780000000	2530000000	2270000000	2170000000	2030000000	1980000000	O43823;B7Z8L8	O43823	A-kinase anchor protein 8	AKAP8	2
3630000000	3600000000	2650000000	2590000000	3700000000	3870000000	3710000000	3440000000	2960000000	3120000000	2880000000	3050000000	2620000000	2500000000	3060000000	3090000000	2860000000	2800000000	4140000000	4900000000	3170000000	3360000000	8630000000	8440000000	P06748;P06748-2;P06748-3;E5RGW4	P06748;P06748-2;P06748-3	Nucleophosmin	NPM1	4
1	68500000	8419100	54400000	1	1	1	10100000	10000000	8702700	1	1	3020000000	3050000000	2190000000	2800000000	2700000000	2790000000	1820000000	1690000000	1830000000	2480000000	1740000000	1930000000	O96018	O96018	Amyloid beta A4 precursor protein-binding family A member 3	APBA3	1
2300000000	2280000000	1950000000	1860000000	1970000000	2030000000	2070000000	2090000000	2350000000	2520000000	2450000000	2440000000	2590000000	2650000000	2380000000	2510000000	2670000000	2750000000	2930000000	3060000000	2250000000	2340000000	3420000000	3310000000	Q9NR30;Q9NR30-2;Q3SWU7	Q9NR30;Q9NR30-2	Nucleolar RNA helicase 2	DDX21	3
10700000000	10900000000	11800000000	12100000000	10500000000	10400000000	9260000000	8940000000	8250000000	11000000000	11400000000	7880000000	2520000000	2810000000	2780000000	2730000000	2600000000	2750000000	2480000000	2470000000	2420000000	2420000000	2100000000	2190000000	O15042;O15042-2;E7ET15;H0Y8D9;O15042-3;C9JB80;E7EW00;H7C4V2;C9J5L1;C9JDJ7;H7C4P4	O15042;O15042-2;E7ET15;H0Y8D9	U2 snRNP-associated SURP motif-containing protein	U2SURP	11
4080000000	4030000000	4060000000	4200000000	4210000000	4430000000	4590000000	4350000000	4430000000	3920000000	4350000000	4270000000	2560000000	2540000000	2630000000	2550000000	2340000000	2740000000	1940000000	2130000000	2430000000	2460000000	2020000000	2050000000	A5PL33;C9J5U6	A5PL33	Protein KRBA1	KRBA1	2
13100000000	13900000000	11800000000	11800000000	12800000000	12700000000	10400000000	10700000000	9480000000	11000000000	11200000000	9590000000	3350000000	3260000000	2750000000	2650000000	2820000000	2730000000	2710000000	2720000000	2370000000	2490000000	2650000000	2550000000	O75533;B4DGZ4;E9PCH3;H7C341;F8WC19	O75533	Splicing factor 3B subunit 1	SF3B1	5
3460000000	3880000000	2060000000	1870000000	3460000000	3480000000	3470000000	3250000000	3730000000	3530000000	3100000000	3770000000	3570000000	3550000000	2760000000	2670000000	2860000000	2730000000	3070000000	2890000000	2300000000	2300000000	3490000000	3260000000	P10412	P10412	Histone H1.4	HIST1H1E	1
2190000000	2420000000	2510000000	2690000000	2460000000	2540000000	2740000000	2540000000	2560000000	3560000000	3620000000	2500000000	2500000000	2380000000	2470000000	2690000000	2740000000	2670000000	3150000000	2990000000	2710000000	2730000000	1980000000	1970000000	Q13242;H0YIB4	Q13242;H0YIB4	Serine/arginine-rich splicing factor 9	SRSF9	2
11600000	15100000	4803800	21000000	10900000	36300000	1	23600000	13500000	1	12500000	30800000	2810000000	2520000000	3160000000	3450000000	2820000000	2580000000	2450000000	2250000000	2790000000	2560000000	2670000000	2240000000	Q9ULT8;G3V4V5;H0YJD4;H0Y3R1	Q9ULT8	E3 ubiquitin-protein ligase HECTD1	HECTD1	4
1310000000	2020000000	1450000000	1350000000	2280000000	2320000000	2190000000	2050000000	2080000000	1930000000	2400000000	2060000000	2160000000	2200000000	2270000000	2210000000	2130000000	2430000000	2430000000	2440000000	2080000000	1910000000	3110000000	3170000000	P62857	P62857	40S ribosomal protein S28	RPS28	1
2530000000	2360000000	2020000000	2000000000	2170000000	2290000000	2340000000	2310000000	2390000000	1940000000	1980000000	2250000000	2490000000	2360000000	2550000000	2500000000	2530000000	2410000000	1640000000	1680000000	1870000000	1840000000	1620000000	1530000000	Q9UJV9;D6RGI7;H0Y8L8;H0YA06;D6RD33	Q9UJV9	Probable ATP-dependent RNA helicase DDX41	DDX41	5
2760000000	2580000000	2500000000	2680000000	2570000000	2850000000	2640000000	2700000000	2400000000	2900000000	2680000000	2720000000	2400000000	2410000000	2430000000	2540000000	2220000000	2290000000	2330000000	2280000000	2300000000	2130000000	2170000000	2100000000	E9PB61	E9PB61		ALYREF	1
2520000000	2360000000	2190000000	2140000000	2170000000	2180000000	2450000000	2390000000	2280000000	2300000000	2210000000	2330000000	2330000000	2270000000	2220000000	2330000000	2220000000	2260000000	2070000000	1950000000	2100000000	2190000000	2370000000	2270000000	O95793;O95793-2;O95793-3;Q5JW30;Q5JW28;Q5JW32	O95793;O95793-2;O95793-3;Q5JW30	Double-stranded RNA-binding protein Staufen homolog 1	STAU1	6
1660000000	1640000000	2250000000	2420000000	2950000000	2760000000	3290000000	3140000000	2840000000	4070000000	4280000000	2880000000	1750000000	1670000000	2130000000	2130000000	2140000000	2230000000	3820000000	3830000000	3470000000	3440000000	1830000000	1990000000	P09234;Q5TAL2	P09234	U1 small nuclear ribonucleoprotein C	SNRPC	2
1930000000	1840000000	1920000000	2010000000	1630000000	1660000000	1900000000	1750000000	1640000000	1850000000	1950000000	1600000000	1970000000	1870000000	2200000000	2080000000	2190000000	2230000000	1550000000	1540000000	1570000000	1540000000	1340000000	1360000000	O95429;O95429-2;H0YBT1	O95429;O95429-2	BAG family molecular chaperone regulator 4	BAG4	3
3080000000	2390000000	2040000000	2000000000	2110000000	2900000000	2460000000	2590000000	2010000000	1740000000	1740000000	2010000000	2420000000	2340000000	2590000000	3330000000	2060000000	2230000000	3250000000	3100000000	3030000000	2770000000	5670000000	4910000000	P83731;C9JNW5;C9JXB8	P83731;C9JNW5;C9JXB8	60S ribosomal protein L24	RPL24	3
2230000000	2280000000	1620000000	1580000000	2210000000	2040000000	2300000000	2230000000	2010000000	1830000000	1960000000	2150000000	2150000000	2150000000	2290000000	2460000000	2200000000	2210000000	2950000000	2990000000	2330000000	2410000000	4390000000	4640000000	P62829;C9JD32;B9ZVP7	P62829;C9JD32;B9ZVP7	60S ribosomal protein L23	RPL23	3
2480000000	2450000000	1770000000	1790000000	2760000000	2290000000	2680000000	2450000000	2460000000	2520000000	2520000000	2380000000	2060000000	2130000000	2070000000	1970000000	2210000000	2180000000	2550000000	2650000000	1810000000	2210000000	2940000000	3240000000	P40429;B4DNC8;Q6NVV1	P40429	60S ribosomal protein L13a	RPL13A	3
4210000000	4170000000	6310000000	6090000000	5760000000	5800000000	5540000000	5870000000	5400000000	6970000000	6180000000	5370000000	2440000000	2530000000	2140000000	2180000000	2040000000	2170000000	1400000000	1640000000	1500000000	1490000000	1480000000	1410000000	P62140;E7ETD8;C9JP48;C9J9S3;H0Y3Y6	P62140;E7ETD8	Serine/threonine-protein phosphatase PP1-beta catalytic subunit;Serine/threonine-protein phosphatase	PPP1CB	5
2300000000	2360000000	2220000000	2350000000	2720000000	2900000000	2190000000	2460000000	2040000000	2400000000	2250000000	2110000000	1910000000	2200000000	2610000000	2400000000	2120000000	2090000000	2840000000	2790000000	2260000000	2080000000	5470000000	4520000000	Q8NC51;Q8NC51-3	Q8NC51;Q8NC51-3	Plasminogen activator inhibitor 1 RNA-binding protein	SERBP1	2
2620000000	2550000000	2020000000	2010000000	2670000000	2580000000	2630000000	2330000000	2230000000	2340000000	2340000000	2020000000	2430000000	2310000000	2280000000	2300000000	2200000000	2070000000	2800000000	2850000000	2510000000	2700000000	3260000000	3620000000	P61254	P61254	60S ribosomal protein L26	RPL26	1
2340000000	2220000000	1680000000	1230000000	2210000000	1940000000	2330000000	1840000000	1890000000	1870000000	2000000000	1830000000	2440000000	2250000000	2540000000	2230000000	2090000000	2060000000	3000000000	2800000000	3170000000	2870000000	4100000000	3930000000	F8W727;P62910;D3YTB1;D3YTI8	F8W727;P62910;D3YTB1	60S ribosomal protein L32	RPL32	4
1820000000	1640000000	1350000000	1280000000	1590000000	1390000000	1570000000	1520000000	1720000000	1570000000	1830000000	1520000000	1920000000	1980000000	2230000000	2190000000	1930000000	2010000000	1770000000	2100000000	1700000000	1740000000	3040000000	3410000000	P62861	P62861	40S ribosomal protein S30	FAU	1
2180000000	2390000000	2580000000	2630000000	1750000000	1940000000	2170000000	2220000000	2280000000	1990000000	2150000000	2670000000	1720000000	1720000000	2370000000	2200000000	2140000000	1990000000	2300000000	2310000000	2550000000	2650000000	2420000000	2410000000	Q13310-3;Q13310-2;Q13310;B1ANR0;H0Y5F5;H0YEU6;B1ANR1;H0YEQ8;H0Y6X6;H0YCC8;H0YER0	Q13310-3;Q13310-2;Q13310;B1ANR0;H0Y5F5;H0YEU6	Polyadenylate-binding protein 4	PABPC4	11
843000000	1350000000	1520000000	1380000000	1640000000	1430000000	1660000000	1560000000	1530000000	1460000000	1530000000	1360000000	1870000000	1860000000	1930000000	1990000000	2030000000	1980000000	2020000000	1810000000	1680000000	1560000000	2940000000	2950000000	Q9UN86-2	Q9UN86-2			1
6780000000	6910000000	7030000000	6780000000	5960000000	5780000000	5670000000	5690000000	5900000000	6590000000	6570000000	5780000000	2080000000	2060000000	2350000000	2490000000	2130000000	1970000000	1570000000	1640000000	1550000000	1430000000	1720000000	1620000000	Q9BYW2;F2Z317;H7C3H4;Q9BYW2-2;F5H340;Q9BYW2-3;H7BZ93;H7BXT4;C9JG86	Q9BYW2;F2Z317;H7C3H4;Q9BYW2-2;F5H340;Q9BYW2-3;H7BZ93;H7BXT4;C9JG86	Histone-lysine N-methyltransferase SETD2	SETD2	9
6070000000	5920000000	3480000000	3340000000	742000000	736000000	2950000000	3080000000	499000000	3470000000	3820000000	458000000	7000000000	7110000000	3410000000	3860000000	1910000000	1970000000	2720000000	2730000000	3110000000	3200000000	1060000000	1100000000	P35527;CON__P35527	P35527;CON__P35527	Keratin, type I cytoskeletal 9	KRT9	2
2610000000	2600000000	4000000000	3700000000	2870000000	2860000000	3230000000	3060000000	4340000000	2840000000	3420000000	3620000000	1800000000	1760000000	1990000000	1930000000	1990000000	1950000000	2170000000	2280000000	2410000000	2290000000	1990000000	1820000000	Q96EP5;Q96EP5-2	Q96EP5;Q96EP5-2	DAZ-associated protein 1	DAZAP1	2
1090000000	1200000000	1140000000	1170000000	1170000000	1240000000	1220000000	1310000000	1110000000	1140000000	1130000000	1140000000	1480000000	1500000000	1640000000	1640000000	1820000000	1940000000	1180000000	1260000000	1180000000	1200000000	1800000000	1850000000	P14868;Q68CR9;C9JLC1;C9J7S3;H7BZ35;H7C278;C9JQM9	P14868;Q68CR9	Aspartate--tRNA ligase, cytoplasmic	DARS;DKFZp781B11202	7
1990000000	1930000000	1740000000	1770000000	1630000000	1770000000	2250000000	2270000000	2180000000	1990000000	1970000000	2040000000	1740000000	1790000000	1990000000	1980000000	1820000000	1930000000	2170000000	2140000000	2340000000	2210000000	1990000000	2130000000	Q9H2U1;F5GZS0;Q9H2U1-2;Q9H2U1-3;E7EWK3;H7C5F5;H7C514	Q9H2U1;F5GZS0;Q9H2U1-2;Q9H2U1-3;E7EWK3	Probable ATP-dependent RNA helicase DHX36	DHX36	7
2430000000	2210000000	2500000000	2610000000	1990000000	1930000000	1230000000	1310000000	1710000000	2060000000	1990000000	1950000000	1720000000	1830000000	1430000000	1380000000	1860000000	1920000000	2380000000	2410000000	2430000000	2470000000	1500000000	1460000000	CON__P60712;P60709;P63261;B4E335;F5H0N0;B4DW52;I3L3I4;F5GYT4;I3L1U9;I3L3I0;I3L4N8;E7EVS6;G5E9R0;I3L3R2;C9JZR7;C9JUM1;A5A3E0;Q6S8J3;C9JTX5;P0CG38;Q562R1;Q9BYX7;P0CG39;F8WCH0	CON__P60712;P60709;P63261;B4E335;F5H0N0;B4DW52;I3L3I4;F5GYT4;I3L1U9;I3L3I0;I3L4N8	Actin, cytoplasmic 1;Actin, cytoplasmic 1, N-terminally processed;Actin, cytoplasmic 2;Actin, cytoplasmic 2, N-terminally processed	ACTB;ACTG1	24
2420000000	2400000000	1830000000	1950000000	2360000000	2430000000	2250000000	2310000000	2180000000	2000000000	2060000000	2240000000	1940000000	1820000000	1920000000	1850000000	1970000000	1920000000	1710000000	1780000000	1800000000	1830000000	1630000000	1700000000	Q13263;Q13263-2	Q13263;Q13263-2	Transcription intermediary factor 1-beta	TRIM28	2
2740000000	2780000000	2320000000	2310000000	1910000000	2070000000	2200000000	2300000000	2270000000	2000000000	1870000000	2570000000	1920000000	1900000000	2290000000	2170000000	2050000000	1880000000	1860000000	1870000000	2070000000	2080000000	1930000000	1950000000	Q9NZB2-6;Q9NZB2;Q9NZB2-4;Q9NZB2-5;Q9NZB2-2;H7C0T0;Q5T035	Q9NZB2-6;Q9NZB2;Q9NZB2-4	Constitutive coactivator of PPAR-gamma-like protein 1	FAM120A	7
1850000000	1610000000	1910000000	1830000000	1380000000	1330000000	2260000000	2270000000	4760000000	2110000000	1930000000	4590000000	3160000000	3250000000	1720000000	1640000000	1970000000	1880000000	1660000000	1640000000	2240000000	2280000000	1960000000	2020000000	P0C0S8;Q6FI13;Q16777;Q9BTM1;Q96KK5;Q99878;C9JE22;Q9BTM1-2;P20671;Q96QV6;H0YFX9;P16104;F5H4B2;A8MQC5	P0C0S8;Q6FI13;Q16777;Q9BTM1;Q96KK5;Q99878;C9JE22;Q9BTM1-2;P20671;Q96QV6;H0YFX9;P16104	Histone H2A type 1;Histone H2A type 2-A;Histone H2A type 2-C;Histone H2A.J;Histone H2A type 1-H;Histone H2A type 1-J;Histone H2A;Histone H2A type 1-D;Histone H2A type 1-A;Histone H2A.x	HIST1H2AG;HIST2H2AA3;HIST2H2AC;H2AFJ;HIST1H2AH;HIST1H2AJ;HIST1H2AD;HIST1H2AA;H2AFX	14
1570000000	1180000000	1240000000	1280000000	2100000000	2020000000	1900000000	2130000000	1520000000	1780000000	1540000000	2040000000	1850000000	2000000000	1700000000	1900000000	1980000000	1880000000	2780000000	2930000000	2650000000	2590000000	3730000000	3610000000	P27635;Q96L21;A6QRI9;B8A6G2	P27635;Q96L21	60S ribosomal protein L10;60S ribosomal protein L10-like	RPL10;RPL10L	4
1500000000	1560000000	1200000000	1180000000	1580000000	1550000000	1610000000	1560000000	1390000000	1370000000	1400000000	1290000000	1740000000	1590000000	1800000000	1990000000	2010000000	1870000000	1940000000	2070000000	1590000000	1360000000	3690000000	3630000000	Q14444;Q14444-2;G3V153;E9PLA9;E9PP31	Q14444;Q14444-2;G3V153;E9PLA9;E9PP31	Caprin-1	CAPRIN1	5
5945600	4368100	1	1422700	1724900	2087100	11300000	1218400	4858700	1	10600000	3711700	1610000000	3570000000	2640000000	2000000000	1950000000	1860000000	5340000000	4470000000	2810000000	6320000000	2890000000	4250000000	Q9P2R3;Q9P2R3-4;I3L2C5;I3L3P8;I3L1Z9	Q9P2R3;Q9P2R3-4;I3L2C5	Ankyrin repeat and FYVE domain-containing protein 1	ANKFY1	5
1470000000	1400000000	1170000000	1170000000	1420000000	1470000000	1270000000	1320000000	1350000000	1510000000	1420000000	1220000000	1950000000	1960000000	1760000000	1800000000	1870000000	1820000000	1890000000	1870000000	1810000000	1800000000	1910000000	2010000000	Q8WWM7;Q8WWM7-3;Q63ZY4;Q8WWM7-2;A8K1R6;Q8WWM7-4;Q8WWM7-5;Q8WWM7-6;H3BUF6;C9JXV8;Q8WWM7-7;H3BSK9;H3BUE3;H3BSQ5;H3BRB0	Q8WWM7;Q8WWM7-3;Q63ZY4;Q8WWM7-2;A8K1R6;Q8WWM7-4;Q8WWM7-5;Q8WWM7-6;H3BUF6	Ataxin-2-like protein	ATXN2L	15
1970000000	2080000000	1960000000	2030000000	2070000000	2050000000	2150000000	2060000000	2140000000	2090000000	2080000000	2040000000	1700000000	1630000000	1700000000	1710000000	1670000000	1810000000	1720000000	1710000000	1530000000	1580000000	1450000000	1440000000	Q1KMD3;H3BQZ7	Q1KMD3;H3BQZ7	Heterogeneous nuclear ribonucleoprotein U-like protein 2	HNRNPUL2;hCG_2044799	2
2190000000	2240000000	1910000000	1790000000	2130000000	2160000000	2150000000	2100000000	2090000000	1850000000	2000000000	1980000000	1900000000	1890000000	1790000000	1840000000	1800000000	1790000000	1660000000	1580000000	1640000000	1720000000	2240000000	2220000000	Q99459	Q99459	Cell division cycle 5-like protein	CDC5L	1
1010000000	953000000	1010000000	932000000	1170000000	1190000000	1080000000	1050000000	958000000	1150000000	1150000000	1030000000	1550000000	1400000000	1720000000	1620000000	1740000000	1790000000	1560000000	1520000000	1130000000	1200000000	3380000000	3400000000	Q13283;F8W7N6;F5H4D6;E5RIZ6;E5RJU8;Q5HYE9;E5RH42;E5RIF8;E5RI46;E5RH00	Q13283;F8W7N6;F5H4D6	Ras GTPase-activating protein-binding protein 1	G3BP1	10
2310000000	2180000000	1960000000	1720000000	2410000000	2120000000	2240000000	2100000000	2080000000	1850000000	1750000000	2000000000	2050000000	2140000000	2360000000	1930000000	1950000000	1790000000	1130000000	1110000000	1280000000	1480000000	1010000000	1050000000	Q8N5F7;Q5M9Q1	Q8N5F7;Q5M9Q1	NF-kappa-B-activating protein;NKAP-like protein	NKAP;NKAPL	2
1780000000	2220000000	1750000000	1860000000	1940000000	2180000000	1920000000	1990000000	2120000000	2360000000	2280000000	2260000000	1690000000	1790000000	1870000000	1790000000	1730000000	1780000000	1950000000	1950000000	1760000000	1840000000	1470000000	1540000000	P14866;A6NIT8;H7C464	P14866;A6NIT8	Heterogeneous nuclear ribonucleoprotein L	HNRNPL	3
2550000000	2770000000	2560000000	2570000000	2190000000	2290000000	2680000000	2620000000	2960000000	2540000000	2770000000	2680000000	1830000000	1660000000	2070000000	2120000000	1830000000	1780000000	2450000000	2670000000	2430000000	2440000000	1980000000	2130000000	Q6PKG0;Q6PKG0-3;E5RH50;H0YAN4;E5RHK4;H0YC33;H0YBM7;H0YC73;H0YBJ5;H0YAX9;H0YBR8	Q6PKG0;Q6PKG0-3;E5RH50	La-related protein 1	LARP1	11
1690000000	1500000000	1560000000	1580000000	1820000000	1820000000	1810000000	1900000000	1800000000	1500000000	1580000000	1700000000	1710000000	1870000000	1550000000	1690000000	1730000000	1770000000	1490000000	1470000000	1630000000	1720000000	2200000000	2090000000	Q9UMS4;F5GY56;H0YGF3;F5H2I0;H0YGZ5	Q9UMS4;F5GY56	Pre-mRNA-processing factor 19	PRPF19	5
3030000000	3370000000	3610000000	3410000000	3170000000	3190000000	3030000000	2990000000	2880000000	3720000000	3710000000	2650000000	1590000000	1550000000	1490000000	1440000000	1610000000	1770000000	1780000000	1890000000	1730000000	1910000000	1690000000	1760000000	O43143;F5H6K0	O43143;F5H6K0	Putative pre-mRNA-splicing factor ATP-dependent RNA helicase DHX15	DHX15	2
2270000000	2140000000	1990000000	2140000000	1880000000	1940000000	2120000000	2140000000	2370000000	1910000000	1780000000	2290000000	1750000000	1690000000	1880000000	1870000000	1740000000	1760000000	1240000000	1390000000	1710000000	1630000000	1540000000	1490000000	C9JJ19;P82930;H3BP88	C9JJ19;P82930	28S ribosomal protein S34, mitochondrial	MRPS34	3
1930000000	2120000000	1300000000	1280000000	1740000000	1630000000	1700000000	1570000000	1520000000	1680000000	1550000000	1520000000	1410000000	1530000000	1640000000	1730000000	1860000000	1730000000	1760000000	1860000000	1560000000	1630000000	2690000000	2540000000	P46783;F6U211;Q9NQ39	P46783;F6U211	40S ribosomal protein S10	RPS10	3
88600000	71700000	54600000	86500000	109000000	59300000	67900000	68700000	71200000	62300000	53500000	94700000	1860000000	1710000000	2460000000	2500000000	2120000000	1730000000	3250000000	2870000000	2950000000	3040000000	2380000000	2450000000	Q9NRA8;B1AKL4;B1AKL3;Q9NRA8-2;B4DR76;B1AKL5;B0QYZ7;B1AKL6	Q9NRA8;B1AKL4;B1AKL3;Q9NRA8-2;B4DR76	Eukaryotic translation initiation factor 4E transporter	EIF4ENIF1	8
1	15500000	7125900	3237500	12500000	1	6505500	5692100	1121600	10500000	1	1	1680000000	1650000000	1400000000	1440000000	1010000000	1720000000	469000000	468000000	871000000	868000000	837000000	839000000	Q05086;F8W9C2;Q05086-3;Q05086-2	Q05086;F8W9C2;Q05086-3;Q05086-2	Ubiquitin-protein ligase E3A	UBE3A	4
2890000000	2790000000	1380000000	1320000000	1720000000	1620000000	3220000000	2810000000	5930000000	1820000000	2050000000	5610000000	4100000000	3900000000	1870000000	1890000000	1640000000	1710000000	2720000000	2390000000	3420000000	2830000000	2540000000	2780000000	B4DR52;Q5QNW6-2;O60814;P58876;P62807;Q5QNW6;Q93079;Q99877;Q99879;P57053;Q99880	B4DR52;Q5QNW6-2;O60814;P58876;P62807;Q5QNW6;Q93079;Q99877;Q99879;P57053;Q99880	Histone H2B;Histone H2B type 1-K;Histone H2B type 1-D;Histone H2B type 1-C/E/F/G/I;Histone H2B type 2-F;Histone H2B type 1-H;Histone H2B type 1-N;Histone H2B type 1-M;Histone H2B type F-S;Histone H2B type 1-L	HIST2H2BF;HIST1H2BK;HIST1H2BD;HIST1H2BC;HIST1H2BH;HIST1H2BN;HIST1H2BM;H2BFS;HIST1H2BL	11
1	1	1	1	1	1	1	1	1	1	1	1	1570000000	1530000000	1490000000	1600000000	1720000000	1710000000	1300000000	1100000000	838000000	1220000000	1130000000	1180000000	Q9HCM2;A4D1N6;Q9HCM2-3;Q9HCM2-2;Q9HCM2-4	Q9HCM2;A4D1N6;Q9HCM2-3;Q9HCM2-2	Plexin-A4	PLXNA4;DKFZp434G0625	5
1540000000	1450000000	1470000000	1320000000	1130000000	1020000000	1500000000	1560000000	1640000000	1060000000	1120000000	1630000000	1550000000	1570000000	1800000000	1750000000	1500000000	1700000000	1180000000	1240000000	1540000000	1530000000	1210000000	1270000000	Q9Y2R9	Q9Y2R9	28S ribosomal protein S7, mitochondrial	MRPS7	1
1710000000	1670000000	947000000	950000000	1530000000	1590000000	1590000000	1630000000	1300000000	1260000000	1180000000	1450000000	1720000000	1520000000	1750000000	1870000000	1530000000	1660000000	1550000000	1430000000	1640000000	1460000000	1320000000	1410000000	Q9HC36;I3L443;I3L0T6	Q9HC36;I3L443	RNA methyltransferase-like protein 1	RNMTL1	3
2160000000	2120000000	1890000000	1690000000	2020000000	1920000000	1810000000	1690000000	1900000000	1470000000	1480000000	1770000000	1640000000	1540000000	1870000000	1740000000	1550000000	1650000000	1820000000	1950000000	1940000000	1970000000	2600000000	2560000000	Q14152;F5H335	Q14152;F5H335	Eukaryotic translation initiation factor 3 subunit A	EIF3A	2
1480000000	1680000000	1980000000	2060000000	1810000000	1710000000	1520000000	1380000000	1650000000	1740000000	1910000000	1390000000	1520000000	1500000000	1500000000	1340000000	1760000000	1630000000	1540000000	1420000000	1410000000	1350000000	1030000000	1060000000	Q01844-5;Q01844;Q01844-3;B0QYK0;B0QYK1;C9JGE3;Q01844-2;Q01844-4;F8WC90	Q01844-5;Q01844;Q01844-3;B0QYK0;B0QYK1;C9JGE3;Q01844-2	RNA-binding protein EWS	EWSR1	9
3200000000	3260000000	3190000000	3410000000	3250000000	3080000000	3450000000	3180000000	3330000000	3180000000	3250000000	3430000000	1810000000	1920000000	1820000000	1900000000	1770000000	1630000000	1500000000	1500000000	1560000000	1530000000	1370000000	1300000000	Q9P2R6;H7BYW9;H0Y975	Q9P2R6;H7BYW9	Arginine-glutamic acid dipeptide repeats protein	RERE	3
2030000000	2090000000	1300000000	1430000000	1390000000	1430000000	1540000000	1600000000	1760000000	1150000000	1230000000	1720000000	1620000000	1610000000	1850000000	1890000000	1590000000	1630000000	1070000000	1180000000	1350000000	1380000000	1050000000	1160000000	Q9NUL7	Q9NUL7	Probable ATP-dependent RNA helicase DDX28	DDX28	1
1380000000	1500000000	1420000000	1430000000	1610000000	1720000000	1540000000	1630000000	1420000000	1300000000	1280000000	1500000000	1790000000	1620000000	1590000000	1570000000	1500000000	1620000000	1290000000	1390000000	1170000000	1310000000	1590000000	1320000000	Q07666;E7ET98;Q07666-2;Q07666-3;Q5VWX1;F5H5F6;Q9UBC1;Q5ST96;Q5STV4;Q5STV6;Q9UBC1-2	Q07666;E7ET98;Q07666-2;Q07666-3	KH domain-containing, RNA-binding, signal transduction-associated protein 1	KHDRBS1	11
1130000000	1100000000	1990000000	2110000000	1390000000	1300000000	1060000000	1030000000	1290000000	1250000000	1400000000	1260000000	1500000000	1380000000	1290000000	1350000000	1610000000	1610000000	1280000000	1320000000	1330000000	1320000000	1110000000	1030000000	Q06830	Q06830	Peroxiredoxin-1	PRDX1	1
627000000	629000000	612000000	630000000	584000000	549000000	595000000	509000000	502000000	597000000	586000000	578000000	1420000000	1350000000	1490000000	1510000000	1630000000	1590000000	1050000000	1090000000	1220000000	1340000000	1170000000	1200000000	P27708;F8VPD4;H7C2E4;H7BZB3;H7C3Z5	P27708;F8VPD4	CAD protein;Glutamine-dependent carbamoyl-phosphate synthase;Aspartate carbamoyltransferase;Dihydroorotase	CAD	5
5140000000	5450000000	6210000000	6190000000	5460000000	5710000000	5040000000	5150000000	4570000000	6200000000	6370000000	4540000000	1410000000	1510000000	1430000000	1500000000	1470000000	1580000000	1090000000	1290000000	1130000000	1090000000	1100000000	976000000	Q8IWX8	Q8IWX8	Calcium homeostasis endoplasmic reticulum protein	CHERP	1
1790000000	1850000000	1630000000	1600000000	1530000000	1510000000	1850000000	1740000000	2000000000	1490000000	1420000000	1970000000	1410000000	1550000000	1630000000	1660000000	1460000000	1550000000	1120000000	1150000000	1520000000	1520000000	1410000000	1320000000	E7ETU7;H0Y9G6;P09001;E9PF06;D6RC14;D6RBQ5	E7ETU7;H0Y9G6;P09001;E9PF06;D6RC14	39S ribosomal protein L3, mitochondrial	MRPL3	6
1710000000	1850000000	1520000000	1380000000	1940000000	2050000000	1920000000	2100000000	1750000000	2370000000	2560000000	1520000000	1410000000	1460000000	1500000000	1450000000	1820000000	1540000000	2610000000	2510000000	2220000000	1940000000	1740000000	1690000000	P62316	P62316	Small nuclear ribonucleoprotein Sm D2	SNRPD2	1
268000000	397000000	654000000	711000000	787000000	892000000	862000000	907000000	797000000	754000000	826000000	728000000	1040000000	1210000000	1090000000	1190000000	1380000000	1530000000	924000000	933000000	837000000	862000000	818000000	837000000	P55795;B4DFK9	P55795;B4DFK9	Heterogeneous nuclear ribonucleoprotein H2	HNRNPH2	2
2450000000	2610000000	2020000000	2000000000	2360000000	2410000000	1880000000	1990000000	1930000000	2220000000	2020000000	1930000000	1670000000	1850000000	1490000000	1370000000	1560000000	1490000000	985000000	1010000000	940000000	916000000	878000000	856000000	P43694;E7EWY8	P43694;E7EWY8	Transcription factor GATA-4	GATA4	2
1	619000000	1300000000	1230000000	771000000	827000000	902000000	1	1220000000	1550000000	1290000000	705000000	925000000	1120000000	899000000	1040000000	1990000000	1490000000	1	1	1	1	1	1	P11310-2;Q5T4U5;P11310;B7Z9I1;E9PJM9	P11310-2;Q5T4U5;P11310;B7Z9I1;E9PJM9	Medium-chain specific acyl-CoA dehydrogenase, mitochondrial	ACADM	5
1130000000	1170000000	888000000	752000000	1010000000	799000000	1450000000	1170000000	1240000000	904000000	1170000000	1120000000	1420000000	1450000000	1450000000	1540000000	1700000000	1480000000	1500000000	1550000000	1140000000	1150000000	3730000000	3630000000	P62244;I3L3P7;I3L246;I3L303;H3BT37;H3BV27;H3BVC7	P62244;I3L3P7;I3L246	40S ribosomal protein S15a	RPS15A	7
731000000	763000000	592000000	641000000	666000000	638000000	725000000	728000000	600000000	778000000	737000000	679000000	1330000000	1360000000	1250000000	1170000000	1410000000	1480000000	981000000	991000000	955000000	966000000	881000000	836000000	O14654	O14654	Insulin receptor substrate 4	IRS4	1
710000000	649000000	1220000000	1310000000	813000000	875000000	471000000	528000000	772000000	906000000	670000000	876000000	1430000000	1300000000	1290000000	1160000000	1330000000	1470000000	1030000000	1010000000	1270000000	1220000000	798000000	731000000	P10809;F5GWR2;E7ESH4;E7EXB4;B7Z712;C9JL25;C9JCQ4;C9JL19;C9J0S9	P10809	60 kDa heat shock protein, mitochondrial	HSPD1	9
4040000000	3810000000	5690000000	5850000000	5000000000	5160000000	3900000000	4060000000	4060000000	3680000000	4490000000	4090000000	1130000000	1140000000	1100000000	956000000	1540000000	1470000000	652000000	604000000	586000000	702000000	648000000	719000000	Q15393;Q15393-3;Q15393-2;I3L4G7;H3BMB0	Q15393;Q15393-3	Splicing factor 3B subunit 3	SF3B3	5
8610000000	8770000000	9250000000	8880000000	7810000000	7880000000	5450000000	5200000000	6180000000	5300000000	5480000000	6230000000	1630000000	1640000000	1290000000	1350000000	1510000000	1460000000	889000000	741000000	974000000	888000000	1060000000	1030000000	Q9Y6Y8;F5H0L8;Q9Y6Y8-2;H7C0V8;H7C4C4;REV__G5E9A1;REV__O15068;REV__O15068-9;REV__E9PDN8;REV__O15068-8;REV__O15068-6;REV__O15068-2;REV__O15068-3;REV__O15068-4;REV__O15068-5;REV__H0Y502;REV__H7BYP9	Q9Y6Y8;F5H0L8;Q9Y6Y8-2	SEC23-interacting protein	SEC23IP	17
805000000	851000000	855000000	810000000	907000000	887000000	876000000	865000000	790000000	874000000	859000000	785000000	1250000000	1350000000	1290000000	1270000000	1470000000	1450000000	930000000	981000000	876000000	973000000	1410000000	1470000000	P41252;Q5TCC4;F5H434;Q5TCC5;Q5TCD2;Q5TCC6;Q5TCD1	P41252	Isoleucine--tRNA ligase, cytoplasmic	IARS	7
1450000000	1330000000	1180000000	1020000000	1100000000	1050000000	933000000	1030000000	1250000000	713000000	699000000	1150000000	1570000000	1610000000	1450000000	1400000000	1440000000	1450000000	821000000	776000000	911000000	1160000000	1040000000	1030000000	Q14671;Q5T1Z8;Q5T1Z4;E9PCJ0;Q14671-2;H0YEH2;B4DG92;E7EWT3;E9PR38;F8WBG3;H0YDK8;F5H3Q8;H0YC97;E9PMX1;E9PL65;E9PM68;H0YDC5;H0YDQ6	Q14671;Q5T1Z8;Q5T1Z4;E9PCJ0;Q14671-2;H0YEH2;B4DG92;E7EWT3;E9PR38;F8WBG3;H0YDK8	Pumilio homolog 1	PUM1	18
2050000000	1700000000	1230000000	1250000000	1720000000	1770000000	1760000000	1850000000	1640000000	1760000000	1570000000	1650000000	1550000000	1620000000	1550000000	1830000000	1420000000	1450000000	2410000000	2210000000	1910000000	2030000000	2590000000	2500000000	P46778;G3V1B3	P46778	60S ribosomal protein L21	RPL21	2
1980000000	2030000000	1870000000	1890000000	1480000000	1430000000	1470000000	1450000000	1730000000	1680000000	1790000000	1730000000	1280000000	1290000000	1530000000	1430000000	1560000000	1430000000	1300000000	1400000000	1350000000	1330000000	1010000000	1080000000	Q92945;Q92945-2;E7EP96	Q92945;Q92945-2;E7EP96	Far upstream element-binding protein 2	KHSRP	3
1800000000	2420000000	1720000000	1980000000	1890000000	2010000000	2430000000	1910000000	1910000000	2100000000	2090000000	2020000000	1320000000	1230000000	1630000000	1660000000	1370000000	1400000000	2100000000	2210000000	2000000000	2260000000	2030000000	2000000000	Q13247;Q13247-3;Q13247-2	Q13247;Q13247-3	Serine/arginine-rich splicing factor 6	SRSF6	3
973000000	964000000	840000000	873000000	1040000000	1100000000	1030000000	1050000000	976000000	1030000000	1050000000	907000000	1340000000	1360000000	1290000000	1350000000	1410000000	1400000000	1470000000	1520000000	1370000000	1390000000	1520000000	1620000000	Q9Y520-7;Q9Y520;Q9Y520-5;E7EPN9;Q9Y520-4;Q9Y520-6;E9PF21;Q9Y520-3;Q9Y520-2;H7C5N8;H0Y877;B4E3S2	Q9Y520-7;Q9Y520;Q9Y520-5;E7EPN9;Q9Y520-4;Q9Y520-6;E9PF21;Q9Y520-3;Q9Y520-2	Protein PRRC2C	PRRC2C	12
3420000000	3440000000	3150000000	3110000000	3730000000	3600000000	3690000000	3420000000	3290000000	3480000000	3460000000	2980000000	1410000000	1510000000	1390000000	1260000000	1400000000	1370000000	1200000000	1210000000	1260000000	1380000000	871000000	894000000	Q9UQL6;Q9UQL6-2	Q9UQL6;Q9UQL6-2	Histone deacetylase 5	HDAC5	2
2540000000	2550000000	1910000000	1890000000	1750000000	1790000000	1870000000	1890000000	2190000000	1500000000	1690000000	1970000000	1440000000	1590000000	1570000000	1760000000	1420000000	1370000000	1200000000	1200000000	1310000000	1290000000	1620000000	1560000000	Q9UQ35;F5GWZ7;Q9UQ35-2;I3L2L6;I3L4D8;Q9UQ39;I3L182;Q9UQ35-3;I3L1I8;I3L0N7;I3L1C0;E7EU37;I3L4U6;I3L3Q8	Q9UQ35;F5GWZ7;Q9UQ35-2;I3L2L6	Serine/arginine repetitive matrix protein 2	SRRM2	14
1700000000	1600000000	1650000000	1600000000	1310000000	1210000000	1600000000	1630000000	1740000000	1340000000	1400000000	1820000000	1360000000	1490000000	1570000000	1390000000	1400000000	1370000000	1140000000	1070000000	1270000000	1360000000	1050000000	1030000000	Q9Y3D9	Q9Y3D9	28S ribosomal protein S23, mitochondrial	MRPS23	1
1380000000	1520000000	970000000	967000000	1460000000	1250000000	1280000000	1310000000	1150000000	1150000000	1070000000	1270000000	1280000000	1330000000	1490000000	1500000000	1310000000	1340000000	2040000000	2390000000	1620000000	1710000000	3230000000	3170000000	P62266;D6RD47;D6R9I7;D6RIX0;D6RDJ2	P62266;D6RD47;D6R9I7;D6RIX0;D6RDJ2	40S ribosomal protein S23	RPS23	5
1610000000	1960000000	880000000	1030000000	1520000000	1150000000	1340000000	1290000000	1210000000	1170000000	1130000000	1170000000	1430000000	1330000000	1420000000	1450000000	1410000000	1340000000	1740000000	1810000000	1480000000	1480000000	2390000000	2450000000	P62854;F8VZW7;Q5JNZ5	P62854;F8VZW7;Q5JNZ5	40S ribosomal protein S26;Putative 40S ribosomal protein S26-like 1	RPS26;RPS26P11	3
1340000000	1440000000	1620000000	1840000000	1640000000	1780000000	1960000000	1710000000	1440000000	1410000000	1770000000	1490000000	1560000000	1500000000	1420000000	1410000000	1400000000	1330000000	1390000000	1410000000	1550000000	1480000000	1710000000	1890000000	Q9BQ67	Q9BQ67	Glutamate-rich WD repeat-containing protein 1	GRWD1	1
1510000000	1370000000	1570000000	1420000000	1420000000	1460000000	1610000000	1900000000	1450000000	2120000000	2050000000	1520000000	946000000	1050000000	1130000000	892000000	850000000	1320000000	1480000000	1590000000	1430000000	1340000000	1010000000	1190000000	Q16629;C9JAB2;G5E9M3;Q16629-2;Q16629-3;F8WEA1	Q16629;C9JAB2;G5E9M3;Q16629-2;Q16629-3	Serine/arginine-rich splicing factor 7	SRSF7	6
1290000000	1010000000	1090000000	1220000000	1170000000	1110000000	1520000000	1440000000	1590000000	1050000000	1050000000	1500000000	1240000000	1270000000	1460000000	1380000000	1170000000	1300000000	1040000000	1170000000	1400000000	1610000000	1200000000	1220000000	P82650;G5E9V5;G5E9W7;H7C5L9;H7C5H3;Q9H3I1;H7C5F2;C9J5D8	P82650;G5E9V5;G5E9W7;H7C5L9;H7C5H3	28S ribosomal protein S22, mitochondrial	MRPS22	8
1360000000	1790000000	1520000000	1760000000	1130000000	1400000000	944000000	972000000	1100000000	1110000000	864000000	1210000000	1310000000	1360000000	1390000000	1250000000	1310000000	1300000000	677000000	775000000	849000000	710000000	716000000	646000000	P09417;B3KW71;D6RGG7;B7Z415;H0Y8F7;D6RHJ7	P09417;B3KW71;D6RGG7;B7Z415	Dihydropteridine reductase	QDPR	6
1020000000	1190000000	487000000	517000000	1100000000	1010000000	1460000000	1360000000	1150000000	1260000000	944000000	1120000000	1320000000	1240000000	1090000000	1300000000	1180000000	1290000000	1600000000	2110000000	1600000000	1820000000	2470000000	2320000000	P18077;C9K025;F8WB72;F8WBS5	P18077;C9K025;F8WB72;F8WBS5	60S ribosomal protein L35a	RPL35A	4
1270000000	1410000000	1130000000	1130000000	1060000000	1090000000	1380000000	1400000000	1550000000	989000000	1060000000	1470000000	1180000000	1220000000	1300000000	1360000000	1160000000	1270000000	933000000	890000000	1080000000	1120000000	944000000	915000000	O95900;B7Z7G5	O95900;B7Z7G5	Probable tRNA pseudouridine synthase 2	TRUB2	2
2340000000	1980000000	1620000000	1910000000	2030000000	1800000000	1970000000	2030000000	1660000000	2000000000	1840000000	1550000000	1350000000	1300000000	1710000000	1590000000	1270000000	1250000000	1910000000	2780000000	2390000000	2540000000	2220000000	2080000000	P84103;B4E241	P84103;B4E241	Serine/arginine-rich splicing factor 3	SRSF3	2
419000000	525000000	1530000000	1230000000	808000000	708000000	427000000	389000000	754000000	782000000	768000000	745000000	1180000000	1110000000	997000000	1220000000	1260000000	1250000000	879000000	1000000000	1410000000	1430000000	790000000	795000000	P08238;Q58FF7;E9PHI1;H0Y6E4;E9PHI2;H0Y5S7;Q58FF6;E9PHH7;H0Y598;Q5T9W8	P08238;Q58FF7	Heat shock protein HSP 90-beta;Putative heat shock protein HSP 90-beta-3	HSP90AB1;HSP90AB3P	10
7290000000	7190000000	6730000000	6690000000	6690000000	6740000000	5360000000	5760000000	4940000000	7240000000	6540000000	5020000000	1430000000	1270000000	1300000000	1250000000	1190000000	1250000000	1210000000	1190000000	1130000000	1060000000	978000000	941000000	Q96I25;Q5W010;Q5W012;Q5W011;H0Y6J6	Q96I25;Q5W010;Q5W012;Q5W011	Splicing factor 45	RBM17	5
39500000	179000000	81200000	170000000	297000000	161000000	145000000	101000000	91300000	238000000	434000000	127000000	691000000	406000000	1060000000	986000000	655000000	1250000000	294000000	116000000	136000000	86300000	296000000	1160000000	P07355-2;A6NMY6;P07355;H0YN42;H0YMU9;H0YMD0;H0YKS4;H0YM50;H0YNP5;H0YMM1;B3KRQ1;H0YMW4;H0YL33;H0YN28;H0YKX9;H0YMT9;H0YLV6;H0YKZ7;H0YKL9;H0YNA0;H0YN52;H0YKV8;H0YKN4;H0YMD9;H0YNB8;H0YLE2	P07355-2;A6NMY6;P07355;H0YN42;H0YMU9;H0YMD0;H0YKS4;H0YM50;H0YNP5;H0YMM1;B3KRQ1;H0YMW4;H0YL33;H0YN28;H0YKX9;H0YMT9;H0YLV6;H0YKZ7;H0YKL9;H0YNA0;H0YN52	Putative annexin A2-like protein;Annexin A2;Annexin	ANXA2P2;ANXA2	26
903000000	1080000000	1050000000	1030000000	1010000000	1060000000	1020000000	1090000000	1170000000	1060000000	1100000000	1130000000	1080000000	996000000	1130000000	1060000000	1150000000	1220000000	958000000	1030000000	866000000	803000000	921000000	926000000	E7ENU4;P55265-4;P55265;P55265-5;P55265-2;H0YCK3;P55265-3	E7ENU4;P55265-4;P55265;P55265-5;P55265-2;H0YCK3;P55265-3	Double-stranded RNA-specific adenosine deaminase	ADAR	7
1250000000	1010000000	774000000	796000000	1130000000	1050000000	995000000	1010000000	954000000	765000000	729000000	823000000	1490000000	1380000000	1030000000	1320000000	1220000000	1220000000	801000000	1060000000	730000000	817000000	1530000000	1430000000	Q92522	Q92522	Histone H1x	H1FX	1
1070000000	1170000000	1170000000	1150000000	1490000000	1460000000	1630000000	1610000000	1460000000	1610000000	1660000000	1490000000	1320000000	1270000000	1310000000	1200000000	1310000000	1210000000	1700000000	1670000000	1640000000	1660000000	1590000000	1600000000	Q01780;Q01780-2;B4DKG8	Q01780;Q01780-2;B4DKG8	Exosome component 10	EXOSC10	3
928000000	953000000	579000000	611000000	994000000	966000000	1320000000	1310000000	953000000	915000000	862000000	845000000	1250000000	1280000000	1320000000	1290000000	1120000000	1210000000	1740000000	1820000000	1520000000	1550000000	2690000000	2600000000	P49207	P49207	60S ribosomal protein L34	RPL34	1
563000000	405000000	466000000	491000000	825000000	797000000	833000000	808000000	757000000	1050000000	975000000	806000000	1000000000	930000000	945000000	882000000	1200000000	1210000000	1360000000	1310000000	1200000000	1190000000	1020000000	887000000	P14678-3;E7ENP4;P14678;P14678-2;B3KVR1;P63162;A8MT02	P14678-3;E7ENP4;P14678;P14678-2;B3KVR1;P63162	Small nuclear ribonucleoprotein-associated proteins B and B;Small nuclear ribonucleoprotein-associated protein;Small nuclear ribonucleoprotein-associated protein N	SNRPB;SNRPN	7
28000000	19400000	27100000	38900000	31100000	36900000	25900000	24600000	1	72200000	21600000	24600000	1130000000	1150000000	2170000000	1050000000	1030000000	1200000000	1230000000	1230000000	2460000000	1220000000	2060000000	1120000000	P57078;P57078-2;B7ZAU7;E9PBD7	P57078;P57078-2;B7ZAU7;E9PBD7	Receptor-interacting serine/threonine-protein kinase 4	RIPK4	4
1020000000	1010000000	1320000000	1320000000	1020000000	1010000000	1010000000	979000000	1060000000	998000000	1230000000	917000000	927000000	948000000	1200000000	1240000000	1160000000	1190000000	1010000000	1060000000	888000000	1040000000	835000000	820000000	P52597;B4DKS8	P52597;B4DKS8	Heterogeneous nuclear ribonucleoprotein F;Heterogeneous nuclear ribonucleoprotein F, N-terminally processed	HNRNPF	2
539000000	592000000	668000000	679000000	637000000	655000000	674000000	663000000	595000000	649000000	620000000	662000000	994000000	993000000	1060000000	1040000000	1160000000	1190000000	793000000	774000000	788000000	783000000	1140000000	1120000000	P54136;P54136-2;F5H3T8;E5RJM9;E5RH09;E5RI24	P54136;P54136-2;F5H3T8	Arginine--tRNA ligase, cytoplasmic	RARS	6
1570000000	1540000000	1370000000	1270000000	1340000000	1230000000	1650000000	1400000000	1450000000	1520000000	1330000000	1570000000	1460000000	1420000000	1280000000	1040000000	1310000000	1160000000	1220000000	1220000000	1190000000	1170000000	1410000000	1390000000	P22087	P22087	rRNA 2-O-methyltransferase fibrillarin	FBL	1
2020000000	2020000000	1460000000	1420000000	1390000000	1640000000	1610000000	1800000000	1690000000	1400000000	1370000000	1900000000	1340000000	1270000000	1470000000	1360000000	1140000000	1160000000	1160000000	1180000000	1460000000	1460000000	1180000000	1400000000	Q9BYN8	Q9BYN8	28S ribosomal protein S26, mitochondrial	MRPS26	1
1420000000	1390000000	1260000000	1100000000	997000000	1070000000	1200000000	1360000000	1580000000	1120000000	950000000	1620000000	1130000000	1110000000	1370000000	1290000000	1290000000	1140000000	891000000	805000000	1070000000	1050000000	957000000	972000000	Q9P015;E5RHF4;E5RIZ4	Q9P015;E5RHF4	39S ribosomal protein L15, mitochondrial	MRPL15	3
695000000	675000000	1470000000	1530000000	967000000	995000000	516000000	532000000	892000000	984000000	895000000	1030000000	917000000	925000000	770000000	799000000	1020000000	1130000000	1000000000	965000000	1080000000	1180000000	685000000	702000000	P13639;F5H370;B4DPU3;B4DMC6	P13639;F5H370;B4DPU3	Elongation factor 2	EEF2	4
598000000	834000000	788000000	1100000000	660000000	725000000	850000000	875000000	817000000	552000000	542000000	978000000	1050000000	1090000000	870000000	902000000	1170000000	1120000000	631000000	684000000	569000000	657000000	748000000	717000000	P13807;P13807-2;B7Z806;F5H1N8;C9IYM4;F5H3S3;P54840	P13807;P13807-2;B7Z806;F5H1N8	Glycogen [starch] synthase, muscle	GYS1	7
1240000000	1290000000	1250000000	1390000000	1180000000	1220000000	1060000000	1060000000	1130000000	1300000000	1180000000	1120000000	1020000000	993000000	907000000	969000000	1000000000	1120000000	726000000	679000000	759000000	782000000	791000000	740000000	P42694;F8WBX6	P42694	Probable helicase with zinc finger domain	HELZ	2
1480000000	1390000000	1150000000	1100000000	984000000	1060000000	1170000000	1190000000	1440000000	1000000000	957000000	1390000000	1210000000	1050000000	1290000000	1200000000	1110000000	1120000000	1020000000	1200000000	1310000000	1360000000	1170000000	1120000000	F8W930;Q9Y6M1;Q9Y6M1-1;Q9Y6M1-4;Q9Y6M1-3;Q9Y6M1-6;Q9Y6M1-5	F8W930;Q9Y6M1;Q9Y6M1-1;Q9Y6M1-4;Q9Y6M1-3;Q9Y6M1-6;Q9Y6M1-5	Insulin-like growth factor 2 mRNA-binding protein 2	IGF2BP2	7
1060000000	944000000	643000000	526000000	1190000000	1180000000	1190000000	1110000000	1000000000	1000000000	946000000	892000000	1130000000	1090000000	1130000000	1110000000	1260000000	1120000000	2370000000	2300000000	2190000000	2160000000	1550000000	1490000000	Q92804;Q92804-2;F5GWQ7	Q92804;Q92804-2;F5GWQ7	TATA-binding protein-associated factor 2N	TAF15	3
2480000000	2330000000	1720000000	1780000000	2070000000	1810000000	1870000000	1940000000	1780000000	1440000000	1410000000	1680000000	1250000000	1200000000	1350000000	1350000000	1070000000	1110000000	1090000000	1250000000	1010000000	1020000000	1040000000	1010000000	Q8N5P1	Q8N5P1	Zinc finger CCCH domain-containing protein 8	ZC3H8	1
709000000	816000000	1190000000	1010000000	768000000	781000000	817000000	759000000	778000000	829000000	860000000	758000000	929000000	945000000	976000000	991000000	1060000000	1110000000	669000000	722000000	728000000	791000000	770000000	790000000	Q8NCA5;Q8NCA5-2;E9PH82;B4DT23;C9J3G8	Q8NCA5;Q8NCA5-2;E9PH82;B4DT23	Protein FAM98A	FAM98A	5
583000000	643000000	876000000	847000000	873000000	792000000	664000000	685000000	821000000	660000000	694000000	804000000	1150000000	1010000000	889000000	783000000	1150000000	1100000000	881000000	865000000	1010000000	930000000	989000000	869000000	Q8IXB1;F8W884;Q8IXB1-2;Q3B7W8;E7EP04;Q71S60;H7C1G0	Q8IXB1;F8W884;Q8IXB1-2	DnaJ homolog subfamily C member 10	DNAJC10	7
1330000000	1190000000	870000000	881000000	1380000000	1320000000	1310000000	1180000000	1420000000	1330000000	1320000000	1340000000	1210000000	1250000000	1180000000	995000000	1150000000	1090000000	1340000000	1390000000	1070000000	1300000000	2030000000	2010000000	P46782	P46782	40S ribosomal protein S5;40S ribosomal protein S5, N-terminally processed	RPS5	1
177000000	247000000	867000000	782000000	439000000	564000000	117000000	115000000	514000000	269000000	461000000	377000000	475000000	536000000	797000000	777000000	822000000	1080000000	715000000	692000000	686000000	831000000	167000000	296000000	P31948;G3XAD8;F5H0T1;F5H783;F5GXD8;H0YGI8	P31948;G3XAD8;F5H0T1	Stress-induced-phosphoprotein 1	STIP1	6
1310000000	1280000000	1440000000	1270000000	1060000000	1030000000	1140000000	1230000000	1460000000	931000000	1040000000	1360000000	1110000000	1050000000	1200000000	1180000000	930000000	1070000000	670000000	717000000	892000000	915000000	728000000	741000000	Q9NPE2;Q9NPE2-3	Q9NPE2	Neugrin	NGRN	2
2010000000	1740000000	1520000000	1550000000	1630000000	1600000000	2050000000	2080000000	1880000000	2180000000	2050000000	1930000000	871000000	881000000	979000000	1040000000	973000000	1060000000	955000000	959000000	1090000000	1030000000	1020000000	1070000000	Q9Y265;Q9Y265-2;E7ETR0;H7C4G5;H7C4I3	Q9Y265;Q9Y265-2;E7ETR0	RuvB-like 1	RUVBL1	5
1240000000	1270000000	1020000000	1160000000	897000000	934000000	1070000000	1180000000	1260000000	942000000	804000000	1250000000	1040000000	1070000000	1200000000	1140000000	993000000	1060000000	793000000	832000000	1040000000	1090000000	913000000	932000000	Q9Y399;Q5T8A0	Q9Y399;Q5T8A0	28S ribosomal protein S2, mitochondrial	MRPS2	2
1100000000	1020000000	960000000	978000000	988000000	1080000000	1060000000	1130000000	1110000000	1100000000	1050000000	1050000000	847000000	843000000	855000000	881000000	867000000	1050000000	813000000	845000000	820000000	838000000	739000000	750000000	O75643;F5H447;C9JAQ9;O75643-2;F5H4C1;B4E0P5;A2RRQ7	O75643	U5 small nuclear ribonucleoprotein 200 kDa helicase	SNRNP200	7
1320000000	1450000000	1270000000	1270000000	1020000000	1020000000	1150000000	1220000000	1390000000	946000000	916000000	1370000000	1050000000	1060000000	1120000000	1150000000	1080000000	1050000000	659000000	765000000	975000000	998000000	836000000	789000000	Q9NYK5;Q9NYK5-2;C9JG87	Q9NYK5;Q9NYK5-2;C9JG87	39S ribosomal protein L39, mitochondrial	MRPL39	3
842000000	724000000	1460000000	1380000000	916000000	913000000	970000000	952000000	969000000	941000000	981000000	956000000	1010000000	1000000000	1080000000	1120000000	1060000000	1050000000	827000000	944000000	1270000000	1120000000	809000000	866000000	H0YGW6;P31483;F8W8I6;Q96B58;E5RGV5;E5RG67	H0YGW6;P31483;F8W8I6;Q96B58;E5RGV5;E5RG67	Nucleolysin TIA-1 isoform p40	TIA1	6
697000000	714000000	602000000	602000000	805000000	858000000	808000000	804000000	845000000	889000000	1020000000	679000000	937000000	909000000	915000000	866000000	1050000000	1050000000	1250000000	1180000000	998000000	940000000	1120000000	1240000000	Q9H0D6	Q9H0D6	5-3 exoribonuclease 2	XRN2	1
853000000	952000000	683000000	743000000	823000000	837000000	774000000	733000000	681000000	870000000	844000000	713000000	1050000000	1010000000	994000000	1020000000	912000000	1040000000	962000000	942000000	911000000	850000000	1070000000	1200000000	Q7Z417	Q7Z417	Nuclear fragile X mental retardation-interacting protein 2	NUFIP2	1
1070000000	956000000	789000000	784000000	836000000	850000000	1010000000	1000000000	936000000	900000000	908000000	923000000	963000000	972000000	957000000	996000000	983000000	1030000000	1010000000	922000000	992000000	1070000000	1150000000	1100000000	Q9H6S0;E9PE26;D6RA70;D6R9T8;D6RF50	Q9H6S0;E9PE26;D6RA70	Probable ATP-dependent RNA helicase YTHDC2	YTHDC2	5
1480000000	1610000000	1190000000	1300000000	1430000000	1580000000	1330000000	1440000000	1290000000	1340000000	1460000000	1340000000	1080000000	1130000000	928000000	964000000	1040000000	1030000000	920000000	878000000	880000000	929000000	713000000	706000000	O15014;H3BP69	O15014	Zinc finger protein 609	ZNF609	2
1170000000	1060000000	942000000	905000000	890000000	968000000	961000000	1060000000	1100000000	1120000000	1170000000	1100000000	982000000	941000000	926000000	982000000	1010000000	1020000000	1190000000	1240000000	1070000000	1090000000	698000000	867000000	Q15424;F5H0H3;F5H1L1;B7Z2F6;F5GZU3;B7Z959	Q15424;F5H0H3;F5H1L1;B7Z2F6;F5GZU3;B7Z959	Scaffold attachment factor B1	SAFB	6
970000000	916000000	824000000	790000000	975000000	969000000	1010000000	1070000000	923000000	891000000	1010000000	859000000	931000000	954000000	859000000	890000000	945000000	1020000000	1040000000	1030000000	980000000	1010000000	993000000	999000000	P42285;F5H7E2;H0Y8U3;H0YAC4	P42285;F5H7E2	Superkiller viralicidic activity 2-like 2	SKIV2L2	4
563000000	557000000	651000000	664000000	653000000	743000000	630000000	639000000	678000000	715000000	666000000	700000000	855000000	937000000	953000000	960000000	931000000	1010000000	744000000	733000000	753000000	741000000	671000000	730000000	Q9Y224;G3V4C6;G3V4E7;H0YJB9	Q9Y224;G3V4C6	UPF0568 protein C14orf166	C14orf166	4
979000000	1100000000	933000000	989000000	924000000	866000000	1080000000	1020000000	1130000000	784000000	839000000	1020000000	929000000	993000000	1100000000	1000000000	1030000000	1010000000	841000000	827000000	1090000000	1050000000	920000000	879000000	P82933	P82933	28S ribosomal protein S9, mitochondrial	MRPS9	1
1160000000	904000000	760000000	555000000	855000000	778000000	981000000	799000000	744000000	847000000	742000000	769000000	1230000000	1260000000	1220000000	1140000000	1060000000	1010000000	1300000000	1430000000	1090000000	1020000000	1770000000	1970000000	P62273;P62273-2	P62273;P62273-2	40S ribosomal protein S29	RPS29	2
1110000000	1170000000	838000000	1010000000	1000000000	964000000	1090000000	1060000000	1200000000	992000000	1110000000	1100000000	969000000	1010000000	1040000000	983000000	1030000000	1000000000	868000000	854000000	894000000	916000000	971000000	977000000	O75569;O75569-2;O75569-3;G5E9Q4;C9JMM3;F8WEG8;B4DJC7	O75569;O75569-2;O75569-3;G5E9Q4	Interferon-inducible double stranded RNA-dependent protein kinase activator A	PRKRA	7
720000000	738000000	479000000	537000000	694000000	714000000	925000000	832000000	670000000	604000000	673000000	751000000	973000000	960000000	1070000000	1000000000	1120000000	1000000000	1120000000	1250000000	856000000	796000000	2840000000	2700000000	P35268	P35268	60S ribosomal protein L22	RPL22	1
9155100	8873000	8023500	8675800	12900000	17200000	1	44400000	6812200	4898200	5318200	6525500	1040000000	922000000	859000000	1570000000	935000000	1000000000	581000000	526000000	735000000	723000000	872000000	1020000000	Q12955;E9PE32;H0Y3N0;E7EMJ1;F5H4S1;H0YH59;F5GXK0;B1AQT2;D6RCB2;F8W854;H0YF76;D6RHY3;H0Y3A4;B1AQT1;H0Y951;D6RFK6;F8W694;H0Y931	Q12955;E9PE32;H0Y3N0;E7EMJ1;F5H4S1;H0YH59	Ankyrin-3	ANK3	18
3490000000	3080000000	2240000000	2260000000	2190000000	2020000000	2710000000	2710000000	2640000000	2300000000	2030000000	2440000000	1470000000	1250000000	1360000000	1230000000	1170000000	993000000	1370000000	1160000000	1120000000	1110000000	1170000000	1180000000	Q66K89;H3BUJ7;H3BSL4;H3BN17;H3BSL9;H3BQZ4	Q66K89;H3BUJ7;H3BSL4	Transcription factor E4F1	E4F1	6
1050000000	984000000	1050000000	974000000	739000000	821000000	867000000	899000000	908000000	619000000	605000000	1010000000	1020000000	1140000000	1090000000	1030000000	1020000000	987000000	674000000	718000000	793000000	891000000	806000000	758000000	Q9Y2Z4;H0YHS6	Q9Y2Z4;H0YHS6	Tyrosine--tRNA ligase, mitochondrial	YARS2	2
1140000000	1500000000	1280000000	1260000000	921000000	1160000000	1020000000	1150000000	1190000000	981000000	1100000000	1320000000	892000000	1010000000	807000000	817000000	960000000	986000000	755000000	773000000	679000000	836000000	679000000	850000000	P84090;G3V279	P84090;G3V279	Enhancer of rudimentary homolog	ERH	2
1160000000	1250000000	923000000	1020000000	833000000	865000000	971000000	959000000	1020000000	705000000	796000000	888000000	963000000	1010000000	1010000000	1020000000	928000000	981000000	697000000	726000000	775000000	817000000	808000000	811000000	E9PF26;Q9NUL3;E9PH62;Q9NUL3-2;E7ER74;E7EVJ4;E9PEI3;E7EPX0;F8VPI7;Q9NUL3-3;E9PF50;Q9NUL3-4;E5RJN7;G5EA18;E7EVI1;E5RJ67;H0YBY0;E5RFK1;E5RGT3;Q9NUL3-5	E9PF26;Q9NUL3;E9PH62;Q9NUL3-2;E7ER74;E7EVJ4;E9PEI3;E7EPX0;F8VPI7;Q9NUL3-3;E9PF50;Q9NUL3-4;E5RJN7;G5EA18;E7EVI1	Double-stranded RNA-binding protein Staufen homolog 2	STAU2	20
1660000000	1920000000	2110000000	2130000000	1580000000	1480000000	1720000000	1820000000	1810000000	1450000000	1330000000	1890000000	1020000000	963000000	1520000000	1230000000	1180000000	973000000	1220000000	1240000000	1290000000	1290000000	1190000000	1180000000	P67809;H0Y449;E7ETA0;C9J5V9	P67809;H0Y449;E7ETA0;C9J5V9	Nuclease-sensitive element-binding protein 1	YBX1	4
1490000000	1360000000	976000000	994000000	987000000	993000000	1200000000	1140000000	1310000000	810000000	873000000	1300000000	1080000000	1020000000	1110000000	1090000000	916000000	962000000	801000000	864000000	1130000000	1110000000	833000000	877000000	P82675;P82675-2	P82675	28S ribosomal protein S5, mitochondrial	MRPS5	2
1070000000	698000000	830000000	767000000	963000000	985000000	986000000	1020000000	846000000	1100000000	1020000000	965000000	948000000	949000000	986000000	943000000	941000000	961000000	1150000000	1120000000	1060000000	1010000000	1290000000	1320000000	Q96SB4;Q96SB4-3;H3BLV9;Q5R363;D6RBF8;H7C521;E7ETV6;Q9UPE1;Q9UPE1-4;A8MPY5;Q9UPE1-3;A8MPP7;Q9UPE1-2;D6RBM8;C9JWF7;C9J2M4;H7C2I2;H0Y932	Q96SB4;Q96SB4-3;H3BLV9;Q5R363	SRSF protein kinase 1	SRPK1	18
1490000000	1640000000	1110000000	1100000000	975000000	1120000000	1190000000	1260000000	1370000000	816000000	850000000	1430000000	1050000000	1120000000	1150000000	1130000000	1020000000	960000000	748000000	764000000	976000000	1000000000	866000000	822000000	Q9Y3B7;Q9Y3B7-2;A6NLT0;E9PQB6;H0YCD5	Q9Y3B7;Q9Y3B7-2;A6NLT0	39S ribosomal protein L11, mitochondrial	MRPL11	5
1190000000	1140000000	977000000	1040000000	800000000	822000000	984000000	1030000000	1110000000	634000000	735000000	1100000000	906000000	928000000	928000000	1090000000	843000000	960000000	666000000	664000000	785000000	864000000	684000000	718000000	Q96I51;F5H6C7;F5GX55;C9JWG9	Q96I51;F5H6C7;F5GX55;C9JWG9	Williams-Beuren syndrome chromosomal region 16 protein	WBSCR16	4
1070000000	1060000000	844000000	761000000	647000000	691000000	914000000	940000000	1140000000	636000000	709000000	1180000000	760000000	691000000	946000000	904000000	822000000	959000000	598000000	576000000	832000000	759000000	651000000	623000000	G3V325;O75127;H7C2E5;C9JGL8;C9JQN9;C9JWL7	G3V325;O75127;H7C2E5	Pentatricopeptide repeat-containing protein 1	PTCD1	6
1340000000	1090000000	1140000000	1070000000	1210000000	1280000000	1210000000	1140000000	1070000000	1270000000	1320000000	1110000000	1240000000	1110000000	952000000	897000000	977000000	952000000	979000000	927000000	1060000000	1080000000	921000000	913000000	Q6P158;H7C109;Q6P158-2;F8WAZ3;F8W801;Q6P158-3;C9J207;H7BZ23	Q6P158	Putative ATP-dependent RNA helicase DHX57	DHX57	8
768000000	781000000	837000000	913000000	737000000	750000000	581000000	567000000	620000000	692000000	645000000	659000000	788000000	855000000	696000000	782000000	862000000	945000000	495000000	478000000	540000000	486000000	515000000	512000000	O43148-2;O43148;F5H2D9;B7Z8S9	O43148-2;O43148	mRNA cap guanine-N7 methyltransferase	RNMT	4
116000000	88600000	59100000	172000000	49800000	74000000	44200000	40200000	44400000	1	43300000	116000000	1030000000	1190000000	934000000	949000000	331000000	945000000	466000000	516000000	433000000	321000000	347000000	421000000	Q9P287-2;Q9P287;Q9P287-3;Q9P287-4;B4E318	Q9P287-2;Q9P287;Q9P287-3;Q9P287-4;B4E318	BRCA2 and CDKN1A-interacting protein	BCCIP	5
606000000	514000000	500000000	476000000	574000000	546000000	561000000	523000000	522000000	616000000	558000000	524000000	755000000	723000000	768000000	812000000	871000000	939000000	626000000	657000000	656000000	606000000	850000000	819000000	Q9P2J5;B4DER1;F5H698;B4DJ10;Q2TU79;E7EN15;F5H2Z9	Q9P2J5;B4DER1;F5H698;B4DJ10	Leucine--tRNA ligase, cytoplasmic	LARS	7
860000000	987000000	821000000	989000000	595000000	658000000	745000000	832000000	994000000	779000000	825000000	925000000	807000000	862000000	737000000	876000000	845000000	934000000	1150000000	1030000000	1010000000	1140000000	994000000	1020000000	P49756;P49756-3;P49756-2;E9PQU5;H0YE46;E9PSE8;P49756-4	P49756	RNA-binding protein 25	RBM25	7
1	46400000	12800000	20100000	7927300	22000000	6115800	33300000	8452600	95600000	65600000	40500000	745000000	932000000	831000000	593000000	648000000	929000000	1420000000	1290000000	1030000000	1050000000	908000000	821000000	Q05823;Q6AI46;F5H171	Q05823;Q6AI46	2-5A-dependent ribonuclease	RNASEL;DKFZp781D08126	3
479000000	529000000	474000000	446000000	600000000	519000000	485000000	511000000	474000000	419000000	490000000	463000000	759000000	779000000	832000000	778000000	884000000	923000000	555000000	559000000	539000000	501000000	789000000	878000000	P56192;B3KVK7;A6NC17;H0YHV5;H0YIP0;F5H2V6;H0YI94;F8VZZ9;F8W0S4;F8W0M7;F8VS26;H0YI27;H0YHL6;H0YIC2	P56192;B3KVK7;A6NC17	Methionine--tRNA ligase, cytoplasmic	MARS	14
802000000	729000000	854000000	925000000	739000000	692000000	676000000	670000000	874000000	732000000	822000000	821000000	918000000	1010000000	913000000	950000000	855000000	917000000	753000000	662000000	652000000	636000000	703000000	717000000	Q9BU76;Q9BU76-4;Q9BU76-3;Q9BU76-2	Q9BU76;Q9BU76-4;Q9BU76-3;Q9BU76-2	Multiple myeloma tumor-associated protein 2	MMTAG2	4
787000000	712000000	687000000	594000000	442000000	522000000	598000000	630000000	662000000	436000000	420000000	704000000	701000000	578000000	770000000	880000000	809000000	906000000	569000000	562000000	761000000	891000000	916000000	830000000	Q96HS1;Q96HS1-2;F5GXG4	Q96HS1;Q96HS1-2	Serine/threonine-protein phosphatase PGAM5, mitochondrial	PGAM5	3
986000000	1140000000	1150000000	1100000000	795000000	832000000	814000000	956000000	848000000	754000000	696000000	900000000	948000000	927000000	1110000000	1050000000	924000000	902000000	605000000	586000000	715000000	725000000	725000000	641000000	Q92900;Q92900-2	Q92900;Q92900-2	Regulator of nonsense transcripts 1	UPF1	2
1110000000	1060000000	1020000000	1020000000	891000000	856000000	880000000	813000000	930000000	718000000	715000000	944000000	751000000	768000000	873000000	844000000	814000000	888000000	669000000	653000000	801000000	752000000	1030000000	902000000	Q99613;H3BRV0;B4DVQ5;B5ME19;F5H4V1;B4DDN4;B4DVU3;C9J1F3;B4DRU0;H3BPE4;H3BPE3;H3BTY8	Q99613;H3BRV0;B4DVQ5;B5ME19;F5H4V1;B4DDN4;B4DVU3;C9J1F3;B4DRU0	Eukaryotic translation initiation factor 3 subunit C	EIF3C;EIF3CL	12
1890000000	1900000000	851000000	815000000	536000000	486000000	359000000	349000000	968000000	481000000	419000000	965000000	1180000000	1210000000	634000000	666000000	893000000	885000000	1130000000	1200000000	1070000000	1070000000	467000000	484000000	CON__P01966;P69905;P02008	CON__P01966;P69905	Hemoglobin subunit alpha	HBA1	3
369000000	377000000	383000000	535000000	353000000	423000000	1030000000	999000000	525000000	361000000	390000000	539000000	783000000	744000000	723000000	772000000	964000000	880000000	1150000000	1200000000	727000000	737000000	3230000000	3270000000	P62888;E5RI99;E5RJH3	P62888;E5RI99	60S ribosomal protein L30	RPL30	3
1140000000	1070000000	949000000	830000000	1040000000	1040000000	931000000	992000000	967000000	1350000000	1390000000	1010000000	756000000	775000000	830000000	811000000	883000000	877000000	1050000000	1100000000	998000000	989000000	813000000	797000000	P38646;B7Z4V2;F5H3L8;D6RJI2;D6RA73;H0YBG6;H0Y8S0	P38646;B7Z4V2;F5H3L8	Stress-70 protein, mitochondrial	HSPA9	7
5600000000	5930000000	5170000000	6090000000	4670000000	5200000000	3820000000	4040000000	3740000000	4820000000	4950000000	3670000000	984000000	1030000000	996000000	1040000000	895000000	856000000	836000000	812000000	769000000	686000000	665000000	708000000	Q15459;E9PAW1;F5H048;H7C1L2;F8WB66;F8WC79	Q15459;E9PAW1;F5H048	Splicing factor 3A subunit 1	SF3A1	6
1750000000	1680000000	1510000000	1430000000	1560000000	1450000000	1880000000	1700000000	1890000000	1830000000	2040000000	1650000000	704000000	763000000	990000000	873000000	784000000	842000000	786000000	820000000	879000000	844000000	801000000	775000000	Q9Y230;B3KQ59	Q9Y230;B3KQ59	RuvB-like 2	RUVBL2	2
1050000000	1130000000	825000000	962000000	905000000	957000000	1120000000	1050000000	1150000000	997000000	791000000	1160000000	931000000	948000000	991000000	918000000	879000000	839000000	636000000	637000000	810000000	783000000	689000000	654000000	Q9Y676;Q5STN0;B4DFG6	Q9Y676;Q5STN0;B4DFG6	28S ribosomal protein S18b, mitochondrial	MRPS18B	3
973000000	1020000000	790000000	782000000	831000000	841000000	837000000	867000000	909000000	683000000	781000000	846000000	866000000	838000000	889000000	884000000	905000000	837000000	802000000	806000000	791000000	785000000	949000000	1060000000	Q99575;E5RK39	Q99575	Ribonucleases P/MRP protein subunit POP1	POP1	2
868000000	684000000	869000000	857000000	808000000	865000000	701000000	774000000	845000000	728000000	812000000	716000000	968000000	1010000000	804000000	944000000	755000000	837000000	540000000	528000000	649000000	623000000	598000000	539000000	Q15287;H3BTC0;H3BMM9;H3BV80;Q15287-2;Q15287-3;H3BMS0;H3BPG5;H3BR57;H3BUL0;H3BNU7;H3BTY0;H3BUG0;H3BTR6;H3BP82;H3BNI3;H3BTV0;H3BRK4	Q15287;H3BTC0;H3BMM9;H3BV80;Q15287-2;Q15287-3;H3BMS0;H3BPG5;H3BR57	RNA-binding protein with serine-rich domain 1	RNPS1	18
827000000	729000000	688000000	772000000	619000000	737000000	872000000	831000000	840000000	674000000	660000000	903000000	678000000	787000000	841000000	819000000	769000000	835000000	647000000	695000000	802000000	827000000	688000000	719000000	I3L0E3;Q9Y2R5;E9PE17	I3L0E3;Q9Y2R5;E9PE17	28S ribosomal protein S17, mitochondrial	MRPS17	3
844000000	804000000	611000000	707000000	620000000	765000000	763000000	712000000	759000000	851000000	830000000	829000000	764000000	778000000	923000000	896000000	795000000	831000000	938000000	891000000	945000000	985000000	786000000	770000000	Q99700;Q99700-4;F8VQP2;Q99700-2;H0YH87;F8WB06;Q24JQ7;F8VVY6;F8VZQ7;F8VQS0	Q99700;Q99700-4;F8VQP2;Q99700-2;H0YH87;F8WB06;Q24JQ7	Ataxin-2	ATXN2	10
861000000	640000000	822000000	722000000	1020000000	856000000	1320000000	1230000000	1000000000	826000000	1050000000	997000000	917000000	889000000	1060000000	1050000000	827000000	829000000	958000000	960000000	799000000	914000000	2640000000	2720000000	P42677;Q5T4L4;H0YMV8;C9J1C5	P42677;Q5T4L4;H0YMV8	40S ribosomal protein S27	RPS27;RPS27L	4
3000000000	3120000000	3030000000	2620000000	3300000000	3200000000	2360000000	2530000000	1910000000	3060000000	3150000000	1910000000	872000000	935000000	895000000	866000000	796000000	828000000	854000000	762000000	680000000	642000000	716000000	734000000	P98175;P98175-2	P98175;P98175-2	RNA-binding protein 10	RBM10	2
885000000	888000000	692000000	705000000	788000000	827000000	869000000	796000000	737000000	901000000	870000000	756000000	734000000	803000000	791000000	789000000	866000000	827000000	977000000	926000000	746000000	791000000	1040000000	1050000000	Q8IWS0;E9PC97;B4E0G4;Q5JRC6;Q8IWS0-2	Q8IWS0;E9PC97;B4E0G4;Q5JRC6;Q8IWS0-2	PHD finger protein 6	PHF6	5
727000000	743000000	964000000	673000000	712000000	664000000	813000000	694000000	849000000	561000000	564000000	764000000	578000000	673000000	673000000	788000000	803000000	820000000	509000000	570000000	573000000	525000000	569000000	701000000	P38919;I3L3F6;I3L2Z3;I3L3H2;I3L2M0;I3L1H0	P38919	Eukaryotic initiation factor 4A-III	EIF4A3	6
939000000	1010000000	734000000	595000000	1030000000	1010000000	972000000	947000000	629000000	942000000	830000000	864000000	879000000	754000000	770000000	803000000	750000000	809000000	1280000000	1290000000	1190000000	1140000000	1810000000	1810000000	P83881;H0Y5B4;H7BZ11;H0Y3V9;H7BY91	P83881;H0Y5B4;H7BZ11;H0Y3V9;H7BY91	60S ribosomal protein L36a	RPL36A	5
763000000	819000000	672000000	768000000	712000000	665000000	703000000	724000000	708000000	652000000	681000000	727000000	794000000	835000000	813000000	852000000	796000000	808000000	680000000	694000000	709000000	792000000	843000000	871000000	P48634;P48634-3;C9JD87;C9JI26;C9JI93;C9JXZ3;C9JTL3;P48634-2;C9J1F6;C9J9U2;C9JB33;C9JTM3;C9J6L0;P48634-4;A6NG23;F8VVM9;F8VVQ5;F8W1J3;E7EMA1;F8WFD4	P48634;P48634-3;C9JD87;C9JI26;C9JI93;C9JXZ3;C9JTL3;P48634-2;C9J1F6;C9J9U2;C9JB33;C9JTM3;C9J6L0;P48634-4;A6NG23;F8VVM9;F8VVQ5;F8W1J3	Protein PRRC2A	PRRC2A	20
616000000	626000000	446000000	438000000	500000000	510000000	535000000	482000000	456000000	458000000	465000000	483000000	569000000	611000000	778000000	719000000	784000000	807000000	608000000	574000000	553000000	527000000	880000000	832000000	Q15046;Q15046-2;H3BVA8;H3BRC9;H3BPV7	Q15046;Q15046-2	Lysine--tRNA ligase	KARS	5
885000000	932000000	687000000	585000000	692000000	587000000	835000000	747000000	1010000000	520000000	563000000	874000000	782000000	848000000	805000000	850000000	813000000	806000000	590000000	582000000	686000000	722000000	569000000	607000000	Q6P087;Q6P087-2;H7C454;C9JM75;H7C1H7;H7C0K7;H7C2C3;Q6P087-3	Q6P087;Q6P087-2	RNA pseudouridylate synthase domain-containing protein 3	RPUSD3	8
790000000	742000000	525000000	517000000	593000000	632000000	604000000	581000000	666000000	461000000	460000000	629000000	806000000	814000000	810000000	851000000	735000000	806000000	645000000	662000000	569000000	651000000	1190000000	1090000000	Q06787-6;Q06787-7;Q06787-4;G8JLE9	Q06787-6;Q06787-7;Q06787-4;G8JLE9		FMR1	4
996000000	880000000	497000000	635000000	652000000	792000000	795000000	859000000	765000000	760000000	776000000	751000000	903000000	812000000	860000000	829000000	869000000	805000000	920000000	871000000	879000000	859000000	678000000	695000000	Q92734;G5E9V1;Q05BK6;C9JJP5;C9JUE0;C9JTY3	Q92734;G5E9V1;Q05BK6;C9JJP5;C9JUE0	Protein TFG	TFG	6
1070000000	1130000000	1100000000	1050000000	844000000	892000000	1000000000	1050000000	1070000000	824000000	783000000	1180000000	833000000	914000000	915000000	994000000	789000000	803000000	591000000	647000000	805000000	828000000	683000000	673000000	Q9BRJ2	Q9BRJ2	39S ribosomal protein L45, mitochondrial	MRPL45	1
265000000	215000000	561000000	532000000	293000000	250000000	189000000	168000000	338000000	215000000	278000000	274000000	784000000	642000000	577000000	517000000	577000000	792000000	371000000	345000000	438000000	379000000	256000000	248000000	P17987;E7ERF2;E7EQR6;F5H282;F5GZ03;F5H136;F5H676;F5GZI8;F5H726;F5GYL4;F5H7Y1	P17987;E7ERF2;E7EQR6;F5H282	T-complex protein 1 subunit alpha	TCP1	11
899000000	826000000	1170000000	1010000000	930000000	918000000	963000000	1010000000	983000000	665000000	729000000	812000000	780000000	735000000	677000000	746000000	802000000	782000000	635000000	632000000	635000000	632000000	1130000000	1150000000	P26599-3;P26599-2;P26599;A6NLN1;B4DSI2	P26599-3;P26599-2;P26599	Polypyrimidine tract-binding protein 1	PTBP1	5
574000000	595000000	509000000	557000000	638000000	617000000	631000000	698000000	633000000	675000000	733000000	626000000	732000000	691000000	734000000	733000000	830000000	781000000	969000000	904000000	651000000	672000000	1120000000	1010000000	G3V1N1;O15226	G3V1N1;O15226	NF-kappa-B-repressing factor	NKRF	2
618000000	725000000	728000000	560000000	791000000	763000000	872000000	883000000	821000000	860000000	961000000	742000000	644000000	722000000	661000000	626000000	762000000	779000000	1040000000	906000000	841000000	835000000	700000000	692000000	P62318;B4DJP7	P62318;B4DJP7	Small nuclear ribonucleoprotein Sm D3	SNRPD3	2
835000000	791000000	770000000	717000000	845000000	901000000	945000000	925000000	892000000	1210000000	1070000000	891000000	825000000	817000000	790000000	779000000	856000000	777000000	966000000	992000000	832000000	956000000	1010000000	1010000000	Q9BZE4;B7Z7A3;B4DY13;Q5T3R7	Q9BZE4;B7Z7A3;B4DY13	Nucleolar GTP-binding protein 1	GTPBP4	4
1300000000	1140000000	1140000000	1050000000	853000000	846000000	1000000000	1030000000	1260000000	936000000	950000000	1280000000	741000000	753000000	841000000	861000000	732000000	767000000	670000000	657000000	784000000	820000000	735000000	730000000	Q96I24;A6NJ37;Q96I24-2	Q96I24;A6NJ37	Far upstream element-binding protein 3	FUBP3	3
424000000	453000000	1740000000	1890000000	881000000	871000000	306000000	322000000	988000000	893000000	912000000	917000000	601000000	616000000	485000000	512000000	850000000	762000000	725000000	743000000	926000000	911000000	365000000	297000000	P04406;E7EUT4;E7EUT5;E7EU54;O14556	P04406;E7EUT4;E7EUT5;E7EU54	Glyceraldehyde-3-phosphate dehydrogenase	GAPDH	5
1800000000	1860000000	12600000000	13300000000	510000000	558000000	1740000000	1620000000	468000000	1780000000	1930000000	346000000	1410000000	1310000000	1550000000	1430000000	691000000	762000000	894000000	825000000	1080000000	1010000000	692000000	766000000	CON__P13645;P13645;CON__P02535-1;CON__Q7Z3Y7;Q7Z3Y7;CON__P08730-1;CON__Q148H6;CON__Q7Z3Y8;Q7Z3Y8;P13646;CON__Q7Z3Z0;Q7Z3Z0;CON__ENSEMBL:ENSP00000377550;P13646-3;C9JA77;P13646-2	CON__P13645;P13645	Keratin, type I cytoskeletal 10	KRT10	16
249000000	342000000	305000000	294000000	262000000	319000000	267000000	309000000	257000000	302000000	276000000	259000000	676000000	690000000	802000000	821000000	847000000	762000000	763000000	762000000	700000000	739000000	728000000	675000000	P30876;C9J2Y9;C9J4M6	P30876;C9J2Y9;C9J4M6	DNA-directed RNA polymerase II subunit RPB2;DNA-directed RNA polymerase	POLR2B	3
3480000000	4080000000	3760000000	3590000000	3540000000	3530000000	2850000000	2870000000	2570000000	3640000000	3750000000	2630000000	826000000	753000000	777000000	712000000	807000000	761000000	723000000	776000000	774000000	780000000	678000000	640000000	Q12874;E7EUT8	Q12874;E7EUT8	Splicing factor 3A subunit 3	SF3A3	2
1050000000	1070000000	995000000	967000000	1120000000	1080000000	1050000000	975000000	1100000000	868000000	1070000000	1130000000	581000000	730000000	738000000	706000000	639000000	759000000	881000000	842000000	750000000	909000000	837000000	882000000	Q13123;E7EQZ7;Q9H4P6;D6REL4;D6RAY9;D6RCQ4	Q13123;E7EQZ7;Q9H4P6;D6REL4	Protein Red	IK	6
928000000	952000000	1090000000	1070000000	1250000000	1170000000	1460000000	1550000000	1190000000	2210000000	2020000000	1180000000	701000000	649000000	853000000	926000000	775000000	751000000	1270000000	1310000000	1160000000	1180000000	703000000	768000000	Q92922;F8WE13	Q92922	SWI/SNF complex subunit SMARCC1	SMARCC1	2
659000000	626000000	914000000	992000000	711000000	749000000	463000000	445000000	688000000	632000000	604000000	756000000	695000000	688000000	660000000	685000000	767000000	751000000	673000000	736000000	849000000	866000000	746000000	733000000	P60842;Q14240-2;Q14240;E7EQG2;B4DKP9;Q9NZE6;E7EMV8;F8WE11;E9PBH4	P60842	Eukaryotic initiation factor 4A-I	EIF4A1	9
1180000000	1080000000	959000000	1010000000	1070000000	1140000000	1530000000	1470000000	1260000000	2200000000	2040000000	1250000000	662000000	663000000	873000000	825000000	753000000	747000000	1460000000	1480000000	1370000000	1370000000	1030000000	1010000000	Q9HBD4;P51532;P51532-4;P51532-3;P51532-2;P51532-5;F5H0X5;H0YGM3	Q9HBD4;P51532;P51532-4;P51532-3;P51532-2;P51532-5;F5H0X5	Transcription activator BRG1	SMARCA4	8
339000000	382000000	413000000	327000000	295000000	245000000	282000000	237000000	347000000	425000000	257000000	250000000	779000000	823000000	1050000000	680000000	819000000	744000000	330000000	346000000	388000000	461000000	371000000	390000000	P68371	P68371	Tubulin beta-4B chain	TUBB4B	1
676000000	693000000	554000000	669000000	557000000	505000000	569000000	541000000	599000000	450000000	496000000	635000000	683000000	735000000	752000000	721000000	691000000	739000000	617000000	579000000	625000000	613000000	565000000	608000000	Q9UKM9;Q9UKM9-2;Q5QPL9;Q5QPM0;Q5QPM1;Q5QPM2	Q9UKM9;Q9UKM9-2;Q5QPL9;Q5QPM0;Q5QPM1	RNA-binding protein Raly	RALY	6
253000000	171000000	375000000	372000000	221000000	217000000	133000000	142000000	205000000	167000000	212000000	238000000	655000000	702000000	543000000	621000000	647000000	735000000	393000000	403000000	439000000	524000000	299000000	282000000	P49368;P49368-2;B4DUR8;E9PRC8;Q5SZX6;Q5SZW8;E9PQ35;Q5SZX9;E9PM09	P49368;P49368-2;B4DUR8	T-complex protein 1 subunit gamma	CCT3	9
821000000	824000000	785000000	813000000	647000000	654000000	864000000	837000000	1050000000	545000000	620000000	999000000	765000000	707000000	848000000	836000000	733000000	734000000	598000000	593000000	792000000	885000000	687000000	723000000	Q8NC60	Q8NC60	Nitric oxide-associated protein 1	NOA1	1
730000000	709000000	748000000	605000000	565000000	554000000	600000000	581000000	705000000	525000000	646000000	771000000	709000000	717000000	627000000	695000000	710000000	733000000	680000000	631000000	648000000	625000000	617000000	703000000	Q14498;Q14498-2;G3XAC6;Q14498-3;E1P5S2;H0Y4X3;Q5QP23;Q5QP22;Q5QP21;A8MYG5;H0Y6I9;F2Z2Z5;F8WF24	Q14498;Q14498-2;G3XAC6;Q14498-3;E1P5S2;H0Y4X3	RNA-binding protein 39	RBM39	13
720000000	793000000	716000000	677000000	698000000	728000000	785000000	762000000	726000000	766000000	796000000	682000000	754000000	724000000	861000000	815000000	808000000	733000000	792000000	778000000	780000000	778000000	995000000	1000000000	Q08J23;Q08J23-2;G3V1R4;D6RAS3	Q08J23;Q08J23-2;G3V1R4	tRNA (cytosine(34)-C(5))-methyltransferase	NSUN2	4
445000000	396000000	462000000	513000000	406000000	469000000	313000000	286000000	421000000	496000000	448000000	419000000	587000000	594000000	484000000	511000000	678000000	728000000	385000000	355000000	458000000	504000000	359000000	338000000	Q92598;Q92598-3;Q92598-2;B4DYH1;B4DY72;E7EUG1;F2Z3D7;Q5TBM3	Q92598;Q92598-3;Q92598-2;B4DYH1;B4DY72;E7EUG1	Heat shock protein 105 kDa	HSPH1	8
859000000	853000000	674000000	645000000	548000000	643000000	657000000	711000000	791000000	489000000	491000000	818000000	698000000	613000000	809000000	829000000	679000000	725000000	586000000	634000000	745000000	769000000	588000000	581000000	Q9NRX2;E9PKV2	Q9NRX2;E9PKV2	39S ribosomal protein L17, mitochondrial	MRPL17	2
963000000	993000000	886000000	833000000	1040000000	948000000	931000000	967000000	936000000	861000000	782000000	972000000	703000000	733000000	750000000	719000000	688000000	718000000	723000000	662000000	744000000	841000000	658000000	779000000	Q9NYF8;Q9NYF8-2;Q9NYF8-4;H0YF14	Q9NYF8;Q9NYF8-2;Q9NYF8-4	Bcl-2-associated transcription factor 1	BCLAF1	4
708000000	533000000	732000000	759000000	1000000000	981000000	1290000000	1200000000	1040000000	1390000000	1210000000	926000000	797000000	793000000	949000000	966000000	780000000	711000000	886000000	920000000	631000000	487000000	2760000000	2160000000	P63173	P63173	60S ribosomal protein L38	RPL38	1
257000000	197000000	409000000	305000000	266000000	259000000	153000000	137000000	221000000	338000000	275000000	253000000	525000000	786000000	553000000	615000000	786000000	710000000	579000000	578000000	531000000	508000000	348000000	312000000	P78371;P78371-2;F5GWF6;F8VQ14	P78371;P78371-2;F5GWF6;F8VQ14	T-complex protein 1 subunit beta	CCT2	4
579000000	628000000	324000000	348000000	487000000	451000000	575000000	582000000	701000000	382000000	382000000	675000000	779000000	757000000	765000000	712000000	662000000	708000000	845000000	892000000	877000000	903000000	1080000000	1110000000	O76021;B4DJ58;I3L3U9;I3L3C4;I3L234;I3L1A3	O76021	Ribosomal L1 domain-containing protein 1	RSL1D1	6
851000000	896000000	725000000	734000000	864000000	893000000	841000000	874000000	908000000	749000000	761000000	907000000	603000000	672000000	675000000	703000000	610000000	696000000	583000000	579000000	657000000	610000000	626000000	596000000	Q9Y2W1	Q9Y2W1	Thyroid hormone receptor-associated protein 3	THRAP3	1
903000000	1010000000	605000000	669000000	1050000000	1080000000	1000000000	1150000000	756000000	1060000000	932000000	928000000	784000000	781000000	822000000	776000000	758000000	692000000	1070000000	1090000000	1100000000	1070000000	1100000000	1120000000	Q9H7E9-2;Q9H7E9	Q9H7E9-2;Q9H7E9	UPF0488 protein C8orf33	C8orf33	2
631000000	635000000	754000000	784000000	788000000	801000000	915000000	854000000	671000000	1030000000	1090000000	689000000	633000000	681000000	680000000	725000000	711000000	691000000	1160000000	1150000000	894000000	952000000	692000000	654000000	Q13595;B4DUA9;B4DQI6;Q13595-2;F8WEH2	Q13595;B4DUA9;B4DQI6;Q13595-2	Transformer-2 protein homolog alpha	TRA2A	5
523000000	406000000	474000000	449000000	512000000	476000000	479000000	449000000	391000000	377000000	404000000	452000000	614000000	622000000	669000000	704000000	703000000	687000000	486000000	488000000	425000000	436000000	776000000	702000000	Q12904-2;Q12904;B4DNK3;D6R937	Q12904-2;Q12904;B4DNK3	Aminoacyl tRNA synthase complex-interacting multifunctional protein 1;Endothelial monocyte-activating polypeptide 2	AIMP1	4
621000000	563000000	639000000	551000000	726000000	756000000	720000000	716000000	766000000	590000000	623000000	606000000	580000000	614000000	688000000	574000000	590000000	684000000	577000000	596000000	604000000	599000000	760000000	853000000	O15371;A8MWD3;B4DVY1;B0QYA5;B0QYA3;B0QYA4;B0QYA7;B0QYA6;B0QYA8	O15371;A8MWD3;B4DVY1	Eukaryotic translation initiation factor 3 subunit D	EIF3D	9
585000000	666000000	552000000	596000000	542000000	527000000	517000000	474000000	569000000	462000000	554000000	562000000	618000000	573000000	655000000	602000000	659000000	684000000	559000000	600000000	513000000	570000000	479000000	514000000	Q9Y5X1;B3KXH8	Q9Y5X1;B3KXH8	Sorting nexin-9	SNX9	2
784000000	775000000	753000000	645000000	645000000	633000000	731000000	718000000	904000000	566000000	593000000	897000000	623000000	637000000	617000000	598000000	691000000	684000000	462000000	449000000	654000000	535000000	452000000	564000000	Q9BYD1;E5RJI7;E5RFI2;H0YAX3	Q9BYD1;E5RJI7	39S ribosomal protein L13, mitochondrial	MRPL13	4
660000000	574000000	760000000	676000000	542000000	560000000	458000000	498000000	634000000	573000000	418000000	645000000	727000000	706000000	791000000	807000000	667000000	684000000	615000000	545000000	710000000	662000000	547000000	749000000	Q8ND56;Q8ND56-2;B4DTG6;I3L420;I3L4Q1;I3L3F8	Q8ND56;Q8ND56-2;B4DTG6;I3L420	Protein LSM14 homolog A	LSM14A	6
771000000	728000000	1060000000	1010000000	592000000	566000000	783000000	801000000	784000000	661000000	670000000	845000000	638000000	655000000	745000000	781000000	663000000	670000000	428000000	477000000	727000000	734000000	526000000	520000000	B4DRT2;Q92552;G5EA06;D6RH20;D6RJC7;E5RJ73	B4DRT2;Q92552;G5EA06;D6RH20	28S ribosomal protein S27, mitochondrial	MRPS27	6
1070000000	1090000000	480000000	454000000	1020000000	808000000	895000000	828000000	684000000	598000000	662000000	624000000	824000000	719000000	769000000	772000000	607000000	665000000	1260000000	1340000000	1070000000	1120000000	1570000000	1590000000	P61513;E9PEL3;C9J4Z3;G5E9R3;A6NKH3	P61513;E9PEL3;C9J4Z3;G5E9R3	60S ribosomal protein L37a	RPL37A	5
1160000000	1090000000	860000000	912000000	757000000	777000000	854000000	873000000	931000000	710000000	790000000	913000000	744000000	674000000	652000000	703000000	635000000	663000000	534000000	640000000	808000000	765000000	571000000	692000000	Q9Y2Q9;H0YAT2;H7C5V3;E5RGC7;E5RFH3;F5H0B0;E5RK86;H0YC42;E5RFT8	Q9Y2Q9;H0YAT2;H7C5V3;E5RGC7;E5RFH3	28S ribosomal protein S28, mitochondrial	MRPS28	9
1400000000	932000000	327000000	311000000	736000000	817000000	678000000	732000000	518000000	676000000	569000000	639000000	773000000	733000000	562000000	739000000	656000000	661000000	1240000000	1150000000	1030000000	1000000000	1100000000	1340000000	P50914;B7Z6S8;E7EPB3	P50914;B7Z6S8;E7EPB3	60S ribosomal protein L14	RPL14	3
466000000	433000000	592000000	477000000	405000000	410000000	543000000	532000000	628000000	371000000	429000000	616000000	558000000	505000000	643000000	571000000	613000000	659000000	385000000	396000000	499000000	576000000	445000000	394000000	Q9BYD3;Q9BYD3-2	Q9BYD3;Q9BYD3-2	39S ribosomal protein L4, mitochondrial	MRPL4	2
913000000	891000000	752000000	853000000	616000000	610000000	745000000	761000000	972000000	622000000	608000000	883000000	646000000	681000000	714000000	672000000	603000000	652000000	396000000	436000000	609000000	637000000	505000000	499000000	O75616;O75616-2	O75616;O75616-2	GTPase Era, mitochondrial	ERAL1	2
355000000	325000000	359000000	390000000	361000000	387000000	360000000	342000000	341000000	365000000	323000000	385000000	484000000	459000000	426000000	386000000	659000000	645000000	556000000	575000000	500000000	488000000	915000000	1050000000	P05387;H0YDD8;P05386;A6NIB2	P05387;H0YDD8	60S acidic ribosomal protein P2	RPLP2	4
756000000	723000000	541000000	581000000	625000000	662000000	695000000	769000000	621000000	632000000	734000000	642000000	647000000	656000000	683000000	648000000	599000000	640000000	697000000	643000000	615000000	524000000	990000000	1030000000	Q86UE4;E5RJU9;H0YB56;H0YBJ8;H0YBE0	Q86UE4;E5RJU9	Protein LYRIC	MTDH	5
199000000	158000000	346000000	387000000	242000000	281000000	156000000	154000000	265000000	270000000	238000000	242000000	659000000	657000000	564000000	533000000	741000000	638000000	374000000	381000000	470000000	388000000	271000000	282000000	P48643;E7EWW2;E7ENZ3;B4DYD8;H0Y914;D6RIZ7	P48643;E7EWW2;E7ENZ3;B4DYD8	T-complex protein 1 subunit epsilon	CCT5	6
738000000	877000000	963000000	1030000000	655000000	679000000	602000000	568000000	706000000	613000000	551000000	690000000	780000000	774000000	758000000	686000000	638000000	635000000	509000000	564000000	560000000	545000000	568000000	539000000	P26196;Q8IV96	P26196;Q8IV96	Probable ATP-dependent RNA helicase DDX6	DDX6	2
650000000	644000000	635000000	656000000	671000000	679000000	612000000	599000000	589000000	643000000	569000000	667000000	644000000	619000000	597000000	564000000	657000000	634000000	600000000	556000000	659000000	634000000	574000000	521000000	Q7Z739	Q7Z739	YTH domain family protein 3	YTHDF3	1
396000000	279000000	604000000	557000000	481000000	411000000	384000000	348000000	431000000	370000000	433000000	522000000	571000000	578000000	610000000	570000000	687000000	634000000	399000000	369000000	478000000	443000000	413000000	434000000	H7C2I1;Q99873;G5E9B6;Q99873-2;Q99873-3;E9PKG1;B4DJ87;E9PIX6;E9PQ98;H0YDE4;E9PNR9;E9PI83;E9PMW9;Q9NR22;Q9NR22-2;E9PMZ2	H7C2I1;Q99873;G5E9B6;Q99873-2;Q99873-3;E9PKG1;B4DJ87;E9PIX6;E9PQ98;H0YDE4;E9PNR9	Protein arginine N-methyltransferase 1	PRMT1	16
563000000	583000000	192000000	322000000	683000000	634000000	652000000	693000000	618000000	506000000	628000000	573000000	686000000	754000000	584000000	653000000	676000000	634000000	909000000	897000000	799000000	737000000	1150000000	1080000000	Q9Y3U8	Q9Y3U8	60S ribosomal protein L36	RPL36	1
502000000	504000000	440000000	461000000	382000000	336000000	540000000	603000000	586000000	337000000	392000000	568000000	527000000	602000000	699000000	711000000	641000000	633000000	565000000	615000000	701000000	667000000	605000000	609000000	P51398;E7EM60;P51398-2	P51398;E7EM60;P51398-2	28S ribosomal protein S29, mitochondrial	DAP3	3
540000000	552000000	612000000	662000000	616000000	822000000	736000000	797000000	645000000	1010000000	875000000	776000000	602000000	643000000	653000000	686000000	668000000	623000000	844000000	736000000	684000000	795000000	560000000	530000000	O75494-3;Q5JRI3;O75494;O75494-2;O75494-4;Q5JRI1;O75494-5;Q8WXF0	O75494-3;Q5JRI3;O75494;O75494-2;O75494-4;Q5JRI1;O75494-5	Serine/arginine-rich splicing factor 10	FUSIP1;SRSF10	8
589000000	456000000	437000000	454000000	480000000	541000000	502000000	512000000	522000000	405000000	394000000	517000000	674000000	630000000	604000000	605000000	563000000	616000000	563000000	554000000	586000000	534000000	857000000	1020000000	P51114;B4DXZ6;P51114-2;P51114-3;E9PFF5;E7EU85;C9JY20;C9JZE0;C9JAJ4;H7C4S4;C9IZ22;C9J5B4;C9JYQ6	P51114;B4DXZ6;P51114-2;P51114-3;E9PFF5;E7EU85	Fragile X mental retardation syndrome-related protein 1	FXR1	13
556000000	636000000	492000000	518000000	481000000	545000000	449000000	523000000	518000000	418000000	417000000	628000000	600000000	653000000	608000000	622000000	612000000	616000000	493000000	409000000	419000000	375000000	396000000	383000000	Q13148-2;Q13148;G3V162;B1AKP7;B4DJ45;Q13148-3	Q13148-2;Q13148;G3V162;B1AKP7;B4DJ45	TAR DNA-binding protein 43	TARDBP	6
396000000	389000000	354000000	375000000	456000000	453000000	499000000	498000000	536000000	511000000	514000000	521000000	574000000	596000000	599000000	557000000	632000000	613000000	647000000	626000000	530000000	496000000	730000000	701000000	Q8TDN6	Q8TDN6	Ribosome biogenesis protein BRX1 homolog	BRIX1	1
2480000000	2450000000	2560000000	2610000000	2030000000	2160000000	1770000000	2130000000	1660000000	2090000000	2040000000	1710000000	691000000	728000000	629000000	649000000	696000000	611000000	606000000	590000000	526000000	568000000	545000000	536000000	P09661;H0YMA0;H0YLR3;H0YKK0;O95485;Q9UEN1	P09661;H0YMA0;H0YLR3	U2 small nuclear ribonucleoprotein A	SNRPA1	6
749000000	646000000	945000000	964000000	733000000	603000000	605000000	656000000	641000000	824000000	785000000	609000000	497000000	512000000	617000000	558000000	580000000	611000000	431000000	474000000	493000000	499000000	457000000	446000000	Q00610;Q00610-2;P53675;P53675-2;F5H5N6	Q00610;Q00610-2	Clathrin heavy chain 1	CLTC	5
375000000	407000000	371000000	427000000	380000000	398000000	318000000	349000000	370000000	370000000	362000000	336000000	534000000	526000000	459000000	508000000	626000000	610000000	472000000	489000000	493000000	494000000	492000000	495000000	Q15365	Q15365	Poly(rC)-binding protein 1	PCBP1	1
115000000	124000000	275000000	302000000	223000000	243000000	93900000	118000000	199000000	192000000	217000000	168000000	617000000	698000000	445000000	558000000	649000000	610000000	371000000	409000000	447000000	511000000	301000000	228000000	P50990;G5E9B2;B4DEM7;B4DQH4;H7C4C8;H7C2U0	P50990;G5E9B2;B4DEM7;B4DQH4	T-complex protein 1 subunit theta	CCT8	6
837000000	890000000	672000000	862000000	680000000	769000000	719000000	765000000	621000000	668000000	778000000	638000000	644000000	622000000	677000000	608000000	608000000	608000000	604000000	587000000	532000000	579000000	574000000	618000000	Q96GA3	Q96GA3	Protein LTV1 homolog	LTV1	1
548000000	564000000	658000000	656000000	523000000	530000000	581000000	579000000	603000000	555000000	503000000	589000000	545000000	550000000	694000000	768000000	611000000	607000000	626000000	611000000	563000000	664000000	682000000	671000000	Q9Y383;F8WEU3;F8WB41	Q9Y383	Putative RNA-binding protein Luc7-like 2	LUC7L2	3
175000000	408000000	570000000	353000000	404000000	339000000	610000000	918000000	635000000	547000000	834000000	831000000	591000000	526000000	578000000	564000000	610000000	606000000	578000000	535000000	604000000	524000000	554000000	599000000	Q14137;Q96Q25;E9PIF8;E9PRN9	Q14137;Q96Q25;E9PIF8	Ribosome biogenesis protein BOP1	BOP1;KM-PA-2	4
878000000	883000000	679000000	679000000	767000000	726000000	730000000	767000000	812000000	726000000	754000000	789000000	601000000	636000000	637000000	667000000	649000000	600000000	598000000	583000000	617000000	619000000	666000000	684000000	Q92615;B5MCU2	Q92615	La-related protein 4B	LARP4B	2
8929600	12100000	28100000	218000000	22700000	1	16400000	27100000	1	49800000	22500000	34300000	603000000	524000000	425000000	479000000	458000000	598000000	1180000000	1030000000	1450000000	1430000000	1120000000	1170000000	O15084;O15084-1;O15084-4;O15084-2;B4DIW9	O15084;O15084-1;O15084-4;O15084-2;B4DIW9	Serine/threonine-protein phosphatase 6 regulatory ankyrin repeat subunit A	ANKRD28	5
595000000	579000000	608000000	571000000	630000000	622000000	554000000	608000000	600000000	526000000	524000000	584000000	648000000	609000000	579000000	606000000	624000000	592000000	449000000	476000000	498000000	473000000	536000000	530000000	O43172;O43172-2	O43172;O43172-2	U4/U6 small nuclear ribonucleoprotein Prp4	PRPF4	2
283000000	275000000	365000000	424000000	337000000	352000000	336000000	285000000	342000000	321000000	357000000	341000000	548000000	504000000	472000000	459000000	553000000	592000000	325000000	319000000	335000000	347000000	313000000	320000000	Q15366-3;Q15366-2;Q15366;Q15366-4;Q15366-5;F8VRG9;F8VZX2;G3V0E8;B4DXP5;H3BRU6;B4DLC0;P57721;P57721-4;E9PFP8;P57721-5;B4DRD7;P57721-3;P57721-2;F8VWQ4;F8W0G4;H9KV40;F8W1G6;F8VRH0;F8VXH9;H3BSS4;F8VTZ0;H3BSP4;P57723;E7EST1;P57723-2;C9J0A4;C9JZY3;C9JTY5;H3BND9;C9J5V4;C9JSA6;C9J7A9;C9IZV9;F8WC71;C9K0A2	Q15366-3;Q15366-2;Q15366;Q15366-4;Q15366-5;F8VRG9;F8VZX2;G3V0E8;B4DXP5;H3BRU6;B4DLC0;P57721;P57721-4;E9PFP8;P57721-5;B4DRD7;P57721-3;P57721-2;F8VWQ4;F8W0G4	Poly(rC)-binding protein 2;Poly(rC)-binding protein 3	PCBP2;PCBP3	40
421000000	421000000	263000000	238000000	457000000	426000000	439000000	470000000	391000000	429000000	455000000	373000000	554000000	610000000	618000000	669000000	591000000	588000000	700000000	619000000	470000000	518000000	1520000000	1490000000	Q9P2E9;Q9P2E9-2;Q9P2E9-3;F8W7S5;A2A2S5	Q9P2E9;Q9P2E9-2;Q9P2E9-3;F8W7S5	Ribosome-binding protein 1	RRBP1	5
848000000	705000000	506000000	438000000	671000000	532000000	576000000	497000000	739000000	409000000	529000000	656000000	692000000	658000000	445000000	416000000	615000000	587000000	340000000	354000000	337000000	369000000	327000000	294000000	C9JA31	C9JA31		B4GALT4	1
173000000	235000000	180000000	186000000	185000000	202000000	255000000	181000000	191000000	211000000	186000000	147000000	624000000	604000000	997000000	759000000	657000000	580000000	537000000	448000000	543000000	518000000	522000000	446000000	Q5T9A4;Q5T9A4-3;A6NMA2;A8MSP6;Q5T9A4-2;A6NFL3;Q5T9A2;Q5SV14	Q5T9A4;Q5T9A4-3;A6NMA2	ATPase family AAA domain-containing protein 3B	ATAD3B	8
4230000000	3360000000	2770000000	2230000000	928000000	2240000000	820000000	3900000000	707000000	1880000000	609000000	2960000000	650000000	3770000000	752000000	2820000000	873000000	579000000	2340000000	723000000	2420000000	2390000000	3130000000	1	Q9Y4X5;H3BNB9;H3BSK4;H0Y2Q2	Q9Y4X5;H3BNB9;H3BSK4;H0Y2Q2	E3 ubiquitin-protein ligase ARIH1	ARIH1	4
417000000	460000000	508000000	450000000	465000000	468000000	563000000	508000000	574000000	461000000	547000000	574000000	465000000	438000000	440000000	460000000	600000000	579000000	540000000	475000000	483000000	449000000	477000000	462000000	Q15029;B4DK30	Q15029;B4DK30	116 kDa U5 small nuclear ribonucleoprotein component	EFTUD2	2
404000000	334000000	571000000	444000000	422000000	378000000	311000000	218000000	417000000	442000000	461000000	302000000	637000000	542000000	496000000	563000000	548000000	578000000	359000000	386000000	432000000	424000000	257000000	270000000	P25705;A8K092	P25705;A8K092	ATP synthase subunit alpha, mitochondrial;ATP synthase subunit alpha	ATP5A1	2
455000000	439000000	438000000	406000000	323000000	261000000	367000000	377000000	329000000	297000000	301000000	389000000	532000000	382000000	584000000	591000000	561000000	577000000	343000000	377000000	445000000	485000000	375000000	373000000	Q93008;Q93008-1;E9PFG1;H7C2M9	Q93008;Q93008-1	Probable ubiquitin carboxyl-terminal hydrolase FAF-X	USP9X	4
534000000	673000000	547000000	590000000	558000000	586000000	599000000	621000000	573000000	524000000	598000000	556000000	647000000	609000000	551000000	514000000	566000000	573000000	643000000	605000000	647000000	640000000	587000000	569000000	Q7Z2W4;C9J6P4;Q7Z2W4-2;F5H1W0;Q7Z2W4-3;H7C5K1;Q7Z2W4-4;Q7Z2W4-5;Q9H0J9;G5E9U9	Q7Z2W4;C9J6P4;Q7Z2W4-2;F5H1W0;Q7Z2W4-3	Zinc finger CCCH-type antiviral protein 1	ZC3HAV1	10
1188500	4929800	5975300	3809300	4822900	4977800	4778300	4271900	1	1101600	3565800	5697800	477000000	505000000	575000000	655000000	508000000	567000000	1160000000	1210000000	1130000000	1310000000	1030000000	951000000	O60547;E9PI88	O60547;E9PI88	GDP-mannose 4,6 dehydratase	GMDS	2
375000000	353000000	322000000	308000000	254000000	269000000	283000000	285000000	305000000	254000000	279000000	310000000	448000000	526000000	523000000	552000000	553000000	567000000	390000000	335000000	379000000	342000000	315000000	336000000	Q9ULX6	Q9ULX6	A-kinase anchor protein 8-like	AKAP8L	1
522000000	399000000	1950000000	1680000000	956000000	980000000	288000000	315000000	991000000	826000000	923000000	877000000	363000000	359000000	447000000	405000000	641000000	562000000	782000000	751000000	869000000	841000000	228000000	198000000	P06733;P06733-2;D3DTL2;P09104;P13929;P13929-2;B7Z2X9;P13929-3;F5H0C8;E5RGZ4;E5RG95;F5GZ30;E5RI09;F5GWQ3;F5H5U1;F5H1C3	P06733;P06733-2	Alpha-enolase	ENO1	16
448000000	497000000	318000000	382000000	522000000	564000000	558000000	573000000	567000000	600000000	603000000	582000000	527000000	556000000	453000000	531000000	474000000	562000000	426000000	415000000	461000000	449000000	536000000	643000000	O75934	O75934	Pre-mRNA-splicing factor SPF27	BCAS2	1
720000000	822000000	574000000	602000000	528000000	572000000	527000000	510000000	539000000	544000000	461000000	532000000	541000000	507000000	564000000	537000000	530000000	562000000	463000000	437000000	532000000	487000000	679000000	682000000	P60228;E5RGA2;H0YBR5;E5RHS5;E5RIT4;H0YAW4;E5RII3;H0YBP5;E5RJ25;E5RIP5	P60228;E5RGA2	Eukaryotic translation initiation factor 3 subunit E	EIF3E	10
713000000	908000000	622000000	617000000	663000000	610000000	619000000	702000000	699000000	593000000	542000000	674000000	569000000	583000000	605000000	612000000	496000000	558000000	450000000	481000000	521000000	597000000	591000000	456000000	B4DLN1;B4E1E9;I3L1E8	B4DLN1;B4E1E9		SLC25A10	3
318000000	412000000	320000000	304000000	406000000	391000000	364000000	364000000	357000000	339000000	321000000	297000000	363000000	390000000	420000000	578000000	414000000	558000000	296000000	346000000	338000000	321000000	844000000	953000000	P05198;G3V4T5;H0YJS4;B4DM12	P05198;G3V4T5;H0YJS4	Eukaryotic translation initiation factor 2 subunit 1	EIF2S1	4
1	1	1	1	1	1	1	1	4206300	1	1	1	544000000	479000000	578000000	601000000	610000000	558000000	416000000	405000000	483000000	557000000	492000000	498000000	Q5TCX8;Q5TCX8-3;Q5TCX8-2	Q5TCX8	Mitogen-activated protein kinase kinase kinase MLK4	MLK4	3
843000000	875000000	837000000	903000000	665000000	600000000	880000000	884000000	913000000	800000000	687000000	987000000	439000000	532000000	609000000	565000000	607000000	557000000	549000000	554000000	638000000	624000000	728000000	516000000	Q86U42;Q86U42-2	Q86U42;Q86U42-2	Polyadenylate-binding protein 2	PABPN1	2
147000000	133000000	326000000	333000000	195000000	176000000	141000000	96900000	149000000	176000000	153000000	195000000	455000000	433000000	324000000	433000000	481000000	557000000	286000000	261000000	290000000	296000000	188000000	167000000	P40227;B4DPJ8	P40227;B4DPJ8	T-complex protein 1 subunit zeta	CCT6A	2
1000000000	1010000000	737000000	888000000	997000000	891000000	896000000	916000000	928000000	832000000	762000000	951000000	554000000	612000000	591000000	617000000	541000000	553000000	491000000	526000000	553000000	554000000	553000000	547000000	Q9H307;Q9H307-2;G3V579;G3V5F0	Q9H307;Q9H307-2	Pinin	PNN	4
160000000	166000000	189000000	131000000	152000000	146000000	160000000	154000000	146000000	131000000	160000000	123000000	526000000	466000000	579000000	587000000	476000000	551000000	305000000	302000000	375000000	346000000	354000000	287000000	P12236;P12235	P12236;P12235	ADP/ATP translocase 3;ADP/ATP translocase 1	SLC25A6;SLC25A4	2
2340000000	2360000000	2380000000	2360000000	1930000000	2000000000	1950000000	2010000000	1850000000	2290000000	2280000000	1860000000	645000000	621000000	703000000	657000000	640000000	549000000	398000000	452000000	434000000	424000000	430000000	479000000	Q9H0E9-2;H7C127;Q9H0E9-4;H7C179;B5MCW3;H7C128;Q9H0E9;F8W820;H0Y2L9;Q9H0E9-3;H7C2P4;F8WBH2;H0YAH7;C9JV05;F8WCS7;D6RID0;F8WDX5;H0YA84	Q9H0E9-2;H7C127;Q9H0E9-4;H7C179;B5MCW3;H7C128;Q9H0E9;F8W820	Bromodomain-containing protein 8	BRD8	18
365000000	359000000	360000000	378000000	367000000	330000000	262000000	288000000	364000000	395000000	367000000	368000000	532000000	514000000	512000000	465000000	605000000	545000000	294000000	300000000	345000000	319000000	259000000	276000000	P17812;B4DR64;B7Z9C4	P17812;B4DR64	CTP synthase 1	CTPS	3
405000000	478000000	326000000	496000000	298000000	416000000	349000000	403000000	461000000	382000000	473000000	421000000	506000000	607000000	554000000	620000000	498000000	544000000	470000000	432000000	463000000	464000000	433000000	465000000	Q9UBU9;E9PIN3;Q9UBU9-2;B4E3J0;E9PLA7;E9PQA4;H0YDU0;E9PMV7	Q9UBU9;E9PIN3;Q9UBU9-2	Nuclear RNA export factor 1	NXF1	8
630000000	628000000	545000000	507000000	528000000	502000000	652000000	553000000	698000000	534000000	510000000	634000000	530000000	519000000	489000000	567000000	443000000	542000000	361000000	411000000	479000000	474000000	401000000	324000000	E7ESL0;Q9NWU5;A6NGJ8;Q9NWU5-2	E7ESL0;Q9NWU5;A6NGJ8;Q9NWU5-2	39S ribosomal protein L22, mitochondrial	MRPL22	4
578880	334020	828050	1299300	913740	1	655140	1	2422000	52800000	505580	53900000	1670000000	1370000000	1200000000	1180000000	943000000	538000000	470000000	339000000	315000000	183000000	1340000000	1030000000	Q9GZT9;Q9GZT9-2;Q9GZT9-3	Q9GZT9;Q9GZT9-2;Q9GZT9-3	Egl nine homolog 1	EGLN1	3
311000000	295000000	328000000	299000000	392000000	384000000	447000000	436000000	479000000	410000000	433000000	476000000	614000000	474000000	592000000	428000000	548000000	532000000	626000000	588000000	575000000	579000000	612000000	668000000	Q15050	Q15050	Ribosome biogenesis regulatory protein homolog	RRS1	1
762000000	827000000	2200000000	2910000000	1650000000	1870000000	1230000000	1370000000	1530000000	1660000000	1470000000	1710000000	364000000	414000000	236000000	288000000	504000000	529000000	151000000	183000000	160000000	179000000	208000000	204000000	Q9BWJ5	Q9BWJ5	Splicing factor 3B subunit 5	SF3B5	1
435000000	533000000	657000000	778000000	693000000	669000000	561000000	587000000	819000000	496000000	609000000	679000000	467000000	470000000	473000000	475000000	554000000	526000000	313000000	405000000	406000000	462000000	326000000	382000000	F8VQ10;Q13838-2;Q13838;Q5STU3;H0Y7G4;H0Y7X6;F8VZL8;F6WLT2;O00148;F6TRA5;F6UN21;F6S4E6;H0Y557;Q8N5M0;F6R6M7;F6QYI9;F6V772;B1Q2N1;E7EMX2;H0Y6G9;H0Y4V8;F6SXL5;F6S2B7;H0Y6N8;F6U6E2;F6QWI5;H0Y6Y9;H0Y6J9	F8VQ10;Q13838-2;Q13838;Q5STU3;H0Y7G4;H0Y7X6;F8VZL8;F6WLT2;O00148;F6TRA5;F6UN21;F6S4E6	Spliceosome RNA helicase DDX39B;ATP-dependent RNA helicase DDX39A	DDX39B;BAT1;DDX39A	28
301000000	394000000	398000000	510000000	346000000	249000000	186000000	563000000	377000000	254000000	271000000	306000000	284000000	335000000	291000000	289000000	358000000	524000000	352000000	354000000	437000000	378000000	240000000	237000000	P07900-2;P07900;Q86U12;G3V2J8;Q58FG0	P07900-2;P07900;Q86U12	Heat shock protein HSP 90-alpha	HSP90AA1	5
644000000	643000000	473000000	494000000	576000000	536000000	510000000	556000000	583000000	465000000	421000000	571000000	549000000	623000000	585000000	607000000	555000000	523000000	560000000	569000000	571000000	510000000	615000000	625000000	Q9BZI7;Q9BZI7-2;Q0VAK7	Q9BZI7;Q9BZI7-2	Regulator of nonsense transcripts 3B	UPF3B	3
213000000	202000000	295000000	167000000	246000000	191000000	171000000	107000000	171000000	116000000	261000000	78600000	465000000	470000000	546000000	602000000	462000000	519000000	273000000	251000000	339000000	291000000	229000000	213000000	P07437;F8VW92;F8VYX6;Q5JP53;F8VUJ7;Q5ST81;E7EWR1;E9PBJ4;F5H894	P07437;F8VW92;F8VYX6;Q5JP53;F8VUJ7;Q5ST81;E7EWR1;E9PBJ4;F5H894	Tubulin beta chain	TUBB	9
563000000	596000000	536000000	544000000	588000000	542000000	600000000	569000000	528000000	909000000	908000000	503000000	460000000	521000000	596000000	597000000	515000000	509000000	783000000	793000000	569000000	589000000	532000000	418000000	P78332;E9PGM9;B4E0G6;F8WCA5;Q86SS3;B4DNY1;C9JHR3;C9J250;F8WF63;C9JSL1;C9JMC8;C9JII0;F8WCT0	P78332;E9PGM9;B4E0G6;F8WCA5	RNA-binding protein 6	RBM6	13
632000000	633000000	314000000	570000000	590000000	571000000	551000000	553000000	422000000	532000000	485000000	423000000	488000000	470000000	566000000	527000000	533000000	507000000	850000000	832000000	579000000	609000000	602000000	627000000	P98179	P98179	Putative RNA-binding protein 3	RBM3	1
1	3492600	1	1	1	1	1762300	1353600	1069600	1	1	1295400	417000000	417000000	422000000	495000000	402000000	500000000	1670000000	1950000000	2160000000	1920000000	1290000000	1370000000	Q92625;Q05CP0;B4DQW8;E7EM84;Q7Z6G8;F8VVQ4	Q92625;Q05CP0	Ankyrin repeat and SAM domain-containing protein 1A	ANKS1A	6
938000000	898000000	804000000	835000000	649000000	587000000	453000000	420000000	737000000	425000000	447000000	657000000	607000000	628000000	438000000	432000000	508000000	495000000	659000000	619000000	374000000	337000000	237000000	253000000	P08670;B0YJC4;F5H288;B0YJC5;Q5JVS8;P17661;H7C5W5	P08670;B0YJC4;F5H288	Vimentin	VIM	7
531000000	548000000	305000000	127000000	607000000	676000000	583000000	592000000	442000000	601000000	676000000	282000000	446000000	367000000	471000000	536000000	505000000	494000000	776000000	671000000	543000000	482000000	475000000	454000000	P62314	P62314	Small nuclear ribonucleoprotein Sm D1	SNRPD1	1
245000000	237000000	270000000	266000000	202000000	187000000	190000000	181000000	210000000	149000000	168000000	166000000	479000000	495000000	522000000	508000000	582000000	486000000	467000000	503000000	617000000	574000000	476000000	493000000	P06730-2;P06730;D6RBW1;P06730-3;H0Y8J7;D6RFJ3	P06730-2;P06730;D6RBW1;P06730-3;H0Y8J7	Eukaryotic translation initiation factor 4E	EIF4E	6
304000000	292000000	366000000	382000000	356000000	370000000	334000000	319000000	345000000	381000000	370000000	329000000	474000000	358000000	495000000	537000000	569000000	484000000	451000000	423000000	481000000	450000000	631000000	657000000	Q96AG4	Q96AG4	Leucine-rich repeat-containing protein 59	LRRC59	1
682000000	674000000	532000000	517000000	624000000	656000000	625000000	624000000	652000000	669000000	619000000	706000000	596000000	610000000	518000000	461000000	524000000	482000000	790000000	771000000	699000000	710000000	989000000	1080000000	P11387;E5RIC7;E5RFS0;E5RJ95	P11387	DNA topoisomerase 1	TOP1	4
595000000	508000000	454000000	472000000	564000000	539000000	614000000	650000000	474000000	773000000	675000000	444000000	500000000	463000000	497000000	446000000	472000000	478000000	578000000	583000000	568000000	563000000	513000000	503000000	Q8NB90;Q8NB90-2;Q8NB90-3	Q8NB90;Q8NB90-2;Q8NB90-3	Spermatogenesis-associated protein 5	SPATA5	3
364000000	331000000	548000000	542000000	435000000	450000000	514000000	448000000	514000000	409000000	536000000	452000000	412000000	411000000	441000000	443000000	458000000	474000000	426000000	555000000	539000000	553000000	524000000	493000000	Q09161;F2Z2T1	Q09161	Nuclear cap-binding protein subunit 1	NCBP1	2
3120000000	3230000000	3030000000	2990000000	3250000000	3040000000	2280000000	2450000000	2140000000	2730000000	2710000000	2430000000	496000000	566000000	423000000	474000000	508000000	474000000	333000000	390000000	322000000	349000000	388000000	378000000	Q9BWU0;H7C256	Q9BWU0	Kanadaptin	SLC4A1AP	2
1250000000	1240000000	1140000000	1180000000	685000000	797000000	1320000000	1400000000	2170000000	1180000000	1180000000	2110000000	832000000	814000000	436000000	609000000	465000000	472000000	702000000	686000000	768000000	876000000	1110000000	1050000000	P09874;F8WC10;Q5VX85;Q5VX84	P09874	Poly [ADP-ribose] polymerase 1	PARP1	4
252000000	221000000	350000000	363000000	287000000	256000000	188000000	180000000	260000000	342000000	343000000	291000000	563000000	600000000	509000000	475000000	512000000	471000000	277000000	304000000	443000000	378000000	309000000	245000000	O43175;Q5SZU1;F5H634;F5GYN9	O43175;Q5SZU1	D-3-phosphoglycerate dehydrogenase	PHGDH	4
423000000	512000000	394000000	433000000	345000000	382000000	436000000	530000000	521000000	409000000	336000000	561000000	385000000	378000000	446000000	480000000	464000000	470000000	428000000	437000000	547000000	522000000	468000000	488000000	Q9Y3D3;B4E032;A6ND22	Q9Y3D3;B4E032;A6ND22	28S ribosomal protein S16, mitochondrial	MRPS16	3
921000000	989000000	736000000	732000000	641000000	656000000	705000000	751000000	824000000	668000000	615000000	796000000	565000000	581000000	590000000	561000000	544000000	461000000	442000000	509000000	559000000	578000000	447000000	485000000	P82914	P82914	28S ribosomal protein S15, mitochondrial	MRPS15	1
1880000000	1800000000	1990000000	2130000000	1240000000	1280000000	1350000000	1350000000	1460000000	1190000000	1270000000	1470000000	522000000	470000000	625000000	573000000	453000000	461000000	236000000	279000000	283000000	330000000	275000000	293000000	Q9NYA4	Q9NYA4	Myotubularin-related protein 4	MTMR4	1
783000000	728000000	802000000	706000000	647000000	635000000	805000000	798000000	891000000	632000000	704000000	864000000	473000000	506000000	547000000	590000000	510000000	459000000	385000000	402000000	476000000	461000000	388000000	448000000	Q92665	Q92665	28S ribosomal protein S31, mitochondrial	MRPS31	1
293000000	272000000	324000000	249000000	314000000	278000000	237000000	233000000	218000000	248000000	269000000	191000000	474000000	420000000	530000000	452000000	477000000	459000000	622000000	613000000	499000000	534000000	719000000	730000000	Q14157-5;Q14157;C9JD99;F5GY23;H0Y5H6	Q14157-5;Q14157	Ubiquitin-associated protein 2-like	UBAP2L	5
1	1	1	1	1	1	1	1	1	1	1	1	157000000	161000000	214000000	196000000	426000000	459000000	127000000	230000000	122000000	233000000	79400000	96500000	O75880	O75880	Protein SCO1 homolog, mitochondrial	SCO1	1
572000000	554000000	622000000	537000000	535000000	455000000	505000000	518000000	486000000	653000000	552000000	452000000	474000000	497000000	492000000	501000000	467000000	458000000	505000000	517000000	506000000	519000000	611000000	614000000	Q07065;Q96K21;Q96K21-2;H3BRF9;Q96K21-3;H3BRM1;H3BUF9;H3BN64;H3BUW6	Q07065	Cytoskeleton-associated protein 4	CKAP4	9
600000000	594000000	671000000	503000000	423000000	675000000	530000000	534000000	336000000	549000000	538000000	418000000	677000000	734000000	536000000	607000000	432000000	456000000	458000000	433000000	576000000	691000000	488000000	558000000	P62979;P0CG48;Q96C32;P0CG47;F5H747;F5H388;B4DV12;F5H7Y5;F5H265;F5H2Z3;F5GYU3;F5H6Q2;F5H4D8;F5GZ39	P62979	Ubiquitin-40S ribosomal protein S27a;Ubiquitin;40S ribosomal protein S27a	RPS27A	14
157000000	166000000	416000000	355000000	197000000	251000000	226000000	216000000	188000000	197000000	211000000	281000000	279000000	324000000	322000000	325000000	446000000	453000000	190000000	213000000	219000000	243000000	289000000	292000000	Q9BRJ7;Q9BRJ7-2;H3BTC7;Q96DE0;F5GYJ1	Q9BRJ7;Q9BRJ7-2;H3BTC7	Protein syndesmos	NUDT16L1	5
726000000	727000000	501000000	360000000	660000000	769000000	758000000	699000000	680000000	662000000	665000000	672000000	482000000	500000000	592000000	575000000	592000000	452000000	617000000	586000000	631000000	686000000	636000000	618000000	Q14011;B4E2X2;B3KT17	Q14011;B4E2X2	Cold-inducible RNA-binding protein	CIRBP	3
91700000	173000000	312000000	418000000	190000000	226000000	163000000	116000000	193000000	228000000	233000000	142000000	447000000	418000000	388000000	437000000	396000000	450000000	314000000	248000000	281000000	306000000	285000000	321000000	P55072;C9IZA5;C9JUP7	P55072	Transitional endoplasmic reticulum ATPase	VCP	3
241000000	196000000	309000000	390000000	321000000	384000000	405000000	399000000	393000000	76100000	508000000	369000000	537000000	494000000	563000000	536000000	456000000	449000000	445000000	507000000	475000000	602000000	451000000	483000000	P57678;I3L2C7;I3L399;I3L4A4;I3L4M4;E7EN12;I3L1J7	P57678;I3L2C7	Gem-associated protein 4	GEMIN4	7
53500000	20500000	86200000	20600000	99000000	99300000	85000000	60900000	80500000	24300000	104000000	45200000	472000000	438000000	473000000	417000000	512000000	443000000	280000000	208000000	271000000	258000000	170000000	175000000	Q9UJS0-2;Q9UJS0;F5GX33	Q9UJS0-2;Q9UJS0;F5GX33	Calcium-binding mitochondrial carrier protein Aralar2	SLC25A13	3
244000000	228000000	220000000	277000000	226000000	219000000	201000000	188000000	248000000	242000000	222000000	241000000	370000000	345000000	477000000	473000000	428000000	442000000	581000000	619000000	559000000	563000000	529000000	526000000	Q8N163;Q8N163-2;H0YB24;G3V119;E5RHJ4;H0YC58;E5RFJ3;E5RGU7;H0YC69	Q8N163;Q8N163-2;H0YB24;G3V119	DBIRD complex subunit KIAA1967	KIAA1967	9
440000000	460000000	429000000	450000000	539000000	474000000	567000000	526000000	470000000	453000000	529000000	423000000	454000000	473000000	403000000	454000000	410000000	440000000	613000000	552000000	550000000	544000000	520000000	593000000	Q13868;A3KFL5;A3KFL2;B4DKK6;A3KFL4;A3KFL1	Q13868;A3KFL5;A3KFL2;B4DKK6;A3KFL4;A3KFL1	Exosome complex component RRP4	EXOSC2	6
588000000	658000000	470000000	482000000	520000000	585000000	488000000	531000000	486000000	486000000	432000000	524000000	378000000	428000000	432000000	423000000	447000000	438000000	573000000	515000000	560000000	595000000	507000000	468000000	Q9BXP5;Q9BXP5-3;Q9BXP5-2;Q9BXP5-4;Q9BXP5-5;H7C3A1;H7C1K0;C9JUL9;F5H3Y8;H7C0U8	Q9BXP5;Q9BXP5-3;Q9BXP5-2;Q9BXP5-4;Q9BXP5-5;H7C3A1	Serrate RNA effector molecule homolog	SRRT	10
196000000	232000000	337000000	385000000	290000000	302000000	125000000	162000000	269000000	262000000	248000000	288000000	418000000	374000000	383000000	396000000	510000000	438000000	333000000	344000000	462000000	402000000	296000000	290000000	P49327;F5H0D4	P49327	Fatty acid synthase;[Acyl-carrier-protein] S-acetyltransferase;[Acyl-carrier-protein] S-malonyltransferase;3-oxoacyl-[acyl-carrier-protein] synthase;3-oxoacyl-[acyl-carrier-protein] reductase;3-hydroxypalmitoyl-[acyl-carrier-protein] dehydratase;Enoyl-[acyl-carrier-protein] reductase;Oleoyl-[acyl-carrier-protein] hydrolase	FASN	2
402000000	403000000	1000000000	887000000	519000000	515000000	236000000	218000000	519000000	545000000	508000000	570000000	389000000	397000000	369000000	278000000	443000000	435000000	383000000	419000000	513000000	526000000	232000000	203000000	P14618;P14618-3;E9PF79	P14618;P14618-3;E9PF79	Pyruvate kinase isozymes M1/M2;Pyruvate kinase	PKM2	3
394000000	432000000	254000000	288000000	354000000	346000000	414000000	421000000	417000000	399000000	380000000	455000000	510000000	483000000	418000000	434000000	491000000	434000000	595000000	545000000	546000000	556000000	636000000	626000000	Q3KQS4;P46087;P46087-2;Q05BA7;F5GYR3;F5H5X6;F5H709;F5GWB7;F5H359;F5H8G6	Q3KQS4;P46087;P46087-2;Q05BA7	Putative ribosomal RNA methyltransferase NOP2	NOP2	10
507000000	340000000	666000000	654000000	656000000	576000000	566000000	482000000	590000000	644000000	557000000	618000000	398000000	377000000	389000000	390000000	425000000	427000000	676000000	732000000	679000000	644000000	636000000	710000000	Q01081;Q01081-2;Q01081-4;Q8WU68;Q8WU68-3	Q01081;Q01081-2;Q01081-4	Splicing factor U2AF 35 kDa subunit	U2AF1	5
654000000	713000000	390000000	399000000	649000000	687000000	615000000	658000000	738000000	566000000	454000000	645000000	467000000	588000000	379000000	365000000	457000000	424000000	458000000	478000000	454000000	370000000	399000000	436000000	P16403;Q02539;P16401;P22492	P16403	Histone H1.2	HIST1H1C	4
949000000	865000000	452000000	37000000	704000000	853000000	756000000	887000000	717000000	846000000	750000000	810000000	446000000	439000000	473000000	457000000	347000000	423000000	879000000	1330000000	645000000	1150000000	1550000000	1610000000	Q7Z6Z7;Q7Z6Z7-3;Q7Z6Z7-2;H0Y5W0;Q5H962;H0Y659;A5YM72-3;F5H427;E9PK38;F5H2B1;A5YM72;A5YM72-2;E9PEH3;H0Y7U1	Q7Z6Z7;Q7Z6Z7-3;Q7Z6Z7-2;H0Y5W0	E3 ubiquitin-protein ligase HUWE1	HUWE1	14
425000000	450000000	450000000	477000000	438000000	387000000	440000000	416000000	434000000	548000000	523000000	469000000	493000000	512000000	379000000	403000000	472000000	420000000	545000000	481000000	500000000	560000000	438000000	377000000	P27348;E9PG15;B4DMT8	P27348;E9PG15;B4DMT8	14-3-3 protein theta	YWHAQ	3
191000000	148000000	363000000	385000000	268000000	225000000	99200000	147000000	178000000	165000000	182000000	172000000	517000000	429000000	370000000	289000000	491000000	420000000	254000000	336000000	433000000	488000000	239000000	206000000	P50991;F5H5W3;B7Z9L0;B7Z2F4	P50991;F5H5W3;B7Z9L0;B7Z2F4	T-complex protein 1 subunit delta	CCT4	4
377000000	336000000	381000000	401000000	480000000	418000000	494000000	442000000	448000000	500000000	465000000	471000000	406000000	401000000	370000000	367000000	446000000	419000000	495000000	514000000	475000000	448000000	493000000	476000000	Q9Y3B2;B1AMU4;B1AMU3;B1AMU7	Q9Y3B2;B1AMU4;B1AMU3;B1AMU7	Exosome complex component CSL4	EXOSC1;RP11-452K12.9	4
458000000	611000000	374000000	404000000	431000000	447000000	438000000	488000000	463000000	438000000	429000000	509000000	358000000	378000000	383000000	432000000	431000000	416000000	426000000	434000000	417000000	396000000	392000000	394000000	Q6P2Q9;I3L0J9;F5H2I4;I3L3Z8	Q6P2Q9;I3L0J9	Pre-mRNA-processing-splicing factor 8	PRPF8	4
579000000	618000000	417000000	464000000	580000000	581000000	468000000	497000000	496000000	415000000	429000000	482000000	437000000	440000000	396000000	387000000	385000000	411000000	399000000	427000000	420000000	409000000	408000000	404000000	Q9BY77;Q9BY77-2;F8WCX5;F8WEE2;B4DMM2;Q6R954;B4DSH9	Q9BY77;Q9BY77-2;F8WCX5	Polymerase delta-interacting protein 3	POLDIP3	7
112000000	105000000	684000000	722000000	325000000	306000000	130000000	191000000	353000000	245000000	296000000	322000000	247000000	308000000	248000000	240000000	394000000	407000000	400000000	342000000	424000000	418000000	260000000	217000000	I3L504;P63241-2;P63241;I3L397;Q6IS14;Q9GZV4;C9J4W5;C9J7B5;F8WCJ1	I3L504;P63241-2;P63241;I3L397;Q6IS14;Q9GZV4;C9J4W5;C9J7B5;F8WCJ1	Eukaryotic translation initiation factor 5A-1;Eukaryotic translation initiation factor 5A-1-like;Eukaryotic translation initiation factor 5A-2	EIF5A;EIF5AL1;EIF5A2	9
274000000	321000000	318000000	351000000	507000000	419000000	376000000	381000000	385000000	468000000	578000000	350000000	329000000	365000000	341000000	212000000	318000000	406000000	521000000	515000000	458000000	512000000	415000000	366000000	Q4VCS5;E7ERM3;Q4VCS5-2;A6NP16;E7EPV6	Q4VCS5;E7ERM3;Q4VCS5-2;A6NP16	Angiomotin	AMOT	5
459000000	508000000	450000000	537000000	381000000	349000000	421000000	473000000	579000000	260000000	305000000	491000000	424000000	425000000	428000000	445000000	463000000	405000000	217000000	216000000	288000000	249000000	311000000	301000000	P49406;H7C2J0;H7BY27	P49406	39S ribosomal protein L19, mitochondrial	MRPL19	3
413000000	393000000	416000000	437000000	321000000	377000000	348000000	366000000	385000000	372000000	472000000	396000000	348000000	372000000	438000000	396000000	354000000	404000000	384000000	384000000	414000000	449000000	412000000	373000000	P52292;A8MYJ9	P52292	Importin subunit alpha-2	KPNA2	2
488000000	451000000	318000000	379000000	414000000	469000000	446000000	440000000	493000000	463000000	464000000	468000000	413000000	439000000	435000000	412000000	465000000	402000000	445000000	486000000	394000000	437000000	547000000	547000000	O00541;B5MCF9;O00541-2;B3KXD6;C9JXJ1;H7C267	O00541;B5MCF9;O00541-2;B3KXD6	Pescadillo homolog	PES1	6
1810000000	1620000000	1940000000	1670000000	1660000000	1510000000	1310000000	1140000000	1380000000	1240000000	1400000000	1200000000	304000000	368000000	377000000	344000000	315000000	401000000	355000000	295000000	296000000	294000000	258000000	262000000	Q7RTV0	Q7RTV0	PHD finger-like domain-containing protein 5A	PHF5A	1
170000000	212000000	275000000	102000000	237000000	456000000	528000000	208000000	411000000	243000000	257000000	173000000	136000000	146000000	372000000	339000000	286000000	401000000	215000000	414000000	307000000	211000000	324000000	153000000	O43292;E9PPZ9;E9PLV6;O43292-2;E9PQ31;E9PM11;E9PM94;E9PLG8	O43292;E9PPZ9;E9PLV6;O43292-2;E9PQ31;E9PM11	Glycosylphosphatidylinositol anchor attachment 1 protein	GPAA1	8
515000000	564000000	331000000	390000000	442000000	459000000	366000000	386000000	371000000	373000000	360000000	354000000	392000000	427000000	359000000	380000000	408000000	400000000	306000000	314000000	348000000	349000000	385000000	382000000	O43395;E7EVD1;B4DSY9	O43395;E7EVD1	U4/U6 small nuclear ribonucleoprotein Prp3	PRPF3	3
1	1	1	12000000	11200000	3100000	5911300	15700000	7357600	5026100	1	14300000	411000000	310000000	416000000	408000000	368000000	400000000	448000000	465000000	597000000	515000000	430000000	411000000	Q96NW4	Q96NW4	Ankyrin repeat domain-containing protein 27	ANKRD27	1
382000000	439000000	372000000	348000000	391000000	320000000	415000000	415000000	480000000	299000000	342000000	494000000	403000000	422000000	459000000	446000000	432000000	399000000	345000000	372000000	472000000	428000000	374000000	398000000	O00411	O00411	DNA-directed RNA polymerase, mitochondrial	POLRMT	1
458000000	644000000	346000000	395000000	468000000	455000000	513000000	526000000	507000000	438000000	433000000	440000000	501000000	478000000	430000000	443000000	393000000	396000000	408000000	376000000	511000000	383000000	388000000	365000000	O95625;C9J2L2	O95625	Zinc finger and BTB domain-containing protein 11	ZBTB11	2
395000000	457000000	271000000	269000000	349000000	391000000	364000000	348000000	390000000	409000000	403000000	367000000	373000000	394000000	413000000	395000000	400000000	393000000	508000000	459000000	379000000	387000000	537000000	527000000	Q9BQ39;F5H3H6	Q9BQ39;F5H3H6	ATP-dependent RNA helicase DDX50	DDX50	2
381000000	411000000	241000000	312000000	260000000	332000000	275000000	375000000	348000000	476000000	357000000	343000000	380000000	343000000	349000000	366000000	355000000	393000000	639000000	661000000	579000000	565000000	538000000	512000000	Q9NWB6;Q9NWB6-2;E7EUG0	Q9NWB6;Q9NWB6-2;E7EUG0	Arginine and glutamate-rich protein 1	ARGLU1	3
22100000	35300000	63800000	70800000	29700000	38700000	24000000	18900000	32000000	46400000	32700000	18500000	380000000	381000000	282000000	260000000	354000000	391000000	92200000	93700000	164000000	172000000	111000000	88700000	Q99615;Q7Z784	Q99615;Q7Z784	DnaJ homolog subfamily C member 7	DNAJC7	2
18600000	19000000	13400000	21400000	162000000	34200000	1	1	26000000	13100000	14900000	58200000	373000000	340000000	411000000	468000000	395000000	390000000	597000000	634000000	650000000	530000000	522000000	557000000	H0Y4E8;Q9Y2K2;H0Y494;A1A5A8;Q9Y2K2-3;A1A5A9;H7C3X8;Q9Y2K2-2;H7C038	H0Y4E8;Q9Y2K2;H0Y494;A1A5A8;Q9Y2K2-3;A1A5A9	Serine/threonine-protein kinase SIK3	SIK3;KIAA0999	9
603000000	650000000	517000000	543000000	585000000	616000000	742000000	755000000	595000000	1160000000	1060000000	605000000	392000000	357000000	462000000	434000000	446000000	387000000	608000000	579000000	488000000	500000000	331000000	345000000	O14497;O14497-2;O14497-3;H0Y488;Q96SM7;H0YCU6;H0YEW5	O14497;O14497-2;O14497-3;H0Y488	AT-rich interactive domain-containing protein 1A	ARID1A	7
684000000	591000000	449000000	435000000	365000000	419000000	353000000	320000000	299000000	483000000	317000000	336000000	530000000	463000000	510000000	440000000	467000000	386000000	549000000	523000000	509000000	428000000	524000000	327000000	H7BY36	H7BY36		EWSR1	1
318000000	311000000	309000000	317000000	320000000	312000000	356000000	294000000	342000000	254000000	446000000	359000000	337000000	362000000	291000000	292000000	366000000	385000000	377000000	359000000	270000000	290000000	518000000	530000000	Q13823;B4DPI9;H0YG10	Q13823	Nucleolar GTP-binding protein 2	GNL2	3
385000000	295000000	291000000	293000000	326000000	301000000	293000000	350000000	310000000	419000000	330000000	349000000	377000000	420000000	424000000	427000000	376000000	383000000	448000000	502000000	463000000	503000000	497000000	502000000	Q9H7B2;Q5VXN0;Q5VXM9	Q9H7B2;Q5VXN0;Q5VXM9	Ribosome production factor 2 homolog	RPF2;BXDC1	3
406000000	372000000	225000000	272000000	277000000	300000000	375000000	344000000	338000000	342000000	287000000	328000000	310000000	304000000	405000000	345000000	392000000	382000000	303000000	277000000	303000000	278000000	320000000	370000000	Q9HCE1;Q5JR04;Q9HCE1-2;Q9H8T8	Q9HCE1;Q5JR04;Q9HCE1-2;Q9H8T8	Putative helicase MOV-10	MOV10	4
538000000	475000000	406000000	422000000	320000000	342000000	412000000	443000000	455000000	316000000	320000000	499000000	341000000	326000000	381000000	368000000	379000000	379000000	286000000	273000000	375000000	383000000	290000000	307000000	Q9BYD6;F5H5L4;H0Y8N7;H0YAB5	Q9BYD6;F5H5L4;H0Y8N7	39S ribosomal protein L1, mitochondrial	MRPL1	4
617000000	573000000	496000000	480000000	324000000	401000000	458000000	419000000	552000000	325000000	329000000	539000000	413000000	393000000	412000000	409000000	361000000	379000000	246000000	274000000	385000000	348000000	303000000	379000000	Q6P1L8	Q6P1L8	39S ribosomal protein L14, mitochondrial	MRPL14	1
265000000	288000000	306000000	346000000	300000000	355000000	340000000	387000000	294000000	448000000	468000000	364000000	302000000	297000000	251000000	264000000	377000000	375000000	414000000	415000000	403000000	407000000	277000000	273000000	Q10570;E9PIM1	Q10570	Cleavage and polyadenylation specificity factor subunit 1	CPSF1	2
39700000	15400000	1	14800000	1	9505500	31400000	21000000	1	22800000	31300000	1	399000000	408000000	371000000	358000000	373000000	375000000	375000000	275000000	549000000	472000000	313000000	307000000	Q9HCH0;E2QRB5;Q9HCH0-3;Q9HCH0-2;H7C1V4	Q9HCH0;E2QRB5;Q9HCH0-3;Q9HCH0-2;H7C1V4	Nck-associated protein 5-like	NCKAP5L	5
375000000	371000000	243000000	260000000	318000000	370000000	351000000	344000000	397000000	352000000	368000000	386000000	388000000	416000000	426000000	378000000	437000000	374000000	501000000	424000000	331000000	384000000	529000000	561000000	H7C2Q8;Q99848	H7C2Q8;Q99848	Probable rRNA-processing protein EBP2	EBNA1BP2	2
63100000	41500000	34100000	40100000	35700000	25300000	50500000	23600000	74700000	55200000	34100000	37000000	384000000	521000000	444000000	354000000	377000000	374000000	205000000	243000000	249000000	239000000	162000000	83700000	P31689;F5GZ88;B7Z5C0	P31689;F5GZ88;B7Z5C0	DnaJ homolog subfamily A member 1	DNAJA1	3
20500000	16900000	9144100	8847200	13700000	19600000	14800000	8155200	10400000	18000000	8433100	17500000	589000000	601000000	341000000	250000000	408000000	371000000	2210000000	2590000000	2540000000	2760000000	2600000000	2720000000	Q04721;D2WEZ3	Q04721	Neurogenic locus notch homolog protein 2;Notch 2 extracellular truncation;Notch 2 intracellular domain	NOTCH2	2
1	1	1	1	1	1	1	1	1	1	1	1	435000000	700000000	349000000	561000000	616000000	371000000	1030000000	1050000000	1010000000	1070000000	879000000	926000000	Q9H765;B4DLI4;F5GZZ3;F5H6A7;F5H7B4;F5H772;F5H5S9;F5GYF0;F5H243;F5H023;F8VS92	Q9H765;B4DLI4	Ankyrin repeat and SOCS box protein 8	ASB8	11
397000000	470000000	366000000	337000000	442000000	391000000	418000000	348000000	432000000	344000000	339000000	439000000	342000000	367000000	442000000	409000000	449000000	368000000	380000000	337000000	384000000	370000000	473000000	517000000	B3KSH1;O00303;B4DMT5;E9PQV8;H0YDT6	B3KSH1;O00303;B4DMT5	Eukaryotic translation initiation factor 3 subunit F	EIF3F	5
404000000	478000000	382000000	431000000	360000000	400000000	399000000	414000000	399000000	460000000	410000000	457000000	318000000	351000000	391000000	393000000	357000000	367000000	376000000	426000000	395000000	375000000	472000000	424000000	Q71RC2-4;Q71RC2;Q71RC2-3;G5E976;G3XAA8;Q71RC2-2;E9PDG5;Q96J85;Q6P4E2;F8VY40;Q8TBL5;F8W1Z5;F8W1I4;F8VNV1;E5RHZ8	Q71RC2-4;Q71RC2;Q71RC2-3;G5E976;G3XAA8;Q71RC2-2;E9PDG5;Q96J85;Q6P4E2	La-related protein 4	LARP4	15
423000000	410000000	391000000	446000000	463000000	495000000	512000000	513000000	433000000	528000000	419000000	523000000	402000000	444000000	390000000	333000000	295000000	367000000	417000000	372000000	408000000	451000000	369000000	352000000	Q92769;B3KRS5;H3BM24;E5RFP9;E5RG37;E5RH52;E5RHE7;E5RGV4;E5RJ04;E5RFI6;E5RK19	Q92769;B3KRS5	Histone deacetylase 2;Histone deacetylase	HDAC2	11
204000000	315000000	206000000	290000000	252000000	257000000	216000000	291000000	171000000	333000000	253000000	258000000	331000000	288000000	297000000	294000000	338000000	367000000	300000000	277000000	193000000	189000000	164000000	178000000	P09651	P09651	Heterogeneous nuclear ribonucleoprotein A1	HNRNPA1	1
267000000	331000000	323000000	329000000	353000000	358000000	387000000	427000000	387000000	426000000	454000000	375000000	310000000	323000000	328000000	317000000	324000000	366000000	400000000	452000000	411000000	406000000	371000000	419000000	Q99547;H3BNT4;H3BSB3;H3BU96;H3BNK8	Q99547;H3BNT4;H3BSB3	M-phase phosphoprotein 6	MPHOSPH6	5
258000000	333000000	266000000	319000000	318000000	334000000	412000000	401000000	415000000	440000000	434000000	446000000	251000000	345000000	280000000	296000000	336000000	366000000	411000000	387000000	400000000	402000000	420000000	395000000	Q9NQT5;Q9NQT5-2	Q9NQT5;Q9NQT5-2	Exosome complex component RRP40	EXOSC3	2
519000000	463000000	528000000	457000000	363000000	411000000	344000000	384000000	420000000	351000000	401000000	493000000	361000000	358000000	357000000	358000000	385000000	363000000	356000000	357000000	396000000	401000000	343000000	351000000	G5E9Q2;O75534;E9PGZ0;O75534-2;E9PLT0;E9PLD4;E9PKN4;E9PNG3	G5E9Q2;O75534;E9PGZ0;O75534-2;E9PLT0	Cold shock domain-containing protein E1	CSDE1	8
1030000000	1110000000	1150000000	1250000000	1270000000	1340000000	1010000000	1010000000	821000000	974000000	967000000	852000000	351000000	400000000	354000000	381000000	398000000	359000000	280000000	309000000	333000000	369000000	358000000	370000000	D6REX3;O94979;O94979-2;H7C2W3;O94979-4;B7ZL00;O94979-8;O94979-3;O94979-6;D6RHZ5;H7BXG7;O94979-7;O94979-5;H0YAB3;H0Y8V7;H0Y9T9;H0Y9K1;H0Y8W8;H0YAF5;D6RCQ9;D6RE64;H0Y9V3;D6RHE8;D6RBT0;Q9NQW1;Q9NQW1-5;Q9NQW1-4;B4DGE3;E9PKR7;Q9NQW1-2;B4E2H6	D6REX3;O94979;O94979-2;H7C2W3;O94979-4;B7ZL00;O94979-8;O94979-3;O94979-6;D6RHZ5;H7BXG7;O94979-7;O94979-5	Protein transport protein Sec31A	SEC31A	31
145000000	170000000	166000000	232000000	200000000	255000000	213000000	231000000	191000000	218000000	187000000	206000000	314000000	316000000	329000000	305000000	338000000	356000000	280000000	277000000	187000000	230000000	806000000	810000000	Q14694-2;Q14694-3;Q14694;H3BQP1;H3BNA1;H3BVF1;H3BQC6;H3BNS8	Q14694-2;Q14694-3;Q14694	Ubiquitin carboxyl-terminal hydrolase 10	USP10	8
253000000	268000000	304000000	353000000	290000000	332000000	373000000	381000000	396000000	322000000	309000000	390000000	313000000	327000000	367000000	322000000	331000000	355000000	273000000	258000000	323000000	320000000	312000000	324000000	Q9HD33;Q9HD33-2;Q9HD33-3	Q9HD33;Q9HD33-2	39S ribosomal protein L47, mitochondrial	MRPL47	3
2670000000	2360000000	2680000000	2440000000	2450000000	2160000000	2430000000	2240000000	1980000000	2850000000	2800000000	1830000000	423000000	399000000	452000000	352000000	416000000	353000000	372000000	450000000	324000000	323000000	312000000	326000000	P52756;H0YGC0;Q59HE6;P52756-5;H0YFW8;P52756-2;P52756-4;C9JFQ5;C9J9P7;C9JR02;F8W910;F5H384;P52756-3;F8WE23	P52756;H0YGC0;Q59HE6	RNA-binding protein 5	RBM5	14
689000000	697000000	471000000	630000000	673000000	653000000	426000000	676000000	559000000	721000000	663000000	592000000	430000000	340000000	323000000	418000000	404000000	350000000	393000000	444000000	374000000	264000000	355000000	334000000	Q15637-6;Q15637;Q15637-2;Q15637-3;Q15637-4;Q15637-5;C9JJE2;B4DX42;F8WEV5;Q14820;C9J792	Q15637-6;Q15637;Q15637-2;Q15637-3;Q15637-4;Q15637-5;C9JJE2;B4DX42	Splicing factor 1	SF1	11
389000000	386000000	246000000	282000000	335000000	311000000	362000000	322000000	342000000	380000000	339000000	332000000	368000000	387000000	325000000	360000000	349000000	350000000	507000000	391000000	340000000	353000000	426000000	446000000	Q9NVN8;Q52LT0	Q9NVN8	Guanine nucleotide-binding protein-like 3-like protein	GNL3L	2
246000000	303000000	192000000	210000000	333000000	251000000	206000000	191000000	207000000	212000000	266000000	263000000	297000000	219000000	231000000	169000000	229000000	349000000	402000000	351000000	248000000	238000000	665000000	625000000	Q9NX58;D6RDJ1	Q9NX58	Cell growth-regulating nucleolar protein	LYAR	2
364000000	307000000	442000000	389000000	346000000	354000000	277000000	326000000	335000000	307000000	286000000	329000000	352000000	352000000	362000000	331000000	313000000	349000000	354000000	323000000	386000000	386000000	370000000	374000000	B4DNJ6;Q9Y3F4;B0AZV0;H0YH33	B4DNJ6;Q9Y3F4;B0AZV0	Serine-threonine kinase receptor-associated protein	STRAP	4
148000000	141000000	267000000	305000000	290000000	229000000	380000000	304000000	389000000	200000000	230000000	418000000	328000000	342000000	351000000	343000000	347000000	347000000	243000000	180000000	295000000	286000000	255000000	220000000	Q4U2R6	Q4U2R6	39S ribosomal protein L51, mitochondrial	MRPL51	1
336000000	307000000	237000000	299000000	345000000	327000000	311000000	304000000	317000000	254000000	260000000	316000000	275000000	277000000	270000000	316000000	356000000	346000000	321000000	328000000	318000000	306000000	420000000	499000000	Q7Z478;H0Y8L1	Q7Z478	ATP-dependent RNA helicase DHX29	DHX29	2
275000000	321000000	392000000	389000000	291000000	297000000	213000000	219000000	299000000	335000000	298000000	333000000	291000000	324000000	276000000	265000000	302000000	343000000	351000000	317000000	358000000	331000000	230000000	208000000	E7EX29;P63104;E7ESK7;E7EVZ2;E9PD24;E5RIR4;E5RGE1;E7EX24;B0AZS6;H0YB80;B7Z2E6	E7EX29;P63104;E7ESK7;E7EVZ2;E9PD24;E5RIR4;E5RGE1	14-3-3 protein zeta/delta	YWHAZ	11
323000000	238000000	322000000	270000000	230000000	257000000	270000000	266000000	263000000	305000000	252000000	255000000	351000000	360000000	310000000	345000000	321000000	343000000	313000000	354000000	296000000	355000000	393000000	386000000	Q12905	Q12905	Interleukin enhancer-binding factor 2	ILF2	1
1	158000000	77500000	1	274000000	447000000	279000000	425000000	327000000	420000000	313000000	327000000	246000000	205000000	188000000	198000000	247000000	342000000	448000000	427000000	406000000	385000000	235000000	256000000	Q5JUK3-2;B9EGP2;G5E9V0;F8WC49	Q5JUK3-2;B9EGP2;G5E9V0;F8WC49		KCNT1	4
155000000	163000000	171000000	155000000	144000000	149000000	142000000	178000000	143000000	178000000	191000000	212000000	252000000	275000000	298000000	345000000	264000000	342000000	248000000	263000000	294000000	268000000	284000000	321000000	Q9UKV8;Q9UKV8-2	Q9UKV8;Q9UKV8-2	Protein argonaute-2	EIF2C2	2
367000000	397000000	344000000	394000000	342000000	311000000	401000000	423000000	361000000	471000000	478000000	350000000	298000000	331000000	358000000	410000000	372000000	341000000	418000000	395000000	351000000	363000000	315000000	308000000	Q96GM8;B4DEM6	Q96GM8;B4DEM6	Target of EGR1 protein 1	TOE1	2
478000000	558000000	450000000	445000000	449000000	448000000	422000000	432000000	456000000	346000000	436000000	377000000	331000000	416000000	329000000	415000000	311000000	338000000	367000000	352000000	287000000	295000000	500000000	591000000	Q5T3I0;Q5T3I0-3;E9PAV9;F8W895;F2Z3C6;E9PPY4;Q5T3I0-2	Q5T3I0;Q5T3I0-3;E9PAV9;F8W895;F2Z3C6;E9PPY4	G patch domain-containing protein 4	GPATCH4	7
330000000	333000000	230000000	219000000	314000000	386000000	343000000	335000000	388000000	398000000	338000000	410000000	314000000	323000000	341000000	305000000	313000000	337000000	297000000	269000000	238000000	248000000	534000000	535000000	Q9H0A0;E7ESU4;E9PMN9;E9PMU0;E9PJN6	Q9H0A0;E7ESU4;E9PMN9	N-acetyltransferase 10	NAT10	5
243000000	243000000	165000000	181000000	205000000	207000000	210000000	212000000	202000000	200000000	178000000	204000000	342000000	333000000	341000000	408000000	314000000	337000000	364000000	358000000	345000000	354000000	407000000	362000000	Q5JSZ5;Q5JSZ5-5;G8JLK2;H0Y412;F5H662;Q5JSZ9;Q5JT00;Q5JSZ5-3;Q5JSZ5-2	Q5JSZ5;Q5JSZ5-5	Protein PRRC2B	PRRC2B	9
282000000	214000000	159000000	166000000	336000000	324000000	329000000	316000000	278000000	223000000	278000000	278000000	353000000	324000000	301000000	335000000	411000000	336000000	447000000	419000000	337000000	330000000	712000000	694000000	Q9BQG0-2;Q9BQG0;I3L1L3;E7EN09;I3L2H8;I3L311	Q9BQG0-2;Q9BQG0;I3L1L3	Myb-binding protein 1A	MYBBP1A	6
319000000	257000000	237000000	250000000	288000000	328000000	418000000	409000000	350000000	418000000	413000000	373000000	344000000	339000000	313000000	265000000	349000000	334000000	370000000	370000000	377000000	373000000	389000000	374000000	Q9UKD2	Q9UKD2	mRNA turnover protein 4 homolog	MRTO4	1
371000000	380000000	417000000	444000000	297000000	356000000	376000000	384000000	449000000	420000000	401000000	460000000	309000000	267000000	263000000	256000000	309000000	333000000	256000000	250000000	306000000	307000000	276000000	308000000	P12956;B1AHC9;B1AHC8;B1AHC7;F5H1I8	P12956;B1AHC9;B1AHC8;B1AHC7;F5H1I8	X-ray repair cross-complementing protein 6	XRCC6	5
390000000	342000000	445000000	441000000	341000000	334000000	366000000	354000000	339000000	362000000	285000000	424000000	351000000	338000000	392000000	415000000	394000000	332000000	302000000	372000000	405000000	450000000	541000000	585000000	B0QY89;Q9Y262;G8JLH4;B0QY90;B3KNG0;C9K0Q7;C9JHP4;H7C3A0;H0Y7E6	B0QY89;Q9Y262;G8JLH4;B0QY90;B3KNG0	Eukaryotic translation initiation factor 3 subunit L	EIF3EIP;EIF3L	9
33400000	9634500	3488500	3259700	939140	3624500	7897000	1	1167000	108000000	263000000	3339500	546000000	439000000	208000000	356000000	435000000	332000000	303000000	50800000	272000000	263000000	35900000	24300000	Q9H6Z9;F8W1G2;F8VR39;G3V3M1	Q9H6Z9;F8W1G2	Egl nine homolog 3	EGLN3	4
246000000	230000000	206000000	213000000	223000000	221000000	185000000	237000000	257000000	249000000	212000000	255000000	297000000	303000000	300000000	311000000	338000000	327000000	224000000	250000000	234000000	258000000	204000000	203000000	Q17RY0;Q17RY0-2;B7ZLQ8;E5RJM0;E5RFP2;Q17RY0-3;H0YBG1	Q17RY0;Q17RY0-2;B7ZLQ8;E5RJM0;E5RFP2;Q17RY0-3	Cytoplasmic polyadenylation element-binding protein 4	CPEB4	7
20600000	1	10400000	1	42900000	26400000	6330300	9639300	39900000	28600000	6196400	10300000	385000000	274000000	327000000	340000000	362000000	327000000	109000000	104000000	120000000	41300000	93500000	110000000	E9PBD4;H0Y368;Q5QPK2;O60762;E9PHH5;Q5QPJ9	E9PBD4;H0Y368;Q5QPK2;O60762	Dolichol-phosphate mannosyltransferase	DPM1	6
1	3695500	1	1	1	39200000	1	1	1	23800000	11200000	1	314000000	362000000	350000000	260000000	333000000	326000000	667000000	759000000	910000000	1180000000	621000000	669000000	O95271;E7EQ52;O95271-2;E7EWY6;E5RHD2;H0YAW5	O95271;E7EQ52;O95271-2;E7EWY6	Tankyrase-1	TNKS	6
404000000	396000000	347000000	296000000	310000000	285000000	397000000	364000000	419000000	373000000	336000000	466000000	329000000	300000000	298000000	282000000	317000000	326000000	462000000	469000000	441000000	476000000	458000000	451000000	O75400;F8W9L2;O75400-3;E9PHJ7;F5H578;H0YG38	O75400;F8W9L2;O75400-3;E9PHJ7;F5H578	Pre-mRNA-processing factor 40 homolog A	PRPF40A	6
269000000	176000000	456000000	316000000	364000000	325000000	287000000	301000000	355000000	341000000	311000000	327000000	284000000	297000000	224000000	177000000	261000000	324000000	267000000	214000000	264000000	271000000	172000000	107000000	P62258;P62258-2;I3L3T1;B4DJF2;I3L0W5	P62258;P62258-2;I3L3T1;B4DJF2	14-3-3 protein epsilon	YWHAE	5
321000000	230000000	247000000	320000000	423000000	443000000	410000000	404000000	321000000	345000000	359000000	317000000	440000000	400000000	317000000	335000000	298000000	324000000	365000000	367000000	398000000	396000000	441000000	451000000	Q00059;A8MRB2;H7BYN3	Q00059;A8MRB2;H7BYN3	Transcription factor A, mitochondrial	TFAM	3
107000000	129000000	321000000	350000000	189000000	180000000	102000000	110000000	187000000	185000000	167000000	201000000	361000000	363000000	287000000	309000000	444000000	324000000	263000000	259000000	361000000	339000000	212000000	215000000	Q99832;Q99832-3;B8ZZC9;Q99832-4;F5GZK5;B7Z1C9;Q99832-2;F8WAM2;F8WBP8	Q99832;Q99832-3;B8ZZC9;Q99832-4;F5GZK5;B7Z1C9;Q99832-2	T-complex protein 1 subunit eta	CCT7	9
698000000	655000000	547000000	432000000	344000000	277000000	395000000	387000000	246000000	610000000	600000000	292000000	596000000	693000000	354000000	353000000	325000000	321000000	325000000	304000000	346000000	294000000	225000000	266000000	P15924;P15924-2;H7BYR0	P15924;P15924-2	Desmoplakin	DSP	3
306000000	287000000	234000000	264000000	356000000	363000000	338000000	308000000	306000000	596000000	553000000	292000000	283000000	292000000	277000000	319000000	339000000	320000000	470000000	519000000	356000000	319000000	233000000	238000000	P49750-4;P49750;P49750-3;H0YIQ2;F8VU51;H0YI23	P49750-4;P49750;P49750-3;H0YIQ2;F8VU51	YLP motif-containing protein 1	YLPM1	6
363000000	394000000	293000000	267000000	303000000	300000000	321000000	318000000	414000000	347000000	373000000	373000000	290000000	340000000	285000000	304000000	318000000	313000000	301000000	278000000	248000000	241000000	298000000	333000000	Q8IY81	Q8IY81	Putative rRNA methyltransferase 3	FTSJ3	1
621000000	669000000	495000000	501000000	603000000	656000000	585000000	576000000	580000000	614000000	600000000	720000000	341000000	343000000	291000000	330000000	310000000	312000000	294000000	305000000	246000000	297000000	330000000	332000000	Q1ED39;H3BNU8;H3BPL4;H3BMC9	Q1ED39	Protein C16orf88	C16orf88	4
506000000	382000000	384000000	409000000	313000000	384000000	333000000	356000000	403000000	269000000	318000000	376000000	267000000	299000000	321000000	325000000	333000000	309000000	236000000	259000000	287000000	281000000	382000000	425000000	O15372;E5RJT0;E5RGU4;E5RFH0;E5RFW7;E5RH59;E5RHC7	O15372	Eukaryotic translation initiation factor 3 subunit H	EIF3H	7
227000000	245000000	151000000	164000000	208000000	226000000	148000000	162000000	210000000	230000000	234000000	203000000	247000000	222000000	205000000	205000000	283000000	309000000	193000000	167000000	180000000	186000000	158000000	160000000	P46976;P46976-2;P46976-3;C9JQ42;D3DNH0;G5E9W8;C9J7C7;C9J8R8	P46976;P46976-2;P46976-3;C9JQ42;D3DNH0;G5E9W8	Glycogenin-1	GYG1	8
369000000	432000000	359000000	352000000	399000000	395000000	367000000	325000000	406000000	294000000	303000000	387000000	323000000	308000000	361000000	322000000	377000000	308000000	338000000	325000000	393000000	358000000	477000000	460000000	Q13347;Q5TFK1	Q13347	Eukaryotic translation initiation factor 3 subunit I	EIF3I	2
280000000	328000000	230000000	292000000	308000000	326000000	338000000	347000000	279000000	364000000	340000000	329000000	322000000	339000000	299000000	287000000	329000000	308000000	390000000	386000000	364000000	369000000	370000000	387000000	Q5RKV6	Q5RKV6	Exosome complex component MTR3	EXOSC6	1
237000000	216000000	223000000	258000000	183000000	203000000	194000000	178000000	202000000	237000000	243000000	240000000	305000000	252000000	273000000	219000000	254000000	307000000	203000000	213000000	309000000	227000000	144000000	123000000	P30153;B4DDF7;F5H3X9;E9PH38;B4E1Q0;E7EUF3;C9J9C1;E9PNM7;E9PHZ6;E9PPI5	P30153;B4DDF7;F5H3X9;E9PH38	Serine/threonine-protein phosphatase 2A 65 kDa regulatory subunit A alpha isoform	PPP2R1A	10
1	1	22800000	11000000	1	5706200	1	1	14800000	6636500	3544600	17200000	274000000	292000000	252000000	290000000	291000000	307000000	132000000	156000000	183000000	183000000	164000000	149000000	Q96FW1;F5GYN4;F5GYJ8;F5H6Q1;Q96FW1-2;F5H3F0	Q96FW1;F5GYN4;F5GYJ8;F5H6Q1;Q96FW1-2;F5H3F0	Ubiquitin thioesterase OTUB1	OTUB1	6
266000000	261000000	583000000	535000000	341000000	314000000	149000000	161000000	370000000	256000000	369000000	301000000	251000000	254000000	352000000	305000000	290000000	306000000	296000000	277000000	389000000	305000000	136000000	156000000	P06576;F8VPV9;H0YH81;F8W079;F8W0P7;F8VQY0;H0YI37	P06576;F8VPV9;H0YH81;F8W079	ATP synthase subunit beta, mitochondrial;ATP synthase subunit beta	ATP5B	7
113000000	84900000	91100000	111000000	115000000	137000000	86300000	280000000	80200000	1	84200000	109000000	81500000	85400000	76400000	300000000	77600000	304000000	159000000	151000000	170000000	176000000	122000000	114000000	P31947;P31947-2	P31947;P31947-2	14-3-3 protein sigma	SFN	2
284000000	192000000	249000000	264000000	263000000	266000000	304000000	303000000	252000000	317000000	285000000	241000000	300000000	278000000	294000000	272000000	249000000	299000000	286000000	333000000	345000000	351000000	379000000	365000000	Q06265-2;Q06265;D6RIY6;D6R905;Q06265-4;Q06265-3;D6RA17;H0Y9L5;D6RAP4	Q06265-2;Q06265;D6RIY6;D6R905;Q06265-4;Q06265-3;D6RA17	Exosome complex component RRP45	EXOSC9	9
296000000	301000000	507000000	480000000	343000000	307000000	370000000	307000000	483000000	412000000	340000000	413000000	210000000	194000000	281000000	259000000	183000000	298000000	266000000	284000000	394000000	437000000	236000000	251000000	Q9H000;C9J494;B4DPR4;F5H0I9	Q9H000;C9J494;B4DPR4	Probable E3 ubiquitin-protein ligase makorin-2	MKRN2	4
410000000	398000000	344000000	383000000	358000000	340000000	415000000	458000000	466000000	181000000	298000000	405000000	275000000	301000000	322000000	325000000	302000000	297000000	312000000	309000000	342000000	320000000	270000000	291000000	O15235	O15235	28S ribosomal protein S12, mitochondrial	MRPS12	1
440000000	406000000	400000000	352000000	398000000	423000000	402000000	384000000	471000000	398000000	386000000	451000000	309000000	340000000	303000000	287000000	286000000	295000000	328000000	328000000	337000000	323000000	289000000	278000000	Q9UKV3;E7EQT4;Q9UKV3-5;Q9UKV3-2;Q9UKV3-3;G3V3B0;G3V3T3	Q9UKV3;E7EQT4;Q9UKV3-5;Q9UKV3-2;Q9UKV3-3;G3V3B0	Apoptotic chromatin condensation inducer in the nucleus	ACIN1	7
274000000	241000000	198000000	210000000	243000000	230000000	254000000	268000000	277000000	212000000	196000000	301000000	290000000	296000000	295000000	325000000	287000000	295000000	256000000	275000000	283000000	256000000	429000000	437000000	P51116;I3L1Z2	P51116	Fragile X mental retardation syndrome-related protein 2	FXR2	2
255000000	233000000	291000000	228000000	343000000	306000000	356000000	349000000	329000000	312000000	377000000	290000000	331000000	305000000	266000000	327000000	315000000	294000000	325000000	384000000	411000000	344000000	392000000	414000000	Q9NQT4	Q9NQT4	Exosome complex component RRP46	EXOSC5	1
382000000	442000000	234000000	270000000	228000000	261000000	280000000	288000000	298000000	170000000	227000000	371000000	327000000	318000000	336000000	356000000	281000000	294000000	271000000	275000000	330000000	323000000	296000000	311000000	O60506-3;O60506-4;O60506-5;H0YAA0	O60506-3;O60506-4;O60506-5			4
8989500	1	15600000	16400000	1	49500000	62200000	63200000	8494000	1	1	1	240000000	240000000	387000000	369000000	303000000	293000000	248000000	313000000	471000000	582000000	330000000	361000000	Q17RU2;Q04864;Q00653-3	Q17RU2;Q04864	Proto-oncogene c-Rel	REL	3
254000000	231000000	280000000	319000000	276000000	279000000	247000000	247000000	270000000	342000000	321000000	314000000	337000000	300000000	284000000	300000000	306000000	292000000	287000000	329000000	277000000	301000000	225000000	226000000	Q16576;E9PC52;Q16576-2;Q5JP01;Q5JP02;Q5JNZ6;C9J7L0	Q16576;E9PC52;Q16576-2;Q5JP01	Histone-binding protein RBBP7	RBBP7	7
626000000	940000000	1580000000	1450000000	1120000000	1170000000	546000000	830000000	1010000000	724000000	872000000	1100000000	222000000	278000000	272000000	272000000	354000000	291000000	137000000	173000000	196000000	190000000	208000000	150000000	Q9Y3B4	Q9Y3B4	Pre-mRNA branch site protein p14	SF3B14	1
230000000	203000000	367000000	296000000	173000000	207000000	112000000	129000000	173000000	199000000	197000000	233000000	488000000	364000000	318000000	272000000	377000000	291000000	271000000	323000000	369000000	314000000	330000000	275000000	P49411;H3BNU3	P49411	Elongation factor Tu, mitochondrial	TUFM	2
293000000	366000000	287000000	288000000	274000000	267000000	255000000	205000000	288000000	192000000	184000000	235000000	313000000	272000000	365000000	355000000	296000000	289000000	216000000	278000000	357000000	268000000	281000000	239000000	O15234;B4DKR6	O15234;B4DKR6	Protein CASC3	CASC3	2
133000000	28400000	176000000	180000000	112000000	165000000	96200000	251000000	150000000	159000000	133000000	110000000	165000000	282000000	356000000	325000000	276000000	288000000	145000000	185000000	184000000	284000000	253000000	158000000	Q9BQ70;H3BQ53;H3BSS3;H3BSP8;H3BTU3;Q9H7D3;Q9H384;H3BMJ8;H3BS87;H3BRP4;H3BR53	Q9BQ70;H3BQ53;H3BSS3;H3BSP8	Transcription factor 25	TCF25	11
813000000	765000000	775000000	773000000	754000000	760000000	520000000	546000000	515000000	672000000	670000000	504000000	318000000	296000000	262000000	262000000	278000000	286000000	296000000	277000000	260000000	290000000	246000000	226000000	Q2KHR3;Q2KHR3-2;C9JJ88;H0YCQ7;E9PQD3	Q2KHR3;Q2KHR3-2;C9JJ88	Glutamine and serine-rich protein 1	QSER1	5
58600000	105000000	58700000	62500000	64600000	71800000	66800000	75000000	59300000	81300000	56800000	57400000	231000000	228000000	243000000	223000000	259000000	284000000	183000000	142000000	175000000	154000000	114000000	127000000	Q00325;Q00325-2;F8VVM2;F8VWQ0;F8VWR4;F8VZL5	Q00325;Q00325-2;F8VVM2	Phosphate carrier protein, mitochondrial	SLC25A3	6
304000000	282000000	269000000	132000000	300000000	403000000	380000000	357000000	291000000	298000000	312000000	262000000	277000000	280000000	185000000	243000000	295000000	283000000	257000000	247000000	302000000	245000000	331000000	279000000	O43660;A8MW61;O43660-2;D6RA26;B7Z982	O43660;A8MW61;O43660-2;D6RA26;B7Z982	Pleiotropic regulator 1	PLRG1	5
365000000	351000000	261000000	272000000	313000000	280000000	354000000	357000000	373000000	259000000	283000000	387000000	264000000	296000000	312000000	304000000	270000000	283000000	276000000	272000000	291000000	269000000	264000000	297000000	A4D1E9;C9JNI1;C9J8R7;A4D1E9-2;C9JEQ8;A4D1E9-3;F8WBB5;F8WCN4;F8WBY0	A4D1E9;C9JNI1;C9J8R7;A4D1E9-2;C9JEQ8	GTP-binding protein 10	GTPBP10	9
347000000	359000000	281000000	334000000	233000000	292000000	232000000	265000000	297000000	277000000	269000000	295000000	275000000	303000000	335000000	302000000	312000000	282000000	238000000	281000000	245000000	312000000	224000000	224000000	Q9BX40;Q9BX40-2;Q5TBQ0;Q5TBQ1	Q9BX40;Q9BX40-2;Q5TBQ0;Q5TBQ1	Protein LSM14 homolog B	LSM14B	4
282000000	290000000	482000000	420000000	353000000	283000000	240000000	219000000	412000000	379000000	365000000	418000000	281000000	249000000	160000000	259000000	258000000	277000000	332000000	330000000	399000000	434000000	253000000	303000000	P26641;B4DTG2;B4DUP0;E7EMT2	P26641;B4DTG2	Elongation factor 1-gamma	EEF1G	4
229000000	244000000	191000000	204000000	171000000	180000000	188000000	199000000	260000000	149000000	193000000	211000000	319000000	319000000	262000000	259000000	285000000	277000000	203000000	187000000	212000000	197000000	184000000	196000000	E7EPF0;Q9NP64;B4DY38;Q9NP64-2	E7EPF0;Q9NP64;B4DY38;Q9NP64-2	Nucleolar protein of 40 kDa	ZCCHC17	4
273000000	291000000	354000000	411000000	416000000	398000000	418000000	439000000	299000000	538000000	479000000	328000000	281000000	267000000	309000000	245000000	306000000	274000000	620000000	548000000	487000000	523000000	351000000	332000000	P62995;P62995-3;H7BXF3;H7C2L4;P62995-2	P62995;P62995-3;H7BXF3;H7C2L4	Transformer-2 protein homolog beta	TRA2B	5
263000000	229000000	365000000	345000000	296000000	252000000	422000000	296000000	362000000	356000000	322000000	285000000	339000000	257000000	272000000	265000000	302000000	273000000	341000000	391000000	287000000	377000000	323000000	315000000	Q15024	Q15024	Exosome complex component RRP42	EXOSC7	1
224000000	224000000	268000000	312000000	221000000	236000000	126000000	130000000	186000000	237000000	196000000	182000000	200000000	197000000	233000000	209000000	259000000	273000000	125000000	115000000	143000000	132000000	92200000	120000000	P34932;F5H3R0;Q9BUK9	P34932;F5H3R0	Heat shock 70 kDa protein 4	HSPA4	3
178000000	243000000	298000000	252000000	238000000	245000000	304000000	297000000	361000000	223000000	237000000	296000000	231000000	248000000	240000000	245000000	298000000	273000000	244000000	219000000	257000000	254000000	218000000	247000000	P61326;B1ARP8;F5H6P7;F5H3U9	P61326;B1ARP8	Protein mago nashi homolog	MAGOH	4
127000000	122000000	142000000	140000000	148000000	105000000	151000000	113000000	152000000	133000000	128000000	147000000	311000000	325000000	316000000	255000000	306000000	272000000	167000000	144000000	175000000	176000000	132000000	133000000	P50402;Q5HY57	P50402;Q5HY57	Emerin	EMD	2
183000000	234000000	235000000	253000000	317000000	281000000	295000000	279000000	265000000	215000000	228000000	217000000	244000000	240000000	334000000	351000000	243000000	271000000	262000000	266000000	194000000	196000000	687000000	783000000	P20042	P20042	Eukaryotic translation initiation factor 2 subunit 2	EIF2S2	1
180000000	157000000	194000000	205000000	187000000	204000000	170000000	201000000	217000000	175000000	188000000	214000000	232000000	228000000	271000000	272000000	225000000	271000000	198000000	211000000	228000000	228000000	249000000	274000000	Q7L2J0;D6W5V7	Q7L2J0	7SK snRNA methylphosphate capping enzyme	MEPCE	2
92600000	105000000	78300000	81800000	81000000	99600000	77300000	44600000	41200000	74300000	62900000	40900000	236000000	246000000	226000000	247000000	227000000	267000000	94900000	78900000	90700000	88200000	89900000	95000000	Q04837;E7EUY5;C9K0U8	Q04837;E7EUY5	Single-stranded DNA-binding protein, mitochondrial	SSBP1	3
331000000	336000000	220000000	193000000	329000000	318000000	278000000	309000000	263000000	309000000	254000000	275000000	294000000	290000000	254000000	233000000	253000000	266000000	289000000	292000000	288000000	286000000	428000000	455000000	Q14684;Q14684-2	Q14684;Q14684-2	Ribosomal RNA processing protein 1 homolog B	RRP1B	2
454000000	498000000	490000000	524000000	342000000	404000000	370000000	378000000	333000000	439000000	401000000	359000000	216000000	228000000	309000000	318000000	274000000	265000000	268000000	276000000	279000000	300000000	231000000	223000000	P09496;P09496-3;P09496-4;P09496-2;F8WF69;C9J8P9;F5H6N3	P09496;P09496-3;P09496-4;P09496-2;F8WF69;C9J8P9;F5H6N3	Clathrin light chain A	CLTA	7
323000000	276000000	290000000	249000000	319000000	273000000	307000000	292000000	303000000	328000000	319000000	287000000	263000000	258000000	256000000	269000000	276000000	265000000	282000000	270000000	274000000	270000000	302000000	299000000	Q9ULX3;H3BUR4	Q9ULX3	RNA-binding protein NOB1	NOB1	2
1	1	1	10700000	65300000	7623300	16100000	14500000	18800000	5372900	6497700	21400000	256000000	287000000	148000000	123000000	300000000	265000000	324000000	259000000	165000000	236000000	194000000	207000000	Q6W2J9;Q6W2J9-2;Q6W2J9-4;H7BYY2;Q6W2J9-3;A6NE70;H7C2V9;A1A564;H7BZ37;H7C231;C9JHP3	Q6W2J9;Q6W2J9-2;Q6W2J9-4;H7BYY2;Q6W2J9-3	BCL-6 corepressor	BCOR	11
229000000	199000000	247000000	230000000	216000000	238000000	207000000	200000000	229000000	251000000	247000000	222000000	251000000	210000000	210000000	180000000	206000000	262000000	295000000	226000000	271000000	219000000	278000000	273000000	O43684;O43684-2;B4DDM6	O43684;O43684-2;B4DDM6	Mitotic checkpoint protein BUB3	BUB3	3
145000000	106000000	175000000	160000000	122000000	105000000	129000000	84400000	146000000	92900000	94700000	135000000	101000000	90700000	105000000	82700000	142000000	262000000	47600000	50200000	66000000	67400000	55600000	46700000	Q9BZE1;E9PB99;A6NHR2;H0Y4J2	Q9BZE1;E9PB99	39S ribosomal protein L37, mitochondrial	MRPL37	4
283000000	263000000	231000000	248000000	205000000	229000000	218000000	185000000	211000000	230000000	230000000	211000000	249000000	245000000	247000000	264000000	232000000	261000000	246000000	219000000	253000000	200000000	242000000	226000000	Q9BTL3	Q9BTL3	RNMT-activating mini protein	FAM103A1	1
1710000000	1540000000	1920000000	1960000000	1700000000	1700000000	2720000000	2460000000	1880000000	4040000000	3740000000	1720000000	250000000	223000000	215000000	222000000	226000000	260000000	416000000	389000000	291000000	298000000	218000000	177000000	Q69YQ0;F5H1H6;H0Y3Q3;F8WAN1;C9J8U1;C9JLY8	Q69YQ0;F5H1H6;H0Y3Q3;F8WAN1;C9J8U1	Cytospin-A	SPECC1L	6
402000000	469000000	467000000	482000000	386000000	390000000	441000000	436000000	464000000	348000000	372000000	544000000	259000000	331000000	310000000	391000000	293000000	259000000	243000000	157000000	281000000	326000000	275000000	236000000	P82932	P82932	28S ribosomal protein S6, mitochondrial	MRPS6	1
340000000	288000000	266000000	206000000	347000000	257000000	248000000	271000000	261000000	280000000	270000000	287000000	286000000	256000000	220000000	251000000	268000000	259000000	208000000	241000000	231000000	226000000	374000000	374000000	Q8IY37;F5H3Y4	Q8IY37;F5H3Y4	Probable ATP-dependent RNA helicase DHX37	DHX37	2
80800000	199000000	133000000	264000000	363000000	384000000	320000000	448000000	426000000	441000000	282000000	310000000	272000000	267000000	488000000	287000000	259000000	259000000	303000000	393000000	230000000	259000000	519000000	478000000	P62891;Q59GN2	P62891;Q59GN2	60S ribosomal protein L39;Putative 60S ribosomal protein L39-like 5	RPL39;RPL39P5	2
258000000	261000000	208000000	213000000	264000000	237000000	258000000	299000000	253000000	279000000	247000000	202000000	264000000	216000000	257000000	205000000	275000000	257000000	263000000	264000000	321000000	274000000	224000000	194000000	Q9UHI6;E9PJ60;B4DWV7	Q9UHI6	Probable ATP-dependent RNA helicase DDX20	DDX20	3
263000000	286000000	245000000	256000000	250000000	250000000	214000000	205000000	213000000	204000000	199000000	260000000	279000000	283000000	262000000	242000000	259000000	256000000	209000000	205000000	222000000	215000000	249000000	259000000	P52294;C9JYI4;C9J4U1;C9JWD9;F2Z3G4;C9J352;O15131	P52294;C9JYI4;C9J4U1;C9JWD9;F2Z3G4;C9J352	Importin subunit alpha-1	KPNA1	7
324000000	309000000	291000000	278000000	270000000	242000000	361000000	319000000	346000000	235000000	242000000	306000000	254000000	242000000	296000000	301000000	241000000	256000000	259000000	323000000	417000000	396000000	249000000	278000000	P82663;B4DFJ5;E7EPW2;B4DQG6	P82663;B4DFJ5;E7EPW2;B4DQG6	28S ribosomal protein S25, mitochondrial	MRPS25	4
535000000	523000000	458000000	439000000	715000000	734000000	644000000	679000000	514000000	297000000	427000000	461000000	414000000	408000000	419000000	351000000	321000000	256000000	165000000	188000000	202000000	217000000	214000000	202000000	Q66PJ3;Q66PJ3-2;Q66PJ3-3;F8WCT1;B3V0L1;Q66PJ3-4;H7BZV4;F5GYV5;Q66PJ3-5;F8WEP2;F5H7X4	Q66PJ3;Q66PJ3-2;Q66PJ3-3;F8WCT1;B3V0L1;Q66PJ3-4;H7BZV4;F5GYV5;Q66PJ3-5;F8WEP2;F5H7X4	ADP-ribosylation factor-like protein 6-interacting protein 4	ARL6IP4	11
177000000	207000000	528000000	491000000	310000000	309000000	131000000	154000000	312000000	257000000	319000000	297000000	240000000	214000000	223000000	225000000	232000000	254000000	310000000	292000000	289000000	271000000	108000000	113000000	E9PK25;P23528;E9PP50;G3V1A4;E9PQB7;Q9Y281;G3V5P4;E9PS23;E9PLJ3	E9PK25;P23528;E9PP50;G3V1A4;E9PQB7	Cofilin-1	CFL1	9
285000000	344000000	217000000	240000000	305000000	309000000	269000000	280000000	281000000	329000000	296000000	311000000	243000000	303000000	220000000	248000000	260000000	254000000	315000000	368000000	282000000	312000000	262000000	235000000	Q96KR1;B5MEH6;Q05D65	Q96KR1;B5MEH6	Zinc finger RNA-binding protein	ZFR	3
175000000	259000000	232000000	246000000	279000000	263000000	273000000	259000000	243000000	287000000	301000000	226000000	283000000	305000000	303000000	279000000	191000000	254000000	255000000	292000000	284000000	305000000	358000000	387000000	H0Y9X1;Q96EY4;D6RA57;D6RC31;D6RE67	H0Y9X1;Q96EY4	Translation machinery-associated protein 16	TMA16	5
296000000	345000000	364000000	332000000	370000000	382000000	402000000	363000000	363000000	347000000	346000000	369000000	309000000	301000000	344000000	298000000	318000000	253000000	379000000	389000000	408000000	387000000	335000000	361000000	P52298;P52298-2;B3KSB0;C9JQX9;E9PAR5;A6PVI3;F8WE41	P52298;P52298-2;B3KSB0;C9JQX9;E9PAR5	Nuclear cap-binding protein subunit 2	NCBP2	7
325000000	381000000	299000000	294000000	329000000	325000000	354000000	378000000	336000000	359000000	357000000	440000000	357000000	349000000	274000000	263000000	309000000	253000000	371000000	347000000	558000000	417000000	366000000	349000000	P62805	P62805	Histone H4	HIST1H4A	1
1	1	1	1	1	1	1	1	1	1	1	1	225000000	218000000	237000000	239000000	263000000	253000000	148000000	128000000	173000000	177000000	137000000	123000000	Q9UPU5;B7WPF4	Q9UPU5;B7WPF4	Ubiquitin carboxyl-terminal hydrolase 24;Ubiquitin carboxyl-terminal hydrolase	USP24	2
363000000	277000000	402000000	370000000	429000000	458000000	565000000	613000000	426000000	677000000	754000000	469000000	230000000	233000000	305000000	280000000	265000000	250000000	414000000	400000000	383000000	332000000	244000000	232000000	Q969G3;Q969G3-2;B4DGM3;B4DFR4;C0IMW5;H7C3F6;H7BXG8;H7C048	Q969G3;Q969G3-2;B4DGM3;B4DFR4;C0IMW5	SWI/SNF-related matrix-associated actin-dependent regulator of chromatin subfamily E member 1	SMARCE1	8
256000000	334000000	183000000	222000000	236000000	270000000	314000000	330000000	329000000	299000000	303000000	333000000	249000000	227000000	225000000	260000000	259000000	249000000	417000000	402000000	345000000	324000000	465000000	477000000	Q8TDD1-2;Q8TDD1;H0YHH7;F8VRX4;H0YHZ9	Q8TDD1-2;Q8TDD1	ATP-dependent RNA helicase DDX54	DDX54	5
339000000	434000000	493000000	496000000	290000000	330000000	87300000	119000000	342000000	350000000	315000000	374000000	171000000	169000000	198000000	175000000	262000000	248000000	339000000	304000000	447000000	408000000	170000000	145000000	P04075;H3BQN4;H3BPS8;H3BUH7;H3BR04;H3BU78;H3BMQ8;H3BR68;P09972;B7Z1N6;B7Z3K7	P04075;H3BQN4;H3BPS8;H3BUH7	Fructose-bisphosphate aldolase A;Fructose-bisphosphate aldolase	ALDOA	11
1	65600000	65100000	85900000	59300000	79200000	73700000	59100000	5909200	4304900	60800000	66000000	253000000	261000000	204000000	281000000	234000000	247000000	121000000	112000000	111000000	140000000	139000000	100000000	O95831;O95831-3;O95831-2;E9PMA0;Q2QKE4;O95831-4;Q1L6K4	O95831;O95831-3;O95831-2;E9PMA0;Q2QKE4	Apoptosis-inducing factor 1, mitochondrial	AIFM1;PDCD8	7
382000000	350000000	264000000	242000000	479000000	383000000	400000000	377000000	429000000	256000000	234000000	347000000	326000000	321000000	290000000	272000000	263000000	246000000	286000000	269000000	335000000	326000000	278000000	258000000	Q8TA86;C9J6V2	Q8TA86;C9J6V2	Retinitis pigmentosa 9 protein	RP9	2
37200000	28300000	53600000	42600000	53700000	39000000	32500000	23100000	38700000	57500000	69700000	43800000	64300000	50500000	48200000	55800000	46600000	245000000	32700000	42100000	43100000	35100000	25600000	30900000	P55084;B4E2W0;F5GZQ3;B5MD38;C9JE81;C9JEY0;C9K0M0	P55084;B4E2W0;F5GZQ3;B5MD38	Trifunctional enzyme subunit beta, mitochondrial;3-ketoacyl-CoA thiolase	HADHB	7
409000000	388000000	360000000	329000000	307000000	323000000	302000000	312000000	342000000	377000000	347000000	361000000	274000000	247000000	270000000	248000000	299000000	244000000	330000000	303000000	338000000	286000000	320000000	278000000	Q9UBB9;E7EMD1;Q9UBB9-2;H0Y4U8;F6XM96;F6SQZ1;F6UKU9;F6UQ07	Q9UBB9;E7EMD1	Tuftelin-interacting protein 11	TFIP11	8
438000000	381000000	256000000	265000000	305000000	298000000	321000000	356000000	346000000	431000000	337000000	386000000	278000000	288000000	290000000	277000000	299000000	243000000	248000000	295000000	222000000	245000000	416000000	458000000	P35251;P35251-2;H0Y8U4;D6RAD2;E0CX09;H0Y9P8	P35251;P35251-2	Replication factor C subunit 1	RFC1	6
272000000	270000000	239000000	231000000	239000000	244000000	255000000	242000000	218000000	274000000	281000000	256000000	221000000	261000000	263000000	261000000	254000000	243000000	328000000	338000000	279000000	290000000	278000000	307000000	O43290;G3V1T2;E9PQI8	O43290;G3V1T2	U4/U6.U5 tri-snRNP-associated protein 1	SART1	3
462000000	466000000	372000000	371000000	386000000	435000000	376000000	433000000	446000000	438000000	413000000	342000000	258000000	245000000	321000000	298000000	280000000	240000000	310000000	410000000	300000000	390000000	433000000	397000000	Q13243;Q13243-3;B4DUA4;B4DJK0;Q13243-2;G3V5K8	Q13243;Q13243-3;B4DUA4;B4DJK0	Serine/arginine-rich splicing factor 5	SRSF5	6
97800000	70100000	401000000	339000000	165000000	201000000	77900000	82100000	257000000	274000000	248000000	285000000	165000000	155000000	122000000	124000000	243000000	240000000	410000000	437000000	428000000	385000000	142000000	144000000	P62937;B4DM82;Q567Q0;C9J5S7;F8WE65;F5H284;Q9Y536;A2BFH1	P62937;B4DM82;Q567Q0;C9J5S7;F8WE65	Peptidyl-prolyl cis-trans isomerase A;Peptidyl-prolyl cis-trans isomerase	PPIA	8
223000000	247000000	223000000	167000000	183000000	190000000	251000000	200000000	199000000	229000000	206000000	235000000	156000000	154000000	188000000	224000000	264000000	240000000	199000000	211000000	235000000	220000000	224000000	305000000	Q8N3C0;Q8N3C0-4;E5RFZ0;Q8N3C0-3	Q8N3C0	Activating signal cointegrator 1 complex subunit 3	ASCC3	4
1	18400000	1	11900000	1	1	1	1	48700000	1	1	47300000	296000000	291000000	317000000	292000000	257000000	240000000	350000000	348000000	384000000	389000000	320000000	406000000	H7BXF1;A1YR24	H7BXF1;A1YR24		MORC4	2
25000000	1	24900000	60700000	12100000	15100000	41900000	77900000	60700000	31000000	68300000	23400000	125000000	151000000	111000000	126000000	179000000	239000000	331000000	386000000	309000000	423000000	304000000	272000000	Q15369;E5RHG8;E5RGD9;E5RJ89	Q15369;E5RHG8;E5RGD9;E5RJ89	Transcription elongation factor B polypeptide 1	TCEB1	4
153000000	198000000	249000000	244000000	185000000	153000000	194000000	185000000	163000000	148000000	153000000	144000000	185000000	219000000	229000000	251000000	229000000	239000000	155000000	179000000	135000000	186000000	621000000	612000000	P41091;Q2VIR3;F8W810;Q2VIR3-2;H7BZU1	P41091;Q2VIR3;F8W810;Q2VIR3-2	Eukaryotic translation initiation factor 2 subunit 3;Putative eukaryotic translation initiation factor 2 subunit 3-like protein	EIF2S3;EIF2S3L	5
220000000	203000000	190000000	166000000	230000000	229000000	199000000	209000000	173000000	235000000	212000000	203000000	254000000	224000000	237000000	227000000	226000000	238000000	319000000	299000000	309000000	282000000	457000000	369000000	O00139-2;O00139-4;O00139;E9PB70;O00139-1;D6R9M0;H0Y8H2;Q8N4N8;E9PD67;B7Z6Q6;H0Y5Z9	O00139-2;O00139-4;O00139;E9PB70;O00139-1	Kinesin-like protein KIF2A	KIF2A	11
315000000	382000000	300000000	278000000	253000000	294000000	230000000	206000000	384000000	301000000	311000000	256000000	208000000	223000000	202000000	174000000	180000000	237000000	167000000	185000000	157000000	169000000	139000000	110000000	F8VZQ9;P82979;H0YHG0;F8VS12	F8VZQ9;P82979;H0YHG0	SAP domain-containing ribonucleoprotein	SARNP	4
197000000	206000000	177000000	183000000	195000000	205000000	201000000	156000000	245000000	257000000	210000000	238000000	267000000	242000000	216000000	208000000	245000000	236000000	219000000	215000000	200000000	199000000	213000000	242000000	Q7Z6E9;Q7Z6E9-2;Q7Z6E9-4;H3BSK8;H3BUN0;I3L3Y2;Q7Z6E9-3	Q7Z6E9;Q7Z6E9-2;Q7Z6E9-4	E3 ubiquitin-protein ligase RBBP6	RBBP6	7
166000000	192000000	186000000	181000000	169000000	166000000	146000000	148000000	168000000	160000000	161000000	198000000	218000000	219000000	234000000	216000000	253000000	235000000	172000000	187000000	179000000	185000000	175000000	181000000	Q9BYJ9;F8W840;C9J8M5;Q9BYJ9-2;Q5JXC6	Q9BYJ9;F8W840	YTH domain family protein 1	YTHDF1	5
214000000	221000000	1350000000	768000000	165000000	243000000	213000000	259000000	199000000	195000000	192000000	253000000	259000000	290000000	390000000	369000000	247000000	235000000	259000000	265000000	309000000	233000000	225000000	250000000	P68431;P84243;Q16695;Q71DI3;B4DEB1;Q5TEC6;Q6NXT2	P68431;P84243;Q16695;Q71DI3;B4DEB1;Q5TEC6;Q6NXT2	Histone H3.1;Histone H3.3;Histone H3.1t;Histone H3.2;Histone H3;Histone H3.3C	HIST1H3A;H3F3A;HIST3H3;HIST2H3A;HIST2H3PS2;H3F3C	7
247000000	243000000	153000000	172000000	178000000	219000000	223000000	245000000	184000000	251000000	228000000	196000000	241000000	211000000	224000000	247000000	238000000	234000000	278000000	325000000	302000000	294000000	390000000	435000000	Q9Y4P3;E9PF19;Q96E41;C9JVF0;F8WDI9;F8WCR3	Q9Y4P3;E9PF19;Q96E41	Transducin beta-like protein 2	TBL2	6
385000000	498000000	368000000	456000000	456000000	440000000	382000000	359000000	402000000	373000000	377000000	369000000	285000000	273000000	244000000	210000000	238000000	234000000	165000000	165000000	195000000	170000000	154000000	150000000	Q9ULD9;Q9ULD9-2;B3KPE6;A2RRB2	Q9ULD9;Q9ULD9-2	Zinc finger protein 608	ZNF608	4
68200000	61400000	74900000	66500000	46500000	52500000	47100000	70400000	61500000	53400000	78000000	70400000	377000000	378000000	339000000	296000000	232000000	234000000	148000000	214000000	209000000	223000000	175000000	171000000	O60884;H3BMW5;I3L320	O60884	DnaJ homolog subfamily A member 2	DNAJA2	3
246000000	151000000	250000000	224000000	248000000	238000000	292000000	303000000	200000000	298000000	319000000	163000000	178000000	181000000	219000000	221000000	248000000	233000000	270000000	230000000	320000000	262000000	210000000	196000000	Q8TEQ6	Q8TEQ6	Gem-associated protein 5	GEMIN5	1
125000000	86100000	97700000	132000000	94400000	134000000	69000000	61400000	67000000	133000000	111000000	86300000	149000000	135000000	198000000	257000000	202000000	231000000	259000000	155000000	220000000	201000000	117000000	103000000	F5H3A1;P05023;B7Z3U6;P05023-2;H7BXX5;E9PC51;B7Z2T0;F5H6J6;P50993;P13637;B1AKY9;E9PC07;B7Z1Q9;B4DIQ8;H0Y7C1;F5H0J0;Q13733;E9PRA5;B4DHD7;Q5TC01;P20648;E9PHR6;Q5TC05;Q5TC02	F5H3A1;P05023;B7Z3U6;P05023-2;H7BXX5	Sodium/potassium-transporting ATPase subunit alpha-1	ATP1A1	24
220000000	264000000	260000000	267000000	224000000	229000000	207000000	200000000	201000000	219000000	172000000	238000000	214000000	215000000	244000000	249000000	260000000	230000000	183000000	194000000	204000000	202000000	186000000	188000000	Q9Y5A9;F5H8I7;Q9Y5A9-2	Q9Y5A9;F5H8I7;Q9Y5A9-2	YTH domain family protein 2	YTHDF2	3
235000000	276000000	156000000	139000000	253000000	224000000	249000000	237000000	282000000	251000000	258000000	251000000	339000000	245000000	275000000	268000000	252000000	230000000	268000000	293000000	272000000	263000000	320000000	343000000	Q9NW13;E9PDD9;C9JE21;H7C5G8;C9JAA9	Q9NW13;E9PDD9	RNA-binding protein 28	RBM28	5
836000000	768000000	701000000	685000000	734000000	769000000	526000000	506000000	521000000	591000000	646000000	502000000	232000000	288000000	211000000	301000000	186000000	230000000	150000000	142000000	178000000	180000000	168000000	139000000	Q12959-2;Q12959-4;Q12959-7;Q12959;E7ETS7;Q12959-6;Q12959-3;Q12959-5;E7EQD7;E7EWL7;E9PG21;B4E2H8;H7C166;A8MUT6;C9JCP6;C9JN61;C9JUA9;C9IYP1;E7EQV0;P78352-2;E7EQV1;P78352;G5E939;B7Z3U2;B5MCC5;F8W9V6;H7C325;F2Z2L0;C9J110;Q5JUW8;Q92796;Q6ZSU2;Q92796-2;O14909;C9JYG3;C9JWP9;A8MUT9;F8W750	Q12959-2;Q12959-4;Q12959-7;Q12959;E7ETS7;Q12959-6;Q12959-3;Q12959-5;E7EQD7;E7EWL7;E9PG21	Disks large homolog 1	DLG1	38
176000000	248000000	282000000	367000000	293000000	364000000	203000000	214000000	236000000	259000000	313000000	229000000	218000000	205000000	347000000	298000000	272000000	229000000	239000000	224000000	215000000	212000000	839000000	880000000	Q7KZF4;E7ESM6;H7C597	Q7KZF4;E7ESM6	Staphylococcal nuclease domain-containing protein 1	SND1	3
193000000	222000000	136000000	117000000	183000000	101000000	179000000	145000000	186000000	125000000	106000000	198000000	161000000	180000000	144000000	156000000	164000000	229000000	97900000	104000000	129000000	141000000	165000000	199000000	Q9UHK0	Q9UHK0	Nuclear fragile X mental retardation-interacting protein 1	NUFIP1	1
374000000	368000000	264000000	234000000	295000000	273000000	311000000	298000000	340000000	286000000	317000000	263000000	297000000	267000000	291000000	308000000	282000000	228000000	281000000	222000000	264000000	249000000	211000000	256000000	Q6NZY4;Q6NZY4-2;F5GXQ6;F5GX80;F5H6J5;F5H803;F5GYI9	Q6NZY4;Q6NZY4-2;F5GXQ6	Zinc finger CCHC domain-containing protein 8	ZCCHC8	7
418000000	379000000	356000000	357000000	272000000	283000000	356000000	282000000	413000000	293000000	261000000	386000000	233000000	277000000	266000000	286000000	235000000	228000000	226000000	225000000	241000000	242000000	300000000	300000000	E9PCT1;A9Z1X7;Q8IYB3;Q8IYB3-2;B4DED5	E9PCT1;A9Z1X7;Q8IYB3;Q8IYB3-2	Serine/arginine repetitive matrix protein 1	SRRM1	5
648000000	637000000	543000000	578000000	404000000	484000000	458000000	418000000	405000000	477000000	482000000	415000000	294000000	241000000	268000000	243000000	194000000	227000000	161000000	150000000	153000000	171000000	124000000	157000000	B2RTY4-4;B2RTY4;B2RTY4-2;B2RTY4-5;H3BRD5;H3BV44;H3BMM1;B7WP69;H3BU05;B2RTY4-3;H3BP49;H3BMS3;H3BTL9	B2RTY4-4;B2RTY4;B2RTY4-2;B2RTY4-5;H3BRD5;H3BV44	Unconventional myosin-IXa	MYO9A	13
62500000	33200000	25800000	72000000	108000000	67200000	25800000	1	54800000	25900000	24300000	13100000	216000000	151000000	143000000	127000000	221000000	227000000	114000000	95200000	135000000	110000000	112000000	94300000	Q9UNE7;Q9UNE7-2;H3BS86;H3BUD0;H3BTA3	Q9UNE7;Q9UNE7-2;H3BS86;H3BUD0;H3BTA3	E3 ubiquitin-protein ligase CHIP	STUB1	5
460000000	465000000	481000000	412000000	422000000	385000000	377000000	285000000	429000000	554000000	396000000	463000000	294000000	276000000	218000000	292000000	288000000	226000000	310000000	262000000	230000000	361000000	172000000	241000000	Q13573;G3V3A4;G3V4X8;E9PGQ7;G3V5R3	Q13573;G3V3A4;G3V4X8;E9PGQ7	SNW domain-containing protein 1	SNW1	5
327000000	275000000	287000000	251000000	291000000	272000000	205000000	176000000	197000000	225000000	218000000	193000000	192000000	173000000	203000000	133000000	188000000	226000000	101000000	93400000	115000000	92000000	130000000	88200000	P53992;E7EP00;G5EA31;B4DZT4;O94855-2;O94855;F6RFB3	P53992;E7EP00;G5EA31	Protein transport protein Sec24C	SEC24C	7
216000000	285000000	241000000	181000000	217000000	171000000	199000000	208000000	227000000	153000000	125000000	259000000	223000000	236000000	231000000	249000000	234000000	225000000	128000000	143000000	145000000	128000000	165000000	171000000	Q9UL40;Q9UL40-2;D6RJ07;B7Z6Q2;B7Z6B6	Q9UL40;Q9UL40-2;D6RJ07	Zinc finger protein 346	ZNF346	5
156000000	195000000	133000000	153000000	146000000	175000000	210000000	225000000	230000000	208000000	229000000	240000000	202000000	195000000	187000000	191000000	203000000	225000000	262000000	264000000	271000000	271000000	204000000	247000000	Q96GQ7;Q3MI07	Q96GQ7	Probable ATP-dependent RNA helicase DDX27	DDX27	2
341000000	360000000	277000000	276000000	322000000	325000000	289000000	297000000	342000000	289000000	277000000	334000000	251000000	244000000	274000000	258000000	224000000	221000000	249000000	256000000	279000000	216000000	209000000	193000000	O75152;E9PQ61;B4DLG2;E9PBY7	O75152;E9PQ61;B4DLG2;E9PBY7	Zinc finger CCCH domain-containing protein 11A	ZC3H11A	4
226000000	257000000	237000000	213000000	224000000	245000000	209000000	184000000	243000000	163000000	182000000	204000000	211000000	201000000	218000000	220000000	200000000	221000000	191000000	209000000	202000000	220000000	183000000	167000000	Q9Y5S9;Q9Y5S9-2	Q9Y5S9;Q9Y5S9-2	RNA-binding protein 8A	RBM8A	2
249000000	278000000	3440000000	2610000000	148000000	138000000	256000000	332000000	347000000	101000000	233000000	311000000	80300000	78500000	49000000	47300000	289000000	221000000	111000000	106000000	126000000	173000000	183000000	191000000	P81605;P81605-2	P81605;P81605-2	Dermcidin;Survival-promoting peptide;DCD-1	DCD	2
85800000	118000000	82600000	94700000	62700000	72400000	61500000	65800000	69400000	74300000	83800000	92200000	230000000	249000000	256000000	207000000	281000000	221000000	316000000	305000000	381000000	327000000	261000000	260000000	Q9UKJ3;Q9UKJ3-2	Q9UKJ3;Q9UKJ3-2	G patch domain-containing protein 8	GPATCH8	2
156000000	126000000	156000000	194000000	148000000	132000000	171000000	151000000	180000000	108000000	124000000	136000000	197000000	170000000	157000000	175000000	202000000	221000000	201000000	212000000	226000000	208000000	247000000	249000000	Q05519;Q05519-2;Q5T760;B4DTC1;B4DWT1;Q5T757	Q05519;Q05519-2;Q5T760;B4DTC1;B4DWT1	Serine/arginine-rich splicing factor 11	SRSF11;SFRS11	6
36300000	37200000	101000000	21700000	104000000	79900000	57400000	60800000	50000000	105000000	91400000	87900000	289000000	293000000	257000000	205000000	150000000	221000000	143000000	118000000	151000000	138000000	76800000	141000000	Q9NZ01;B3KSQ1;Q9NZ01-2	Q9NZ01;B3KSQ1	Trans-2,3-enoyl-CoA reductase	TECR	3
6290000000	6940000000	7650000000	7900000000	162000000	125000000	145000000	128000000	5490000000	108000000	4890000000	172000000	228000000	222000000	210000000	213000000	192000000	219000000	158000000	177000000	156000000	155000000	132000000	128000000	E7EQ64;CON__P07477;P07477;Q9BYE2;E9PRA0;F8WAJ3;E9PHM4;Q9BYE2-2;Q9BYE2-5;E9PIJ5;Q9BYE2-3;P07478;Q8NHM4;A6XGL3;H0Y8D1	E7EQ64;CON__P07477;P07477;Q9BYE2;E9PRA0;F8WAJ3;E9PHM4;Q9BYE2-2;Q9BYE2-5;E9PIJ5;Q9BYE2-3;P07478;Q8NHM4;A6XGL3;H0Y8D1	Trypsin-1;Alpha-trypsin chain 1;Alpha-trypsin chain 2;Transmembrane protease serine 13;Trypsin-2;Putative trypsin-6	PRSS1;TMPRSS13;PRSS2;TRY6	15
258000000	110000000	275000000	289000000	246000000	200000000	264000000	269000000	310000000	204000000	233000000	231000000	248000000	245000000	261000000	242000000	212000000	219000000	146000000	130000000	119000000	176000000	134000000	148000000	Q9BQC6	Q9BQC6	Ribosomal protein 63, mitochondrial	MRP63	1
316000000	310000000	370000000	298000000	351000000	295000000	272000000	273000000	296000000	269000000	310000000	243000000	206000000	205000000	178000000	212000000	205000000	219000000	112000000	148000000	142000000	162000000	157000000	146000000	O75694;E9PF10;B4DLT2;O75694-2;D6RA13	O75694;E9PF10;B4DLT2;O75694-2	Nuclear pore complex protein Nup155	NUP155	5
511000000	525000000	599000000	661000000	384000000	491000000	575000000	624000000	346000000	1030000000	915000000	401000000	323000000	255000000	351000000	347000000	304000000	218000000	269000000	328000000	223000000	207000000	241000000	195000000	Q9P2D1;Q9P2D1-2;E9PNZ2;Q8TD26	Q9P2D1	Chromodomain-helicase-DNA-binding protein 7	CHD7	4
225000000	238000000	146000000	130000000	214000000	204000000	207000000	196000000	242000000	182000000	160000000	236000000	220000000	256000000	227000000	249000000	227000000	217000000	229000000	204000000	186000000	177000000	211000000	220000000	O75683	O75683	Surfeit locus protein 6	SURF6	1
1	1	1	1	1	53500000	1	1	1	1	1	1	204000000	216000000	216000000	226000000	225000000	216000000	333000000	334000000	310000000	317000000	286000000	298000000	Q9UM47;H0YH55	Q9UM47	Neurogenic locus notch homolog protein 3;Notch 3 extracellular truncation;Notch 3 intracellular domain	NOTCH3	2
332000000	413000000	282000000	279000000	254000000	231000000	260000000	279000000	266000000	400000000	291000000	289000000	244000000	234000000	225000000	211000000	193000000	214000000	250000000	244000000	202000000	192000000	225000000	209000000	P18583-9;P18583-5;P18583;P18583-7;P18583-4;P18583-3;P18583-10;P18583-2;P18583-6;H7C1M2;H7C2G8;P18583-8	P18583-9;P18583-5;P18583;P18583-7;P18583-4;P18583-3;P18583-10;P18583-2;P18583-6;H7C1M2	Protein SON	SON	12
229000000	255000000	211000000	173000000	266000000	271000000	195000000	169000000	183000000	217000000	277000000	179000000	239000000	209000000	158000000	124000000	217000000	212000000	149000000	173000000	131000000	141000000	191000000	166000000	Q8WXF1;F5H656;Q8WXF1-2	Q8WXF1;F5H656;Q8WXF1-2	Paraspeckle component 1	PSPC1	3
33200000	19200000	41700000	23800000	22800000	24500000	42000000	23400000	51500000	30100000	50800000	28000000	126000000	200000000	216000000	224000000	112000000	212000000	105000000	99800000	122000000	56700000	33800000	82100000	Q3ZCQ8-2;Q3ZCQ8;Q330K1	Q3ZCQ8-2;Q3ZCQ8;Q330K1	Mitochondrial import inner membrane translocase subunit TIM50	TIMM50	3
80900000	73400000	134000000	208000000	116000000	110000000	57000000	54800000	103000000	89500000	92000000	89300000	128000000	110000000	85200000	117000000	121000000	211000000	149000000	143000000	148000000	149000000	92700000	83200000	H0Y7A7;E7ETZ0;P62158;E7EMB3;G3V479;F8WBR5;Q96HY3;G3V361;P02585;C9J7T9;G3V226	H0Y7A7;E7ETZ0;P62158;E7EMB3;G3V479;F8WBR5	Calmodulin	CALM2;CALM1	11
1800000000	1970000000	177000000	301000000	38000000	150000000	125000000	128000000	20200000	2560000000	2470000000	78100000	1620000000	1820000000	122000000	192000000	164000000	211000000	43600000	91800000	105000000	99400000	27600000	78700000	CON__P02538;P02538;E7EUE8	CON__P02538;P02538;E7EUE8	Keratin, type II cytoskeletal 6A	KRT6A	3
350000000	375000000	372000000	363000000	391000000	413000000	383000000	348000000	313000000	741000000	769000000	363000000	214000000	249000000	152000000	160000000	181000000	210000000	307000000	301000000	172000000	176000000	136000000	137000000	Q86V15;Q86V15-2	Q86V15;Q86V15-2	Zinc finger protein castor homolog 1	CASZ1	2
412000000	421000000	307000000	383000000	364000000	376000000	471000000	400000000	419000000	372000000	404000000	536000000	215000000	165000000	182000000	166000000	190000000	210000000	223000000	147000000	145000000	195000000	153000000	144000000	O00287	O00287	Regulatory factor X-associated protein	RFXAP	1
318000000	382000000	305000000	280000000	290000000	293000000	313000000	256000000	270000000	300000000	362000000	245000000	255000000	203000000	279000000	289000000	250000000	210000000	210000000	249000000	212000000	215000000	235000000	212000000	P24928;Q6NX41	P24928	DNA-directed RNA polymerase II subunit RPB1	POLR2A	2
222000000	200000000	269000000	249000000	206000000	231000000	169000000	192000000	213000000	187000000	172000000	217000000	263000000	232000000	244000000	201000000	271000000	209000000	152000000	173000000	192000000	195000000	183000000	172000000	P31040;E9PBJ5;D6RFM5;E9PEF8	P31040;E9PBJ5;D6RFM5;E9PEF8	Succinate dehydrogenase [ubiquinone] flavoprotein subunit, mitochondrial	SDHA	4
143000000	164000000	231000000	212000000	194000000	232000000	141000000	165000000	164000000	167000000	160000000	140000000	183000000	197000000	234000000	230000000	200000000	209000000	176000000	231000000	263000000	245000000	183000000	191000000	Q99623;F5GY37;B4DP75;F5GWA7;F5H3X6;B4DW05;F5H0S4;F5H0C5;F5H2D2	Q99623;F5GY37;B4DP75;F5GWA7;F5H3X6;B4DW05	Prohibitin-2	PHB2	9
161000000	173000000	134000000	130000000	148000000	125000000	195000000	171000000	223000000	165000000	149000000	241000000	216000000	192000000	164000000	169000000	186000000	206000000	169000000	224000000	202000000	178000000	255000000	222000000	O00567;H0YDU4;E9PDI8;H0Y653;Q5JXT2	O00567;H0YDU4;E9PDI8;H0Y653	Nucleolar protein 56	NOP56	5
344000000	292000000	237000000	317000000	263000000	219000000	258000000	150000000	215000000	228000000	248000000	254000000	190000000	236000000	189000000	224000000	148000000	205000000	226000000	237000000	228000000	218000000	181000000	165000000	Q9Y3Y2-3;Q9Y3Y2;Q9Y3Y2-4;Q5T7Y7	Q9Y3Y2-3;Q9Y3Y2;Q9Y3Y2-4	Chromatin target of PRMT1 protein	CHTOP	4
256000000	322000000	230000000	229000000	172000000	176000000	219000000	225000000	256000000	139000000	168000000	239000000	175000000	169000000	189000000	205000000	216000000	205000000	153000000	177000000	181000000	181000000	145000000	181000000	Q96CM3;E9PML2;E9PJV3	Q96CM3;E9PML2	RNA pseudouridylate synthase domain-containing protein 4	RPUSD4	3
210000000	224000000	230000000	259000000	264000000	245000000	267000000	251000000	264000000	259000000	263000000	321000000	246000000	237000000	223000000	208000000	266000000	204000000	236000000	301000000	210000000	245000000	246000000	255000000	Q96B26;Q5JXM0;H7C581	Q96B26;Q5JXM0	Exosome complex component RRP43	EXOSC8;DKFZp564C0482	3
156000000	185000000	112000000	139000000	131000000	157000000	159000000	170000000	140000000	149000000	159000000	144000000	208000000	173000000	189000000	234000000	128000000	204000000	283000000	226000000	264000000	225000000	213000000	213000000	Q5SW79;H0Y2V6;Q5SW79-3;Q5SW79-2;E7ES90;F8W8A3;H0Y4T4;E7EMW0;E7EWM2;Q96L14;H0YB92;E5RG47;H0YB66;E5RGW7;Q00G26	Q5SW79;H0Y2V6;Q5SW79-3;Q5SW79-2	Centrosomal protein of 170 kDa	CEP170	15
62400000	38200000	152000000	31000000	35300000	132000000	32200000	6543800	32500000	94000000	64300000	93100000	173000000	183000000	187000000	181000000	204000000	204000000	114000000	119000000	138000000	157000000	87100000	94500000	P12004	P12004	Proliferating cell nuclear antigen	PCNA	1
283000000	226000000	201000000	219000000	281000000	257000000	227000000	229000000	195000000	231000000	226000000	191000000	208000000	212000000	239000000	239000000	242000000	203000000	229000000	247000000	186000000	173000000	470000000	485000000	Q8NE71;Q8NE71-2;H0YGW7;E9PC67;F8VQZ0;Q5STZ8;Q5STZ7;F5GYK6	Q8NE71;Q8NE71-2;H0YGW7;E9PC67;F8VQZ0	ATP-binding cassette sub-family F member 1	ABCF1	8
170000000	117000000	146000000	186000000	162000000	159000000	189000000	155000000	191000000	190000000	191000000	172000000	224000000	169000000	182000000	143000000	178000000	202000000	176000000	169000000	127000000	154000000	196000000	185000000	P55209;H0YIV4;F5H4R6;F8W0J6;B3KNT8;B7Z9C2;F8VV59;F8VY35;F8W118;F8W020;H0YHC3;F5H1X5;F8VRJ2;B3KV44;F8VUX1;F8VXI6;H0YH88;F8VVB5	P55209;H0YIV4;F5H4R6;F8W0J6;B3KNT8;B7Z9C2;F8VV59;F8VY35;F8W118;F8W020;H0YHC3;F5H1X5;F8VRJ2;B3KV44;F8VUX1;F8VXI6;H0YH88;F8VVB5	Nucleosome assembly protein 1-like 1	NAP1L1	18
441000000	523000000	551000000	566000000	461000000	413000000	294000000	267000000	265000000	253000000	217000000	350000000	252000000	251000000	277000000	250000000	259000000	202000000	111000000	105000000	113000000	138000000	182000000	150000000	CON__Q28194;P07996;A8MZG1;P49746;B4DQ20;Q2HIZ1;F5H4Z8	CON__Q28194;P07996	Thrombospondin-1	THBS1	7
121000000	128000000	118000000	104000000	116000000	124000000	215000000	207000000	464000000	153000000	173000000	378000000	363000000	278000000	184000000	155000000	144000000	201000000	95700000	124000000	186000000	178000000	139000000	161000000	Q93077;P04908;Q7L7L0	Q93077;P04908;Q7L7L0	Histone H2A type 1-C;Histone H2A type 1-B/E;Histone H2A type 3	HIST1H2AC;HIST1H2AB;HIST3H2A	3
121000000	78000000	71400000	64200000	49200000	58800000	71000000	42600000	56000000	81000000	56900000	50100000	221000000	195000000	178000000	151000000	169000000	201000000	106000000	85600000	114000000	114000000	62800000	58200000	Q9BSD7;Q5TDF0	Q9BSD7;Q5TDF0	Cancer-related nucleoside-triphosphatase	NTPCR;C1orf57	2
133000000	337000000	169000000	232000000	121000000	312000000	203000000	175000000	253000000	197000000	206000000	115000000	180000000	204000000	201000000	197000000	190000000	199000000	230000000	217000000	234000000	195000000	177000000	195000000	E7EQZ4;Q16637;Q16637-3;Q16637-2;Q16637-4;B4DP61	E7EQZ4;Q16637;Q16637-3;Q16637-2;Q16637-4;B4DP61	Survival motor neuron protein	SMN1	6
23900000	25700000	1	4521600	1	1	1	1	9928400	5629400	1	1	194000000	181000000	167000000	180000000	220000000	199000000	104000000	104000000	142000000	193000000	98100000	92800000	Q9H6R7;Q9H6R7-2;Q9H6R7-3;C9JYC1	Q9H6R7;Q9H6R7-2	WD repeat-containing protein C2orf44	C2orf44	4
163000000	178000000	152000000	126000000	94700000	112000000	124000000	116000000	105000000	87700000	120000000	103000000	188000000	164000000	232000000	210000000	195000000	197000000	115000000	156000000	114000000	148000000	94200000	119000000	Q9Y5V3-2;Q9Y5V3	Q9Y5V3-2;Q9Y5V3	Melanoma-associated antigen D1	MAGED1	2
212000000	199000000	152000000	150000000	177000000	173000000	233000000	229000000	253000000	160000000	157000000	241000000	250000000	257000000	210000000	213000000	237000000	196000000	180000000	202000000	214000000	190000000	266000000	282000000	Q9Y2X3;H7BZ72;F8WED0	Q9Y2X3	Nucleolar protein 58	NOP58	3
299000000	325000000	213000000	213000000	284000000	581000000	320000000	585000000	338000000	238000000	273000000	287000000	196000000	229000000	200000000	175000000	200000000	195000000	198000000	188000000	203000000	209000000	174000000	175000000	P61964	P61964	WD repeat-containing protein 5	WDR5	1
131000000	129000000	123000000	125000000	197000000	148000000	175000000	169000000	141000000	270000000	166000000	151000000	200000000	170000000	210000000	171000000	151000000	195000000	186000000	161000000	158000000	142000000	216000000	208000000	Q7Z2T5;Q7Z2T5-2	Q7Z2T5	TRMT1-like protein	TRMT1L	2
192000000	174000000	236000000	219000000	165000000	143000000	75800000	97600000	149000000	250000000	190000000	137000000	154000000	146000000	215000000	134000000	126000000	194000000	132000000	60200000	164000000	169000000	121000000	58900000	Q14204;H0YJ21	Q14204	Cytoplasmic dynein 1 heavy chain 1	DYNC1H1	2
237000000	246000000	166000000	178000000	152000000	171000000	205000000	191000000	204000000	208000000	174000000	203000000	168000000	192000000	190000000	201000000	159000000	193000000	134000000	136000000	144000000	115000000	127000000	149000000	Q16540;A8MYK1;A8MVT4;A6NJD9;H7C2P7	Q16540;A8MYK1;A8MVT4;A6NJD9;H7C2P7	39S ribosomal protein L23, mitochondrial	MRPL23	5
190000000	185000000	180000000	196000000	210000000	199000000	182000000	205000000	180000000	204000000	227000000	208000000	192000000	179000000	191000000	202000000	202000000	192000000	232000000	237000000	202000000	217000000	232000000	274000000	O00178;B0QY59;F5H716	O00178	GTP-binding protein 1	GTPBP1	3
127000000	85100000	114000000	105000000	126000000	99500000	84400000	81600000	114000000	91900000	99400000	105000000	230000000	223000000	171000000	233000000	234000000	192000000	131000000	142000000	161000000	163000000	134000000	161000000	P36542;P36542-2;B4DL14	P36542;P36542-2;B4DL14	ATP synthase subunit gamma, mitochondrial;ATP synthase gamma chain	ATP5C1	3
1	1	1	1	1	1	1	1	1	1	1	1	173000000	190000000	201000000	190000000	176000000	192000000	103000000	107000000	115000000	115000000	94900000	93200000	Q15653;Q15653-2;G5E9C2;I3L4X3;I3L1A4	Q15653;Q15653-2;G5E9C2;I3L4X3;I3L1A4	NF-kappa-B inhibitor beta	NFKBIB	5
19200000	1	37700000	27900000	16200000	16600000	15100000	23200000	2822800	76700000	36300000	18500000	159000000	142000000	184000000	125000000	167000000	192000000	80300000	106000000	110000000	62500000	61900000	74700000	Q53H12;E9PG39;Q53H12-2	Q53H12;E9PG39	Acylglycerol kinase, mitochondrial	AGK	3
810000000	726000000	817000000	781000000	684000000	586000000	555000000	538000000	587000000	514000000	503000000	630000000	200000000	167000000	192000000	200000000	179000000	190000000	223000000	284000000	238000000	250000000	280000000	305000000	Q7L014;D6RJA6;F5GYY8;H0Y9U3	Q7L014	Probable ATP-dependent RNA helicase DDX46	DDX46	4
338000000	329000000	276000000	329000000	284000000	288000000	186000000	190000000	223000000	266000000	270000000	191000000	203000000	175000000	196000000	158000000	215000000	190000000	130000000	120000000	131000000	169000000	122000000	148000000	Q15436;F5H365;G3V2R6;G3V3G5;G3V1W4;G3V4V1	Q15436;F5H365	Protein transport protein Sec23A	SEC23A	6
220000000	273000000	258000000	292000000	219000000	224000000	201000000	290000000	224000000	256000000	290000000	144000000	422000000	450000000	312000000	431000000	274000000	190000000	297000000	312000000	352000000	411000000	408000000	350000000	P78527;P78527-2;E7EUY0;F5GX40	P78527;P78527-2;E7EUY0	DNA-dependent protein kinase catalytic subunit	PRKDC	4
145000000	121000000	485000000	493000000	191000000	189000000	72200000	60800000	239000000	193000000	219000000	242000000	150000000	145000000	144000000	128000000	205000000	189000000	188000000	195000000	207000000	270000000	102000000	111000000	P07195;A8MW50;C9J7H8;F5H793	P07195;A8MW50	L-lactate dehydrogenase B chain;L-lactate dehydrogenase	LDHB	4
120000000	142000000	80100000	81000000	146000000	156000000	163000000	161000000	140000000	154000000	209000000	168000000	178000000	151000000	178000000	140000000	138000000	188000000	261000000	266000000	211000000	181000000	323000000	358000000	Q9NVP1;F5H863;H7C452	Q9NVP1;F5H863	ATP-dependent RNA helicase DDX18	DDX18	3
256000000	249000000	235000000	198000000	196000000	160000000	253000000	206000000	233000000	149000000	124000000	203000000	187000000	189000000	200000000	194000000	168000000	188000000	135000000	116000000	170000000	228000000	164000000	147000000	Q9BYD2;Q5SZR1	Q9BYD2;Q5SZR1	39S ribosomal protein L9, mitochondrial	MRPL9	2
226000000	248000000	240000000	232000000	226000000	251000000	259000000	234000000	226000000	270000000	276000000	224000000	176000000	176000000	199000000	194000000	205000000	186000000	281000000	269000000	225000000	257000000	224000000	237000000	O94906;O94906-2	O94906;O94906-2	Pre-mRNA-processing factor 6	PRPF6	2
228000000	247000000	237000000	242000000	204000000	228000000	268000000	268000000	273000000	279000000	255000000	266000000	245000000	195000000	257000000	203000000	203000000	186000000	173000000	186000000	187000000	176000000	165000000	228000000	Q96A35	Q96A35	39S ribosomal protein L24, mitochondrial	MRPL24	1
365000000	405000000	216000000	146000000	243000000	240000000	237000000	235000000	209000000	198000000	192000000	218000000	227000000	251000000	290000000	254000000	254000000	186000000	220000000	224000000	119000000	188000000	124000000	152000000	Q13427;E9PG73;Q32LZ0;Q13427-2;C9JM79;C9JN15;C9J679;C9JT64	Q13427;E9PG73;Q32LZ0;Q13427-2;C9JM79;C9JN15	Peptidyl-prolyl cis-trans isomerase G;Peptidyl-prolyl cis-trans isomerase	PPIG	8
104000000	107000000	171000000	215000000	163000000	152000000	159000000	168000000	150000000	176000000	222000000	173000000	166000000	175000000	139000000	171000000	143000000	185000000	166000000	237000000	199000000	209000000	167000000	152000000	Q9UKF6;G5E9W3;E7ER23;F5GXZ2;C9JZH6	Q9UKF6;G5E9W3;E7ER23;F5GXZ2	Cleavage and polyadenylation specificity factor subunit 3	CPSF3	5
117000000	76700000	70400000	71900000	56800000	109000000	89700000	107000000	121000000	122000000	51600000	143000000	96400000	142000000	90300000	76700000	140000000	185000000	122000000	107000000	97800000	129000000	146000000	121000000	Q9UHX1;Q9UHX1-2;Q9UHX1-5;Q9UHX1-3;Q9UHX1-6;Q9UHX1-4;H0YEM1;E9PQ56;E9PN18;E9PMU7;E9PL19;H0YCP8	Q9UHX1;Q9UHX1-2;Q9UHX1-5;Q9UHX1-3;Q9UHX1-6;Q9UHX1-4;H0YEM1;E9PQ56;E9PN18;E9PMU7;E9PL19	Poly(U)-binding-splicing factor PUF60	PUF60	12
267000000	192000000	308000000	411000000	281000000	263000000	241000000	230000000	258000000	358000000	222000000	255000000	167000000	148000000	155000000	153000000	178000000	184000000	146000000	171000000	203000000	236000000	154000000	263000000	A8MZ22;F5HFY4;Q99733;C9J6D1;C9JZI7;E9PKT8;E9PNJ7;E9PS34;E9PJJ2;E9PNW0;A8MXH2;E9PP22;E9PKI2;C9J1B1;H0YCI4	A8MZ22;F5HFY4;Q99733;C9J6D1;C9JZI7;E9PKT8;E9PNJ7;E9PS34;E9PJJ2;E9PNW0;A8MXH2	Nucleosome assembly protein 1-like 4	NAP1L4;NAP1L4b	15
107000000	160000000	160000000	164000000	115000000	140000000	136000000	156000000	136000000	171000000	144000000	164000000	162000000	180000000	172000000	181000000	137000000	184000000	235000000	138000000	165000000	178000000	144000000	137000000	Q9Y4Z0	Q9Y4Z0	U6 snRNA-associated Sm-like protein LSm4	LSM4	1
707000000	621000000	813000000	780000000	717000000	694000000	599000000	584000000	629000000	568000000	575000000	640000000	202000000	222000000	143000000	155000000	168000000	184000000	104000000	90400000	103000000	115000000	122000000	132000000	Q96F63	Q96F63	Coiled-coil domain-containing protein 97	CCDC97	1
183000000	224000000	200000000	225000000	238000000	242000000	200000000	192000000	175000000	253000000	139000000	248000000	271000000	203000000	202000000	198000000	167000000	183000000	262000000	269000000	255000000	255000000	213000000	185000000	Q14247	Q14247	Src substrate cortactin	CTTN	1
198000000	215000000	136000000	145000000	149000000	171000000	187000000	187000000	217000000	166000000	199000000	189000000	163000000	157000000	212000000	171000000	199000000	182000000	168000000	189000000	145000000	164000000	198000000	163000000	Q8N5C6;Q8N5C6-2;B7Z6X7	Q8N5C6;Q8N5C6-2;B7Z6X7	S1 RNA-binding domain-containing protein 1	SRBD1	3
803000000	921000000	407000000	453000000	31000000	4289700	218000000	232000000	22400000	656000000	925000000	24600000	784000000	769000000	147000000	133000000	164000000	182000000	134000000	135000000	101000000	90700000	31700000	38100000	CON__P02533;P02533;CON__A2A4G1;CON__Q6IFX2;CON__P08727;P08727;C9JM50;CON__P19012;P19012;CON__P19001;CON__Q99456;Q99456;CON__P05784;CON__Q2M2I5;Q2M2I5;CON__REFSEQ:XP_986630;CON__Q7Z3Y9;Q7Z3Y9;CON__O76013;O76013;CON__A2AB72;CON__Q14532;Q14532;P05783;CON__Q92764;O76013-2;CON__A2A5Y0;F8VZY9;E7ENV4;A8MT21;B3KRA2;C9JTG5;CON__Q61782	CON__P02533;P02533	Keratin, type I cytoskeletal 14	KRT14	33
121000000	98800000	96400000	81700000	134000000	143000000	130000000	132000000	122000000	138000000	146000000	119000000	168000000	164000000	145000000	160000000	144000000	181000000	161000000	161000000	130000000	170000000	137000000	141000000	E9PQ57;P78406;E9PPG9;B0QZ36;B0QZ37	E9PQ57;P78406;E9PPG9	mRNA export factor	RAE1	5
215000000	202000000	156000000	128000000	158000000	131000000	169000000	157000000	151000000	137000000	137000000	139000000	185000000	173000000	195000000	175000000	183000000	181000000	197000000	159000000	187000000	178000000	201000000	187000000	Q4G0J3;H0YA82;D6RFF0;Q4G0J3-2;D6R9Z6;D6RAF3;D6RF49;D6RF22;D6RBH8	Q4G0J3;H0YA82;D6RFF0	La-related protein 7	LARP7	9
61000000	45100000	76900000	49000000	61400000	45300000	71900000	47800000	46900000	52000000	53600000	53300000	114000000	123000000	128000000	157000000	122000000	181000000	94400000	89200000	89200000	96100000	168000000	195000000	O43324;C9J1V9;D6RBD7;C9JLK5;H0YAL7;D6RCQ0	O43324;C9J1V9;D6RBD7;C9JLK5;H0YAL7	Eukaryotic translation elongation factor 1 epsilon-1	EEF1E1	6
174000000	202000000	165000000	182000000	208000000	174000000	218000000	175000000	195000000	290000000	241000000	188000000	189000000	194000000	236000000	240000000	206000000	180000000	205000000	183000000	180000000	181000000	153000000	142000000	Q9UQL5;G5E9L5	Q9UQL5;G5E9L5		DDX17	2
210000000	215000000	197000000	194000000	177000000	175000000	173000000	192000000	174000000	163000000	149000000	176000000	188000000	186000000	177000000	189000000	171000000	180000000	155000000	169000000	201000000	145000000	171000000	148000000	Q9H2W6	Q9H2W6	39S ribosomal protein L46, mitochondrial	MRPL46	1
312000000	319000000	275000000	260000000	206000000	255000000	234000000	267000000	246000000	230000000	211000000	293000000	193000000	195000000	185000000	179000000	213000000	179000000	158000000	167000000	224000000	211000000	156000000	158000000	Q6PJT7;Q6PJT7-2;G3V5R4;H9KV94;Q6PJT7-5;F8W9T2;H0YJA2;G3V256;Q6PJT7-3;Q6PJT7-4;F8W848;G3V5I6;G3V3Y4;G3V3R9;G3V572;G3V240;H0YJ87;G3V473	Q6PJT7;Q6PJT7-2;G3V5R4;H9KV94;Q6PJT7-5;F8W9T2;H0YJA2;G3V256;Q6PJT7-3;Q6PJT7-4;F8W848;G3V5I6	Zinc finger CCCH domain-containing protein 14	ZC3H14	18
25800000	48300000	68600000	66100000	30800000	68000000	28800000	95600000	68700000	32800000	70400000	50300000	182000000	156000000	177000000	158000000	151000000	177000000	89900000	90500000	104000000	98100000	73700000	61000000	O95816;B4DXE2;A2A296	O95816;B4DXE2	BAG family molecular chaperone regulator 2	BAG2	3
240000000	241000000	311000000	265000000	54200000	42300000	245000000	307000000	34200000	270000000	220000000	22700000	837000000	845000000	157000000	300000000	153000000	176000000	283000000	257000000	308000000	248000000	32600000	49300000	CON__Q86YZ3;Q86YZ3	CON__Q86YZ3;Q86YZ3	Hornerin	HRNR	2
245000000	202000000	295000000	280000000	269000000	317000000	268000000	240000000	259000000	261000000	307000000	238000000	220000000	175000000	163000000	155000000	147000000	174000000	154000000	172000000	159000000	179000000	141000000	137000000	Q13547;Q5TEE2;F5GXM1	Q13547;Q5TEE2	Histone deacetylase 1	HDAC1	3
130000000	151000000	111000000	132000000	77100000	96500000	110000000	164000000	122000000	73500000	99100000	130000000	115000000	144000000	182000000	141000000	163000000	174000000	109000000	105000000	123000000	122000000	110000000	162000000	Q8N983-4;B1AL06;C9J5Q3;Q8N983;Q8N983-2;B1AL05;H0Y6Y8;Q8N983-3;H0YBU8	Q8N983-4;B1AL06;C9J5Q3;Q8N983;Q8N983-2;B1AL05;H0Y6Y8;Q8N983-3;H0YBU8	39S ribosomal protein L43, mitochondrial	MRPL43	9
63500000	22200000	82000000	99600000	91000000	75200000	71800000	69200000	102000000	75800000	99200000	57300000	1520000000	1390000000	696000000	633000000	165000000	174000000	369000000	428000000	955000000	1120000000	577000000	485000000	P04637;P04637-4;P04637-7;P04637-3;P04637-2;P04637-6;P04637-5;P04637-9;P04637-8;E7ESS1;E7EQX7;E9PFT5;E7EMR6;E9PCY9	P04637;P04637-4;P04637-7;P04637-3;P04637-2;P04637-6;P04637-5;P04637-9;P04637-8;E7ESS1	Cellular tumor antigen p53	TP53	14
204000000	209000000	181000000	244000000	148000000	221000000	82400000	97100000	105000000	261000000	245000000	86400000	220000000	179000000	80200000	58300000	119000000	173000000	64400000	62500000	56300000	47600000	38300000	31000000	P53004;C9J1E1	P53004	Biliverdin reductase A	BLVRA	2
235000000	226000000	146000000	141000000	143000000	152000000	180000000	199000000	185000000	216000000	251000000	172000000	187000000	166000000	200000000	185000000	192000000	172000000	213000000	208000000	175000000	195000000	154000000	135000000	Q8NEY8;F8W0Q9;Q8NEY8-2;Q8NEY8-8;E9PAX8;Q8NEY8-6;F8WF16;F8VWU8;F8VPY7;F8VRK2;Q8NEY8-5;Q8NEY8-7;F8VXV7	Q8NEY8;F8W0Q9;Q8NEY8-2;Q8NEY8-8;E9PAX8;Q8NEY8-6;F8WF16;F8VWU8;F8VPY7;F8VRK2	Periphilin-1	PPHLN1	13
113000000	71300000	137000000	103000000	144000000	142000000	168000000	173000000	120000000	138000000	131000000	119000000	160000000	153000000	176000000	155000000	155000000	172000000	175000000	179000000	160000000	171000000	181000000	194000000	Q9GZR7;G3V529;F5H4J5;Q4V9L5;F5GYL3;F5H4V3	Q9GZR7;G3V529;F5H4J5;Q4V9L5;F5GYL3;F5H4V3	ATP-dependent RNA helicase DDX24	DDX24	6
212000000	220000000	203000000	207000000	218000000	215000000	242000000	239000000	203000000	253000000	258000000	219000000	198000000	176000000	190000000	164000000	173000000	171000000	194000000	265000000	191000000	257000000	164000000	217000000	Q9BVQ7;Q9BVQ7-2;Q9BVQ7-3;H0YCA5	Q9BVQ7;Q9BVQ7-2	Spermatogenesis-associated protein 5-like protein 1	SPATA5L1	4
160000000	159000000	101000000	98400000	203000000	235000000	159000000	186000000	136000000	117000000	134000000	126000000	209000000	207000000	174000000	175000000	156000000	171000000	60200000	61500000	67900000	67600000	73900000	87900000	Q53G59-2;Q53G59;Q9H7R2	Q53G59-2;Q53G59	Kelch-like protein 12	KLHL12	3
7893800	1	1	11900000	11900000	1	1	1	8412800	1	1	11600000	199000000	199000000	163000000	163000000	182000000	171000000	77100000	64200000	55800000	54600000	31800000	34300000	O00170;E9PMH2;E9PPD7	O00170;E9PMH2	AH receptor-interacting protein;Peptidyl-prolyl cis-trans isomerase	AIP	3
164000000	156000000	155000000	177000000	202000000	194000000	239000000	203000000	154000000	238000000	280000000	192000000	140000000	157000000	153000000	163000000	152000000	170000000	189000000	214000000	199000000	198000000	151000000	147000000	Q9P2I0;B3KMI0;H0YJF4;G3V3T7	Q9P2I0;B3KMI0	Cleavage and polyadenylation specificity factor subunit 2	CPSF2	4
158000000	160000000	105000000	99900000	206000000	268000000	225000000	190000000	150000000	105000000	100000000	173000000	223000000	185000000	152000000	154000000	141000000	170000000	123000000	142000000	156000000	155000000	119000000	121000000	Q5BKY9;G3XAI9;Q5BKY9-2;Q8N9E0	Q5BKY9;G3XAI9;Q5BKY9-2;Q8N9E0	Protein FAM133B;Protein FAM133A	FAM133B;FAM133A	4
340000000	280000000	309000000	343000000	363000000	374000000	386000000	398000000	292000000	341000000	359000000	354000000	380000000	219000000	375000000	341000000	173000000	169000000	449000000	434000000	481000000	549000000	481000000	461000000	Q9NPD3;E9PI41;E9PPI9	Q9NPD3;E9PI41	Exosome complex component RRP41	EXOSC4	3
157000000	172000000	132000000	141000000	146000000	162000000	157000000	176000000	142000000	202000000	156000000	160000000	164000000	161000000	169000000	181000000	164000000	169000000	227000000	238000000	214000000	201000000	164000000	174000000	Q5VYS8;Q5VYS8-6;Q5VYS8-4;Q5VYS8-2;Q5VYS8-3;Q5VYS8-5;Q5VYS9;C9JSY2;Q5VYT0	Q5VYS8;Q5VYS8-6;Q5VYS8-4	Terminal uridylyltransferase 7	ZCCHC6	9
50400000	53700000	58100000	57900000	49900000	50500000	38800000	40000000	39500000	58900000	40000000	53400000	206000000	182000000	151000000	160000000	168000000	167000000	238000000	230000000	246000000	258000000	224000000	243000000	B7WPD3;Q15370;B8ZZU8;I3L0M9	B7WPD3;Q15370;B8ZZU8;I3L0M9	Transcription elongation factor B polypeptide 2	TCEB2	4
47500000	36500000	32300000	35300000	46400000	46600000	25700000	25800000	24200000	34500000	33900000	27500000	121000000	110000000	101000000	96400000	130000000	166000000	111000000	72700000	68100000	71100000	62100000	44500000	Q02978;I3L1P8;F5GY65	Q02978;I3L1P8;F5GY65	Mitochondrial 2-oxoglutarate/malate carrier protein	SLC25A11	3
247000000	251000000	187000000	207000000	244000000	221000000	246000000	259000000	226000000	297000000	267000000	247000000	148000000	153000000	145000000	160000000	169000000	165000000	268000000	264000000	264000000	244000000	169000000	218000000	Q6UN15;G3XAD6;Q6UN15-3;Q6UN15-4;H0Y8P7	Q6UN15;G3XAD6;Q6UN15-3;Q6UN15-4	Pre-mRNA 3-end-processing factor FIP1	FIP1L1	5
371000000	326000000	315000000	288000000	242000000	228000000	279000000	286000000	324000000	304000000	228000000	331000000	193000000	173000000	187000000	194000000	183000000	165000000	164000000	153000000	179000000	191000000	166000000	168000000	O60783	O60783	28S ribosomal protein S14, mitochondrial	MRPS14	1
357000000	319000000	381000000	374000000	381000000	304000000	477000000	449000000	392000000	534000000	652000000	291000000	177000000	171000000	200000000	156000000	199000000	165000000	323000000	287000000	247000000	250000000	164000000	201000000	O96019;O96019-2;H7C5S0;C9JQT2;O94805	O96019;O96019-2	Actin-like protein 6A	ACTL6A	5
101000000	95600000	58400000	87200000	84300000	80600000	107000000	107000000	92100000	79900000	81600000	87700000	125000000	131000000	139000000	141000000	154000000	165000000	151000000	153000000	122000000	130000000	218000000	222000000	P49458;P49458-2;E9PE20	P49458;P49458-2;E9PE20	Signal recognition particle 9 kDa protein	SRP9	3
55300000	88100000	38500000	43900000	58400000	76900000	75100000	49300000	61200000	55800000	57700000	40200000	140000000	201000000	162000000	143000000	155000000	165000000	97300000	110000000	101000000	102000000	83100000	84700000	P53985;Q5T8R5;Q49A45;Q5T8R3	P53985	Monocarboxylate transporter 1	SLC16A1	4
187000000	178000000	91000000	112000000	215000000	191000000	192000000	178000000	156000000	152000000	134000000	164000000	155000000	167000000	140000000	156000000	142000000	164000000	212000000	228000000	219000000	221000000	223000000	220000000	Q3KQU3;Q3KQU3-4;Q3KQU3-2;Q3KQU3-3;A1L1B7;C9JIR3;H0YF21;E9PLH3	Q3KQU3;Q3KQU3-4;Q3KQU3-2;Q3KQU3-3	MAP7 domain-containing protein 1	MAP7D1	8
783000000	887000000	646000000	770000000	790000000	772000000	722000000	611000000	667000000	705000000	748000000	609000000	168000000	209000000	183000000	138000000	248000000	162000000	156000000	128000000	192000000	192000000	174000000	159000000	Q15427;Q5SZ64	Q15427;Q5SZ64	Splicing factor 3B subunit 4	SF3B4	2
125000000	185000000	160000000	182000000	207000000	199000000	200000000	176000000	194000000	194000000	174000000	209000000	188000000	167000000	146000000	118000000	160000000	161000000	155000000	179000000	180000000	164000000	246000000	234000000	P19525;E9PC80;Q05CP4;C9JZT2;F8WBH4	P19525;E9PC80;Q05CP4	Interferon-induced, double-stranded RNA-activated protein kinase	EIF2AK2	5
116000000	103000000	95000000	95000000	114000000	139000000	101000000	112000000	101000000	92100000	132000000	99500000	129000000	149000000	128000000	117000000	115000000	161000000	90000000	117000000	93800000	95000000	179000000	142000000	Q8NFW8;Q8NFW8-2;F5GYM0;F5H296	Q8NFW8;Q8NFW8-2	N-acylneuraminate cytidylyltransferase	CMAS	4
97500000	115000000	198000000	103000000	121000000	348000000	136000000	146000000	137000000	171000000	123000000	199000000	69400000	58800000	165000000	182000000	57600000	161000000	209000000	161000000	173000000	151000000	210000000	167000000	Q9HAU5;Q9HAU5-2;F8W880	Q9HAU5	Regulator of nonsense transcripts 2	UPF2	3
32400000	17700000	155000000	88600000	79900000	58900000	106000000	86100000	126000000	94300000	90500000	94300000	140000000	163000000	159000000	154000000	154000000	161000000	86100000	86300000	114000000	101000000	89800000	86700000	Q01085;E7ETC0;E7ETJ9;A6NKZ9	Q01085;E7ETC0;E7ETJ9;A6NKZ9	Nucleolysin TIAR	TIAL1	4
515000000	506000000	406000000	396000000	341000000	373000000	351000000	338000000	360000000	283000000	347000000	293000000	241000000	133000000	230000000	234000000	142000000	160000000	125000000	85400000	111000000	169000000	99500000	198000000	A6PW57;Q99755-3;Q99755;Q99755-4;Q99755-2;B4DY52;A2A5X0;A6PW58	A6PW57;Q99755-3;Q99755;Q99755-4;Q99755-2	Phosphatidylinositol 4-phosphate 5-kinase type-1 alpha	PIP5K1A	8
473000000	370000000	352000000	522000000	313000000	353000000	353000000	342000000	334000000	195000000	304000000	320000000	161000000	210000000	207000000	254000000	228000000	160000000	164000000	188000000	214000000	241000000	165000000	177000000	Q07021;I3L3B0;I3L3Q7	Q07021;I3L3B0;I3L3Q7	Complement component 1 Q subcomponent-binding protein, mitochondrial	C1QBP	3
109000000	124000000	163000000	123000000	149000000	155000000	133000000	135000000	135000000	147000000	163000000	116000000	189000000	158000000	174000000	144000000	169000000	160000000	200000000	171000000	162000000	165000000	102000000	122000000	I3L4Q0;C9JLW8;I3L2L5;I3L317;I3L3A7	I3L4Q0;C9JLW8;I3L2L5;I3L317	Protein FAM195B	FAM195B	5
507000000	388000000	89500000	68500000	293000000	321000000	201000000	266000000	169000000	197000000	160000000	181000000	209000000	177000000	261000000	183000000	155000000	159000000	386000000	408000000	288000000	204000000	409000000	398000000	P47914;C9IYI4;F8WF43	P47914	60S ribosomal protein L29	RPL29	3
164000000	164000000	188000000	154000000	172000000	163000000	149000000	189000000	163000000	145000000	163000000	158000000	153000000	156000000	149000000	165000000	155000000	159000000	153000000	165000000	140000000	156000000	119000000	128000000	Q9Y580;G3V1T9	Q9Y580;G3V1T9	RNA-binding protein 7	RBM7	2
131000000	118000000	113000000	151000000	116000000	148000000	148000000	162000000	141000000	192000000	166000000	186000000	177000000	202000000	196000000	144000000	136000000	159000000	235000000	199000000	156000000	172000000	229000000	277000000	Q5JTH9;E9PCK7;Q5JTH9-2;F5H456	Q5JTH9;E9PCK7;Q5JTH9-2;F5H456	RRP12-like protein	RRP12	4
492000000	512000000	719000000	883000000	394000000	512000000	455000000	570000000	421000000	494000000	454000000	436000000	245000000	242000000	280000000	245000000	156000000	158000000	302000000	318000000	288000000	260000000	282000000	271000000	P08579	P08579	U2 small nuclear ribonucleoprotein B	SNRPB2	1
154000000	157000000	231000000	243000000	165000000	157000000	97000000	76000000	126000000	148000000	153000000	111000000	121000000	129000000	125000000	124000000	148000000	158000000	120000000	168000000	173000000	183000000	120000000	187000000	P12268;H0Y4R1;F5H247;E7ETK5;C9JV30;P20839-3;E7EQS0;P20839;C9J381;P20839-4;P20839-2;C9K0R9	P12268;H0Y4R1;F5H247;E7ETK5	Inosine-5-monophosphate dehydrogenase 2	IMPDH2	12
81000000	106000000	309000000	390000000	193000000	207000000	94100000	56200000	189000000	220000000	214000000	238000000	72200000	29800000	68500000	89900000	145000000	158000000	165000000	156000000	222000000	246000000	89300000	110000000	P00338-3;P00338;E9PH51;F5H308;P00338-2;P00338-4;P00338-5;F5GXY2;F5GYU2;F5GXH2;Q6ZMR3;P07864;F5H245;G3XAP5;F5H155;F5H5G7	P00338-3;P00338;E9PH51;F5H308;P00338-2;P00338-4;P00338-5	L-lactate dehydrogenase A chain;L-lactate dehydrogenase	LDHA	16
201000000	180000000	128000000	177000000	113000000	116000000	230000000	236000000	323000000	167000000	147000000	362000000	214000000	234000000	164000000	171000000	161000000	158000000	212000000	225000000	308000000	336000000	211000000	220000000	Q9Y5B9;F5H063;G3V2X0;G3V401;G3V5A4	Q9Y5B9	FACT complex subunit SPT16	SUPT16H	5
147000000	139000000	156000000	122000000	124000000	144000000	117000000	116000000	116000000	116000000	120000000	124000000	120000000	163000000	121000000	122000000	133000000	158000000	116000000	122000000	132000000	127000000	121000000	123000000	B7ZKM8;O95487;O95487-2	B7ZKM8;O95487;O95487-2	Protein transport protein Sec24B	SEC24B	3
49200000	127000000	54300000	86400000	54500000	87300000	80700000	86800000	93000000	58600000	51500000	52400000	96000000	57500000	137000000	161000000	71100000	158000000	136000000	103000000	126000000	114000000	73800000	94400000	Q86TB9;Q86TB9-4;Q86TB9-2;Q86TB9-3	Q86TB9;Q86TB9-4;Q86TB9-2	Protein PAT1 homolog 1	PATL1	4
67600000	105000000	58100000	68800000	128000000	147000000	107000000	116000000	131000000	169000000	134000000	118000000	197000000	147000000	171000000	215000000	190000000	157000000	156000000	139000000	168000000	164000000	115000000	98300000	P67775;E5RI56	P67775	Serine/threonine-protein phosphatase 2A catalytic subunit alpha isoform	PPP2CA	2
104000000	171000000	70400000	77800000	112000000	146000000	83400000	84200000	72800000	171000000	108000000	98200000	151000000	140000000	143000000	116000000	164000000	156000000	130000000	127000000	128000000	93400000	154000000	151000000	Q13610;B4DJV5;F5H266;F5H0L6;Q7Z3X9	Q13610;B4DJV5	Periodic tryptophan protein 1 homolog	PWP1	5
167000000	174000000	205000000	201000000	165000000	255000000	131000000	144000000	143000000	169000000	167000000	194000000	161000000	162000000	187000000	219000000	153000000	155000000	141000000	141000000	169000000	180000000	141000000	239000000	P35232;C9JW96;E9PCW0;E7ESE2;C9JZ20;B4DY47;D6RBK0	P35232;C9JW96;E9PCW0;E7ESE2;C9JZ20	Prohibitin	PHB	7
175000000	196000000	235000000	203000000	188000000	227000000	246000000	266000000	290000000	197000000	221000000	276000000	171000000	153000000	146000000	168000000	139000000	152000000	147000000	161000000	215000000	194000000	189000000	222000000	P13010;C9JZ81;H7C0H9	P13010	X-ray repair cross-complementing protein 5	XRCC5	3
130000000	113000000	131000000	140000000	133000000	163000000	161000000	178000000	130000000	82600000	133000000	79500000	136000000	103000000	160000000	215000000	116000000	152000000	146000000	168000000	164000000	141000000	509000000	560000000	O60841	O60841	Eukaryotic translation initiation factor 5B	EIF5B	1
209000000	184000000	130000000	144000000	185000000	186000000	184000000	180000000	165000000	185000000	183000000	189000000	161000000	150000000	137000000	144000000	136000000	151000000	245000000	207000000	193000000	184000000	172000000	165000000	Q96T37-3;Q96T37;Q96T37-2;F5GZJ8;Q0VA89	Q96T37-3;Q96T37;Q96T37-2	Putative RNA-binding protein 15	RBM15	5
893000000	915000000	801000000	949000000	779000000	735000000	869000000	882000000	746000000	1200000000	1140000000	810000000	170000000	114000000	253000000	122000000	166000000	149000000	222000000	159000000	162000000	174000000	184000000	184000000	Q96L91;Q96L91-2;Q96L91-5;Q96L91-3;Q96L91-4;A7E2D7;F8WCN8	Q96L91;Q96L91-2;Q96L91-5;Q96L91-3;Q96L91-4;A7E2D7	E1A-binding protein p400	EP400	7
16700000	24300000	209000000	247000000	112000000	146000000	73700000	49600000	181000000	117000000	138000000	186000000	135000000	111000000	115000000	98100000	148000000	149000000	162000000	117000000	174000000	172000000	86300000	79600000	B5MDF5;P62826;F5H018;H0YFC6;B4DV51	B5MDF5;P62826;F5H018;H0YFC6	GTP-binding nuclear protein Ran	RAN	5
144000000	143000000	127000000	142000000	161000000	158000000	171000000	173000000	178000000	168000000	167000000	183000000	133000000	133000000	170000000	152000000	156000000	149000000	121000000	124000000	143000000	148000000	130000000	138000000	Q96DV4;B8ZZ57;B3KN96	Q96DV4	39S ribosomal protein L38, mitochondrial	MRPL38	3
222000000	251000000	190000000	204000000	220000000	190000000	200000000	183000000	197000000	199000000	198000000	209000000	143000000	157000000	139000000	154000000	154000000	148000000	152000000	169000000	148000000	135000000	170000000	162000000	Q13895;F8WBL2;H7BY94	Q13895;F8WBL2	Bystin	BYSL	3
228000000	235000000	156000000	200000000	174000000	187000000	172000000	182000000	187000000	129000000	161000000	188000000	209000000	157000000	174000000	196000000	186000000	148000000	201000000	193000000	193000000	208000000	163000000	171000000	O43166;O43166-2;F5GYF8;H0YJY2;G3V4Z3	O43166;O43166-2;F5GYF8	Signal-induced proliferation-associated 1-like protein 1	SIPA1L1	5
146000000	154000000	134000000	117000000	171000000	165000000	158000000	162000000	141000000	117000000	105000000	147000000	68200000	127000000	101000000	149000000	106000000	148000000	134000000	192000000	168000000	152000000	129000000	158000000	O00422;H7BZW6	O00422;H7BZW6	Histone deacetylase complex subunit SAP18	SAP18	2
193000000	203000000	130000000	172000000	139000000	165000000	147000000	170000000	124000000	215000000	197000000	141000000	157000000	140000000	140000000	155000000	176000000	146000000	188000000	191000000	196000000	184000000	146000000	142000000	Q15532;Q15532-2;B4DLD3	Q15532;Q15532-2	Protein SSXT	SS18	3
15500000	10100000	7772800	11500000	4143500	4273200	4159000	7889000	9680900	1	7953900	7849000	273000000	155000000	388000000	416000000	273000000	146000000	238000000	137000000	268000000	303000000	293000000	220000000	Q6ZRV2	Q6ZRV2	Protein FAM83H	FAM83H	1
166000000	183000000	161000000	181000000	163000000	174000000	170000000	177000000	212000000	178000000	150000000	211000000	131000000	145000000	124000000	139000000	123000000	145000000	200000000	185000000	231000000	184000000	164000000	150000000	Q15020;B7ZKM0;F5H0B8;F8VV04;Q15020-2;F8W667;Q15020-3;E7EMI4;H0YHU8	Q15020;B7ZKM0;F5H0B8;F8VV04	Squamous cell carcinoma antigen recognized by T-cells 3	SART3	9
181000000	186000000	155000000	169000000	158000000	136000000	202000000	166000000	179000000	130000000	146000000	192000000	129000000	135000000	95300000	147000000	101000000	145000000	161000000	207000000	189000000	169000000	162000000	213000000	Q9NVS2;Q9NVS2-2;Q5QPA5;Q9NVS2-3	Q9NVS2;Q9NVS2-2;Q5QPA5	28S ribosomal protein S18a, mitochondrial	MRPS18A	4
190000000	236000000	86000000	86000000	227000000	107000000	150000000	229000000	125000000	134000000	209000000	124000000	63700000	76900000	115000000	65500000	158000000	145000000	156000000	56100000	88400000	87200000	89000000	89300000	H0Y8C2;Q6P5R6;C9JYQ9	H0Y8C2;Q6P5R6;C9JYQ9	60S ribosomal protein L22-like 1	RPL22L1	3
1	1	1	1	1	1	1	1	1	1	1	1	198000000	157000000	88500000	142000000	162000000	145000000	150000000	136000000	78300000	149000000	132000000	172000000	Q9Y678;H0Y8X7;F6X838	Q9Y678	Coatomer subunit gamma-1	COPG1	3
102000000	118000000	60300000	59400000	103000000	84600000	80700000	67300000	85000000	65000000	67900000	99700000	150000000	130000000	121000000	117000000	163000000	145000000	100000000	105000000	96200000	90000000	90800000	100000000	G3XA98;G3V4U0;Q9UBX5;H0YJ31;G3V3Y2	G3XA98;G3V4U0;Q9UBX5;H0YJ31	Fibulin-5	FBLN5	5
4249400	4837900	13600000	18400000	4158900	2620800	7999500	3852300	3165700	17000000	6782700	4112000	157000000	178000000	151000000	146000000	128000000	145000000	27700000	36400000	34800000	36700000	27800000	29700000	O00165-2;O00165;O00165-3;O00165-5;E9PIQ7;Q5VYD6;O00165-4;O00165-6	O00165-2;O00165;O00165-3;O00165-5;E9PIQ7;Q5VYD6	HCLS1-associated protein X-1	HAX1	8
167000000	202000000	208000000	226000000	167000000	162000000	197000000	209000000	211000000	207000000	192000000	198000000	147000000	168000000	179000000	155000000	146000000	144000000	118000000	119000000	129000000	123000000	117000000	116000000	P16989-2	P16989-2			1
114000000	107000000	115000000	146000000	163000000	172000000	103000000	129000000	88600000	200000000	148000000	163000000	162000000	125000000	134000000	143000000	182000000	143000000	184000000	154000000	169000000	171000000	174000000	126000000	Q86X55;Q86X55-1;Q86X55-2	Q86X55;Q86X55-1;Q86X55-2	Histone-arginine methyltransferase CARM1	CARM1	3
119000000	191000000	105000000	126000000	118000000	163000000	143000000	143000000	134000000	121000000	117000000	158000000	161000000	162000000	160000000	151000000	138000000	143000000	187000000	226000000	186000000	184000000	228000000	307000000	Q9Y3B9	Q9Y3B9	RRP15-like protein	RRP15	1
24100000	17200000	44900000	35200000	11600000	1	18300000	35000000	8854200	26700000	22300000	8529000	6909400	10000000	148000000	153000000	145000000	143000000	68300000	56800000	21200000	18700000	44000000	39800000	Q8N8S7;Q8N8S7-2;H0YH67	Q8N8S7;Q8N8S7-2;H0YH67	Protein enabled homolog	ENAH	3
128000000	134000000	182000000	168000000	156000000	152000000	172000000	165000000	130000000	214000000	201000000	135000000	114000000	122000000	117000000	117000000	142000000	141000000	170000000	191000000	168000000	166000000	115000000	108000000	Q9C0J8;Q9C0J8-3;Q9C0J8-2;C9J8B4;B9A053	Q9C0J8	pre-mRNA 3 end processing protein WDR33	WDR33	5
79100000	115000000	168000000	198000000	140000000	111000000	104000000	105000000	154000000	129000000	121000000	112000000	128000000	136000000	117000000	104000000	136000000	141000000	97000000	86100000	114000000	127000000	114000000	104000000	P63151;P63151-2;E5RIY1;Q66LE6;Q00005-5;Q00005-4;Q00005-3;Q00005-2;Q00005;G3V149;E5RFR9;Q9Y2T4;Q9Y2T4-2;Q9Y2T4-4;Q9Y2T4-3;E5RJV2;E5RHQ2	P63151;P63151-2	Serine/threonine-protein phosphatase 2A 55 kDa regulatory subunit B alpha isoform	PPP2R2A	17
132000000	145000000	120000000	101000000	148000000	131000000	172000000	186000000	155000000	221000000	246000000	128000000	135000000	137000000	155000000	153000000	145000000	140000000	278000000	276000000	172000000	186000000	295000000	269000000	O15381;B4DP98;O15381-2;H0Y8B6;B4DMC4;O15381-3;F8W938;E7ERY0;E9PH71;E7EWK7;E9PGD8;C9J6P7;C9JP83;F8WF01	O15381;B4DP98;O15381-2;H0Y8B6;B4DMC4;O15381-3;F8W938;E7ERY0	Nuclear valosin-containing protein-like	NVL	14
184000000	228000000	186000000	155000000	173000000	228000000	195000000	185000000	168000000	172000000	222000000	173000000	149000000	146000000	118000000	149000000	125000000	140000000	156000000	155000000	154000000	142000000	118000000	127000000	H7C0N4;H7C561	H7C0N4;H7C561		SF1	2
156000000	179000000	176000000	164000000	147000000	163000000	159000000	171000000	165000000	147000000	172000000	154000000	181000000	158000000	164000000	169000000	135000000	139000000	113000000	141000000	152000000	158000000	144000000	158000000	Q96GC5;B4DN34;F5H702;F5H8D0	Q96GC5;B4DN34;F5H702;F5H8D0	39S ribosomal protein L48, mitochondrial	MRPL48	4
210000000	190000000	213000000	209000000	203000000	233000000	208000000	187000000	216000000	301000000	361000000	218000000	137000000	151000000	157000000	142000000	193000000	138000000	168000000	197000000	210000000	256000000	136000000	139000000	Q9H6F5;E7ES61;B4DY99;H0YG79	Q9H6F5	Coiled-coil domain-containing protein 86	CCDC86	4
109000000	119000000	65100000	63400000	82600000	58300000	74200000	63300000	72000000	78700000	70300000	52700000	95000000	120000000	99000000	110000000	135000000	138000000	78500000	86700000	88200000	86800000	140000000	143000000	P47897;B4DWJ2;B4DNN3;H7C0R3;C9J165;B7Z840;C9JSG9;F2Z2V6	P47897;B4DWJ2;B4DNN3	Glutamine--tRNA ligase	QARS	8
152000000	190000000	131000000	161000000	152000000	151000000	116000000	195000000	186000000	102000000	110000000	223000000	179000000	151000000	171000000	156000000	73700000	138000000	57800000	56900000	57900000	61400000	88000000	63600000	Q96PM9;Q96PM9-2;H0YI55;F8VRY0;F8VSJ1;F8VWV6;H0YIX3	Q96PM9;Q96PM9-2	Zinc finger protein 385A	ZNF385A	7
25200000	31500000	68000000	59400000	50900000	47300000	38700000	34700000	44600000	56000000	39400000	50500000	178000000	137000000	134000000	152000000	150000000	138000000	99200000	97100000	113000000	90700000	93200000	132000000	Q93009;B7Z815;F5H8E5;H3BND8;B7Z7T5;H3BMF6;I3L2D8	Q93009;B7Z815;F5H8E5;H3BND8;B7Z7T5	Ubiquitin carboxyl-terminal hydrolase 7;Ubiquitin carboxyl-terminal hydrolase	USP7	7
12700000	7246400	113000000	34800000	25500000	41400000	134000000	84700000	37800000	66300000	69700000	20800000	144000000	121000000	86600000	162000000	122000000	137000000	98800000	134000000	96400000	108000000	182000000	167000000	Q9NNW5;E9PDU5;E9PBK6;C9K020;Q9NW86;C9JFP6	Q9NNW5;E9PDU5;E9PBK6	WD repeat-containing protein 6	WDR6	6
192000000	199000000	271000000	203000000	255000000	215000000	312000000	252000000	274000000	337000000	398000000	201000000	149000000	131000000	165000000	168000000	124000000	136000000	209000000	226000000	181000000	206000000	129000000	126000000	G5E975;Q12824;Q12824-2;B5MCL5;C9JTA6;Q86WI6	G5E975;Q12824;Q12824-2;B5MCL5;C9JTA6	SWI/SNF-related matrix-associated actin-dependent regulator of chromatin subfamily B member 1	SMARCB1	6
116000000	123000000	113000000	97500000	125000000	158000000	139000000	130000000	127000000	109000000	114000000	89600000	181000000	135000000	177000000	91700000	207000000	136000000	135000000	163000000	112000000	132000000	236000000	216000000	Q9Y3C1;D6RGD3;E7ERV7;D6RIC3;E7ESQ0;D6RC60;D6RG37	Q9Y3C1;D6RGD3;E7ERV7;D6RIC3;E7ESQ0	Nucleolar protein 16	NOP16	7
115000000	191000000	109000000	147000000	104000000	105000000	115000000	113000000	111000000	148000000	122000000	108000000	131000000	128000000	114000000	101000000	155000000	136000000	88700000	87800000	80200000	81900000	62500000	72500000	P31942-2;B4DHY1;P31942-6	P31942-2;B4DHY1		HNRNPH3	3
113000000	117000000	87000000	59000000	102000000	119000000	122000000	109000000	114000000	90600000	84600000	100000000	99000000	118000000	102000000	143000000	99800000	135000000	68000000	74900000	90300000	89200000	78500000	95000000	Q96T21;F8W892;Q96T21-2;H0Y3N5;Q5HYY5	Q96T21;F8W892;Q96T21-2;H0Y3N5	Selenocysteine insertion sequence-binding protein 2	SECISBP2	5
55200000	32400000	54000000	44900000	51300000	57900000	47400000	51900000	45700000	54500000	82300000	50400000	111000000	126000000	117000000	101000000	112000000	135000000	96100000	137000000	100000000	162000000	77100000	58500000	Q14739;C9JXK0;C9JES9	Q14739;C9JXK0	Lamin-B receptor	LBR	3
55700000	68200000	45300000	46800000	7019900	138000000	107000000	92500000	58300000	102000000	58300000	93900000	64200000	117000000	61400000	77300000	70100000	135000000	1	1	37700000	6019900	18000000	18200000	Q3L8U1;Q3L8U1-3;Q3L8U1-2;H3BTW3;C9JR69;H3BSP3;H3BS81;H3BRU9	Q3L8U1;Q3L8U1-3;Q3L8U1-2;H3BTW3	Chromodomain-helicase-DNA-binding protein 9	CHD9	8
101000000	102000000	89400000	102000000	99900000	96600000	79500000	69700000	81500000	80100000	84300000	59100000	151000000	124000000	176000000	139000000	96900000	134000000	242000000	308000000	204000000	304000000	203000000	187000000	O75179;O75179-2;E7EUV3;H0YM23;G5E964;E7EWI7;O75179-4;O75179-3;C9JRC1;H0YMS3;O75179-5;H0YLQ3;B3KU50	O75179;O75179-2;E7EUV3;H0YM23;G5E964;E7EWI7;O75179-4;O75179-3;C9JRC1	Ankyrin repeat domain-containing protein 17	ANKRD17	13
116000000	156000000	102000000	93700000	100000000	115000000	80400000	70000000	84200000	129000000	105000000	86200000	135000000	110000000	94200000	104000000	138000000	134000000	81900000	69000000	73600000	84400000	70200000	82300000	A8MUW5;Q52LJ0;H0YNA1	A8MUW5;Q52LJ0	Protein FAM98B	FAM98B	3
2830000000	2800000000	4100000000	4110000000	1820000000	1730000000	1450000000	1150000000	1550000000	1440000000	1630000000	1240000000	117000000	114000000	203000000	180000000	127000000	134000000	62300000	69300000	88100000	71700000	74900000	78300000	Q9H773;H3BSA6;H3BPN2	Q9H773	dCTP pyrophosphatase 1	DCTPP1	3
10900000	3062000	1	230000000	234000000	1	1	11400000	18300000	80500000	1	4119900	218000000	246000000	157000000	17900000	221000000	134000000	26300000	1	1	9094100	27300000	1	P11274;P11274-2;H0Y2V4;A9UF05;A9UF01;E9PGJ4;A9UF04;H0Y554;Q12979;Q12979-2;F5H8B3;B7Z683;E9PFN9;I3L2P5;I3L1U8	P11274;P11274-2;H0Y2V4	Breakpoint cluster region protein	BCR	15
134000000	127000000	229000000	198000000	223000000	208000000	235000000	189000000	200000000	173000000	181000000	216000000	118000000	145000000	175000000	164000000	111000000	132000000	127000000	105000000	114000000	113000000	117000000	131000000	Q96DI7;B4DQJ1;Q9NSS8	Q96DI7;B4DQJ1;Q9NSS8	U5 small nuclear ribonucleoprotein 40 kDa protein	SNRNP40;DKFZp434D199	3
177000000	153000000	148000000	207000000	151000000	147000000	133000000	163000000	149000000	192000000	197000000	168000000	121000000	135000000	125000000	122000000	127000000	132000000	98300000	99300000	99700000	123000000	94400000	86600000	Q9P0M9;H7C5U8;D6RAN8;B3KN43;D6RE11	Q9P0M9;H7C5U8;D6RAN8	39S ribosomal protein L27, mitochondrial	MRPL27	5
68800000	58800000	132000000	94900000	77300000	63300000	63200000	55000000	105000000	55500000	74700000	76100000	117000000	98600000	97900000	97300000	124000000	132000000	97100000	121000000	97100000	91800000	129000000	150000000	Q99714;Q99714-2;Q5H928	Q99714;Q99714-2;Q5H928	3-hydroxyacyl-CoA dehydrogenase type-2	HSD17B10	3
155000000	159000000	187000000	197000000	141000000	142000000	110000000	124000000	142000000	185000000	145000000	160000000	132000000	124000000	126000000	126000000	142000000	131000000	207000000	160000000	165000000	193000000	109000000	123000000	P31946;Q4VY19;Q4VY20	P31946;Q4VY19;Q4VY20	14-3-3 protein beta/alpha;14-3-3 protein beta/alpha, N-terminally processed	YWHAB	3
53900000	70800000	88000000	71900000	81900000	96300000	78700000	81800000	77400000	64100000	101000000	54000000	153000000	152000000	113000000	108000000	147000000	131000000	81100000	74700000	79000000	79900000	66400000	59900000	Q12965;H0YNQ8;H0YN00;H0YLJ4;H0YLE5	Q12965	Unconventional myosin-Ie	MYO1E	5
120000000	104000000	137000000	146000000	131000000	171000000	112000000	78300000	79500000	121000000	119000000	110000000	170000000	139000000	88600000	129000000	143000000	130000000	116000000	114000000	126000000	121000000	66700000	76500000	P52907	P52907	F-actin-capping protein subunit alpha-1	CAPZA1	1
153000000	150000000	148000000	165000000	151000000	159000000	159000000	154000000	166000000	139000000	143000000	170000000	145000000	139000000	148000000	166000000	150000000	130000000	96100000	97500000	141000000	135000000	108000000	136000000	Q13084;A2IDC6;Q4TT38;Q4TT37;A2IDC7	Q13084;A2IDC6;Q4TT38;Q4TT37;A2IDC7	39S ribosomal protein L28, mitochondrial	MRPL28	5
142000000	147000000	189000000	183000000	132000000	117000000	124000000	144000000	131000000	123000000	150000000	138000000	146000000	132000000	160000000	163000000	136000000	130000000	147000000	171000000	171000000	164000000	166000000	143000000	Q8N684-3;Q8N684;Q8N684-2;F5H669;F5GWE6;F5H047;F5H6M0;C9J323;C9J286;C9JM38;F5GXA3;F5H6A8;F5H6P5;F5H2K8;F5H1W4;F5H5B7	Q8N684-3;Q8N684;Q8N684-2;F5H669;F5GWE6	Cleavage and polyadenylation specificity factor subunit 7	CPSF7	16
212000000	276000000	169000000	161000000	186000000	218000000	281000000	201000000	206000000	197000000	203000000	187000000	125000000	130000000	101000000	103000000	125000000	129000000	143000000	142000000	108000000	219000000	151000000	183000000	Q15014;Q5JXX3;Q5JXX2;Q5JXX1;Q5JXX6;Q5JXX4	Q15014;Q5JXX3;Q5JXX2;Q5JXX1	Mortality factor 4-like protein 2	MORF4L2	6
133000000	130000000	189000000	200000000	91300000	112000000	123000000	127000000	139000000	156000000	148000000	119000000	125000000	128000000	146000000	145000000	131000000	129000000	127000000	136000000	152000000	130000000	130000000	129000000	O43809;H3BND3;Q5HYH5;H3BV41	O43809;H3BND3;Q5HYH5	Cleavage and polyadenylation specificity factor subunit 5	NUDT21;DKFZp313O211	4
91700000	92000000	144000000	147000000	106000000	100000000	53000000	68600000	96000000	88100000	90500000	112000000	113000000	105000000	131000000	111000000	106000000	129000000	103000000	91300000	103000000	112000000	68800000	76000000	P45880-1;P45880;P45880-2;B4DKM5;Q5JSD1;Q5JSD2;A2A3S1	P45880-1;P45880;P45880-2;B4DKM5;Q5JSD1;Q5JSD2	Voltage-dependent anion-selective channel protein 2	VDAC2	7
127000000	145000000	187000000	173000000	156000000	172000000	137000000	136000000	85900000	154000000	195000000	136000000	130000000	127000000	149000000	91700000	90400000	128000000	185000000	168000000	170000000	219000000	148000000	136000000	Q9BY89;Q9BY89-2	Q9BY89	Uncharacterized protein KIAA1671	KIAA1671	2
182000000	173000000	145000000	141000000	182000000	204000000	144000000	163000000	141000000	159000000	195000000	150000000	157000000	155000000	188000000	149000000	127000000	128000000	166000000	159000000	148000000	150000000	203000000	171000000	E7EVA0;P27816;P27816-6;P27816-2;E9PGM5;P27816-4;B9ZVR1;P27816-5;F8W9U4;H7C4C5;H0Y2V1;B5MEG9;B4DSQ1;H7C456	E7EVA0;P27816;P27816-6;P27816-2;E9PGM5;P27816-4;B9ZVR1;P27816-5;F8W9U4;H7C4C5;H0Y2V1	Microtubule-associated protein;Microtubule-associated protein 4	MAP4	14
1	1	72700000	71600000	107000000	110000000	107000000	127000000	102000000	66500000	90300000	89100000	109000000	116000000	114000000	107000000	122000000	128000000	98200000	90600000	86700000	95700000	91800000	92600000	Q5VWN6;Q5VWN6-2	Q5VWN6;Q5VWN6-2	Protein FAM208B	FAM208B	2
19900000	21600000	11400000	3825000	8493800	14800000	10800000	11500000	11600000	8860100	17200000	14000000	165000000	148000000	195000000	123000000	117000000	128000000	34800000	42900000	37700000	31800000	32300000	36700000	Q00587;Q00587-2;B0QYC8;B0QYC7;B0QYC6	Q00587;Q00587-2	Cdc42 effector protein 1	CDC42EP1	5
13300000	23500000	77600000	84500000	38300000	71400000	15100000	31200000	59900000	48400000	37900000	75800000	150000000	125000000	94300000	177000000	118000000	127000000	27100000	56900000	45600000	57200000	15400000	42100000	P22695;H3BRG4;H3BSJ9;H3BP04;H3BUI9;H3BUE4	P22695;H3BRG4;H3BSJ9;H3BP04	Cytochrome b-c1 complex subunit 2, mitochondrial	UQCRC2	6
126000000	114000000	57500000	57100000	104000000	129000000	104000000	101000000	107000000	79300000	110000000	95400000	130000000	102000000	136000000	114000000	151000000	127000000	101000000	95600000	77000000	76200000	57200000	58000000	H7C269	H7C269		TNRC6A	1
43100000	41300000	61200000	56100000	109000000	72100000	84700000	60300000	43700000	98100000	87900000	59500000	76600000	56600000	108000000	99800000	77800000	127000000	74300000	80900000	77000000	74600000	215000000	223000000	Q9Y285;B4E363	Q9Y285;B4E363	Phenylalanine--tRNA ligase alpha subunit	FARSA	2
144000000	123000000	113000000	156000000	108000000	141000000	154000000	155000000	194000000	151000000	183000000	189000000	121000000	152000000	120000000	70400000	89000000	126000000	131000000	179000000	125000000	103000000	139000000	137000000	Q9BVJ6;F8WD00;E9PEL7;Q9BVJ6-2;Q5TAP6	Q9BVJ6;F8WD00;E9PEL7;Q9BVJ6-2	U3 small nucleolar RNA-associated protein 14 homolog A	UTP14A	5
135000000	146000000	102000000	110000000	104000000	104000000	86900000	104000000	75700000	74400000	118000000	97200000	123000000	130000000	152000000	130000000	106000000	126000000	79600000	108000000	107000000	85400000	98200000	69700000	Q9P031;F8VNY5	Q9P031;F8VNY5	Thyroid transcription factor 1-associated protein 26	CCDC59	2
1	1	1	1	1	1	1	1	1	1	1	1	40200000	135000000	98800000	115000000	28800000	126000000	38400000	60200000	118000000	120000000	94400000	63300000	Q8WVL7;F5H7L0	Q8WVL7	Ankyrin repeat domain-containing protein 49	ANKRD49	2
141000000	143000000	98800000	99500000	134000000	157000000	154000000	144000000	109000000	100000000	114000000	107000000	105000000	144000000	94800000	146000000	89000000	125000000	210000000	148000000	220000000	168000000	171000000	214000000	Q3MHD2-2;Q3MHD2	Q3MHD2-2;Q3MHD2	Protein LSM12 homolog	LSM12	2
30000000	19800000	38000000	22800000	91300000	99700000	1	1	136000000	85800000	110000000	41400000	116000000	133000000	27700000	56600000	114000000	125000000	68300000	82700000	123000000	89500000	78300000	75800000	E7ENH9;P53396;P53396-2;B4E3P0	E7ENH9;P53396;P53396-2;B4E3P0	ATP-citrate synthase	ACLY	4
183000000	200000000	161000000	159000000	194000000	187000000	181000000	181000000	167000000	171000000	174000000	195000000	170000000	151000000	139000000	151000000	170000000	124000000	127000000	117000000	127000000	123000000	183000000	193000000	Q8IWC1;H7BY77;Q8IWC1-3;Q8IWC1-2	Q8IWC1;H7BY77;Q8IWC1-3;Q8IWC1-2	MAP7 domain-containing protein 3	MAP7D3	4
94300000	106000000	98500000	97300000	85900000	99000000	111000000	127000000	126000000	79500000	95000000	124000000	103000000	103000000	130000000	120000000	119000000	124000000	89800000	85700000	114000000	100000000	91700000	86800000	Q8N5N7;B7Z358	Q8N5N7;B7Z358	39S ribosomal protein L50, mitochondrial	MRPL50	2
9943600	8384300	17300000	3835600	9004300	9174300	7180400	7578900	13800000	1	12500000	1	112000000	105000000	143000000	139000000	187000000	124000000	30800000	30800000	33300000	35100000	22900000	24300000	Q9H936;E9PJH7;E9PS95;E9PI74;E9PQ36;Q9H1K4;E9PJY0	Q9H936;E9PJH7;E9PS95;E9PI74;E9PQ36	Mitochondrial glutamate carrier 1	SLC25A22	7
98000000	79100000	80800000	105000000	76100000	65900000	58500000	73600000	54500000	117000000	68600000	113000000	95100000	95600000	78900000	82500000	121000000	123000000	74100000	68600000	99700000	107000000	67800000	67300000	P11802;F8VWX7;F8VTV8;F8VYH9;F8VZ51;F8VZZ0;B4DNF9;F8VXD2;F8W1L8;Q96BE9;F8VYY1;F8VZ13	P11802;F8VWX7;F8VTV8;F8VYH9;F8VZ51;F8VZZ0	Cyclin-dependent kinase 4	CDK4	12
148000000	155000000	128000000	136000000	143000000	150000000	160000000	163000000	153000000	134000000	148000000	173000000	136000000	131000000	140000000	127000000	128000000	123000000	134000000	127000000	121000000	114000000	105000000	101000000	C9JYA1;O15504;O15504-2;B4DT96;O15504-3	C9JYA1;O15504;O15504-2;B4DT96	Nucleoporin-like protein 2	NUPL2	5
83100000	103000000	72400000	93800000	69600000	69800000	62600000	71500000	78300000	73300000	81700000	82300000	1	97200000	87200000	90700000	1	123000000	90300000	1	1	66100000	79900000	64900000	Q8IVU3;Q8IVU3-2;C9JJI9;Q8IVU3-3;D6RCT4	Q8IVU3;Q8IVU3-2;C9JJI9;Q8IVU3-3;D6RCT4	Probable E3 ubiquitin-protein ligase HERC6	HERC6	5
159000000	254000000	250000000	231000000	103000000	170000000	102000000	135000000	91800000	145000000	220000000	156000000	180000000	203000000	134000000	126000000	171000000	121000000	117000000	120000000	116000000	104000000	141000000	88300000	Q16891;Q16891-2;B9A067;C9J406;F5GZ32;Q16891-3;F8W9I1;H7C463;B8ZZQ7;B7WPJ1;D6RAW4	Q16891;Q16891-2;B9A067;C9J406;F5GZ32;Q16891-3;F8W9I1;H7C463;B8ZZQ7	Mitochondrial inner membrane protein	IMMT	11
920000000	859000000	1050000000	1120000000	50500000	69200000	339000000	331000000	27600000	914000000	829000000	21600000	1060000000	1140000000	255000000	270000000	113000000	121000000	203000000	194000000	281000000	204000000	93100000	123000000	CON__P13647;P13647;E7EU87;F8W0C6;H0YIN9;H0YI76;F8VV57;F8VU69	CON__P13647;P13647;E7EU87	Keratin, type II cytoskeletal 5	KRT5	8
79700000	36400000	76200000	25800000	29500000	27100000	25400000	22400000	19800000	77900000	37500000	26200000	73600000	58100000	70700000	92500000	162000000	121000000	55200000	61900000	121000000	101000000	79500000	121000000	Q16543	Q16543	Hsp90 co-chaperone Cdc37	CDC37	1
34000000	24500000	5890300	20800000	1	5667000	1	6214000	4928500	1	4914800	9926000	18200000	33800000	78900000	87600000	24200000	121000000	15600000	12500000	39300000	37800000	10800000	30700000	E9PDH7;O75419;O75419-2;C9J911;H7BZ91;C9K087	E9PDH7;O75419;O75419-2	Cell division control protein 45 homolog	CDC45	6
73400000	54400000	144000000	112000000	74800000	103000000	48400000	55600000	68600000	79900000	84200000	69300000	108000000	103000000	93400000	87700000	97100000	120000000	122000000	111000000	106000000	130000000	72800000	72700000	P32119;A6NIW5;P32119-2	P32119;A6NIW5	Peroxiredoxin-2	PRDX2	3
110000000	116000000	125000000	115000000	160000000	126000000	142000000	116000000	132000000	126000000	119000000	134000000	109000000	111000000	87200000	109000000	98200000	120000000	145000000	138000000	142000000	141000000	146000000	135000000	P26368;P26368-2	P26368;P26368-2	Splicing factor U2AF 65 kDa subunit	U2AF2	2
28700000	20900000	50300000	33700000	42900000	29500000	51600000	22000000	30100000	45600000	38200000	50800000	97300000	110000000	139000000	107000000	105000000	120000000	60700000	33000000	83400000	65900000	85600000	65800000	Q9HCN8	Q9HCN8	Stromal cell-derived factor 2-like protein 1	SDF2L1	1
91700000	76600000	101000000	105000000	81500000	76300000	81200000	79800000	99500000	78000000	91100000	94500000	158000000	140000000	116000000	108000000	137000000	120000000	120000000	112000000	121000000	112000000	111000000	124000000	Q2TBE0;Q2TBE0-2;H7C3G7;Q2TBE0-3;H0YE03;F8W6W6	Q2TBE0;Q2TBE0-2;H7C3G7;Q2TBE0-3;H0YE03	CWF19-like protein 2	CWF19L2	6
74300000	73800000	124000000	130000000	152000000	115000000	150000000	139000000	164000000	98500000	124000000	138000000	114000000	114000000	97400000	87400000	56700000	119000000	99900000	96100000	127000000	114000000	149000000	133000000	Q9NY12;Q9NY12-2	Q9NY12;Q9NY12-2	H/ACA ribonucleoprotein complex subunit 1	GAR1	2
156000000	145000000	137000000	134000000	118000000	129000000	119000000	124000000	133000000	141000000	138000000	127000000	110000000	102000000	112000000	132000000	103000000	118000000	106000000	124000000	101000000	111000000	103000000	107000000	Q53F19;Q53F19-2	Q53F19;Q53F19-2	Uncharacterized protein C17orf85	C17orf85	2
29100000	28800000	248000000	254000000	71900000	90100000	33900000	23900000	95700000	116000000	102000000	146000000	47800000	39600000	41600000	40100000	71300000	118000000	145000000	164000000	248000000	198000000	61900000	53700000	P09211;A8MX94	P09211;A8MX94	Glutathione S-transferase P	GSTP1	2
115000000	91400000	112000000	125000000	90800000	119000000	131000000	134000000	137000000	109000000	127000000	172000000	142000000	133000000	137000000	117000000	113000000	118000000	153000000	158000000	132000000	156000000	143000000	162000000	Q6DKI1;B7Z652	Q6DKI1;B7Z652	60S ribosomal protein L7-like 1	RPL7L1	2
11400000	1	13000000	1	10200000	1	1	1	1	1	1	1	1	123000000	1	1	1	118000000	104000000	85100000	1	67900000	111000000	1	Q9NP61;E9PB03;C9JZR4;H0Y6A0	Q9NP61;E9PB03;C9JZR4;H0Y6A0	ADP-ribosylation factor GTPase-activating protein 3	ARFGAP3	4
221000000	212000000	307000000	276000000	219000000	265000000	211000000	220000000	208000000	236000000	237000000	244000000	104000000	118000000	191000000	168000000	125000000	117000000	268000000	276000000	200000000	232000000	182000000	260000000	H0YG49;Q01130;Q8NAK9;F5GYB8	H0YG49;Q01130;Q8NAK9;F5GYB8	Serine/arginine-rich splicing factor 2	SRSF2	4
106000000	116000000	72200000	92700000	135000000	163000000	102000000	105000000	104000000	145000000	101000000	77000000	102000000	109000000	107000000	104000000	107000000	117000000	148000000	102000000	97300000	92500000	133000000	160000000	O60524;O60524-3;O60524-5;O60524-4;G3V5V3;F5H639;G3V4D9;G3V547;O60524-2	O60524;O60524-3;O60524-5;O60524-4;G3V5V3;F5H639	Nuclear export mediator factor NEMF	NEMF	9
97600000	76700000	103000000	71500000	88200000	140000000	43500000	79100000	84000000	102000000	48200000	65700000	104000000	148000000	82600000	161000000	138000000	117000000	112000000	142000000	159000000	154000000	222000000	188000000	Q00341;E7EM71;H0Y394;H7C0A4;C9JIZ1;C9J5E5;C9JZI8;C9JES8;C9JHZ8;C9JHS7;C9JK79;C9JT62;H7C2D1;H7BZC3;C9JHN6;C9JKQ5;C9JEJ8;C9JBS3;C9JQ82;C9JMQ6;C9J739;C9JHS9	Q00341;E7EM71;H0Y394	Vigilin	HDLBP	22
148000000	170000000	110000000	125000000	144000000	311000000	147000000	375000000	153000000	131000000	164000000	127000000	120000000	82400000	80500000	89200000	124000000	116000000	3710900	170000000	1	1	191000000	200000000	Q7Z3U7;Q7Z3U7-4;B9EGP5;F8VWA6;Q7Z3U7-2;F8W1Z6;F8VZV1;G8JL93;Q7Z3U7-3;F8VQS2;F8VZV6;F8VZQ3	Q7Z3U7;Q7Z3U7-4;B9EGP5;F8VWA6;Q7Z3U7-2;F8W1Z6;F8VZV1	Protein MON2 homolog	MON2	12
81600000	71900000	77600000	77900000	58600000	60000000	57700000	64800000	55100000	73000000	82400000	49900000	69700000	91600000	64700000	75200000	71500000	116000000	82300000	94600000	96800000	67500000	62500000	70100000	Q96G46;Q96G46-2;Q96G46-3	Q96G46;Q96G46-2;Q96G46-3	tRNA-dihydrouridine(47) synthase [NAD(P)(+)]-like	DUS3L	3
64900000	70100000	12400000	30300000	8759100	28400000	25100000	81900000	78600000	147000000	23700000	47500000	33900000	50000000	63900000	18500000	35400000	116000000	57700000	57600000	108000000	85200000	79500000	58500000	O75306;B7Z9L2;F5H5P7	O75306;B7Z9L2	NADH dehydrogenase [ubiquinone] iron-sulfur protein 2, mitochondrial	NDUFS2	3
288000000	305000000	241000000	264000000	254000000	262000000	216000000	182000000	148000000	301000000	277000000	182000000	145000000	129000000	139000000	132000000	262000000	115000000	101000000	103000000	81400000	86700000	102000000	85800000	O75940	O75940	Survival of motor neuron-related-splicing factor 30	SMNDC1	1
148000000	171000000	119000000	139000000	129000000	128000000	145000000	148000000	157000000	136000000	120000000	120000000	145000000	155000000	158000000	150000000	124000000	114000000	126000000	133000000	133000000	134000000	117000000	117000000	Q12986;Q12986-2;Q12986-3;F5GXD0;E9PG33	Q12986;Q12986-2;Q12986-3;F5GXD0	Transcriptional repressor NF-X1	NFX1	5
153000000	137000000	111000000	94000000	91100000	114000000	126000000	119000000	153000000	109000000	112000000	134000000	119000000	131000000	116000000	139000000	120000000	114000000	105000000	91100000	94200000	93100000	91200000	99200000	Q8IX01;Q8IX01-4;Q8IX01-3;E7ETX7	Q8IX01;Q8IX01-4;Q8IX01-3;E7ETX7	SURP and G-patch domain-containing protein 2	SUGP2	4
1	1	1	1	1	1	1	1	1	1	1	1	113000000	106000000	134000000	140000000	115000000	114000000	66400000	62700000	88700000	89300000	63900000	56300000	Q8WXD9;E9PBX9;H3BP87	Q8WXD9;E9PBX9	Caskin-1	CASKIN1	3
142000000	144000000	144000000	148000000	80200000	96100000	108000000	98600000	112000000	79700000	120000000	97900000	114000000	119000000	115000000	119000000	129000000	113000000	92500000	95900000	93100000	83300000	72400000	62800000	Q9H3K6;Q9H3K6-2	Q9H3K6;Q9H3K6-2	BolA-like protein 2	BOLA2	2
121000000	100000000	102000000	82600000	115000000	139000000	103000000	116000000	121000000	112000000	116000000	103000000	101000000	96600000	105000000	102000000	120000000	113000000	103000000	95000000	90700000	107000000	99300000	87700000	Q5RI18	Q5RI18		HNRNPU	1
67800000	67700000	1	1	1	1	1	74900000	1	1	75300000	1	1	1	165000000	1	147000000	113000000	1	1	1	1	1	1	Q99569;Q99569-2;F8W7E2	Q99569;Q99569-2;F8W7E2	Plakophilin-4	PKP4	3
251000000	252000000	150000000	161000000	223000000	194000000	163000000	168000000	167000000	147000000	214000000	158000000	119000000	94500000	160000000	154000000	130000000	112000000	207000000	209000000	203000000	190000000	185000000	190000000	Q08170;E7EMJ8;F6T1J1	Q08170;E7EMJ8	Serine/arginine-rich splicing factor 4	SRSF4	3
155000000	215000000	101000000	74200000	96600000	113000000	177000000	160000000	152000000	142000000	126000000	136000000	117000000	109000000	98700000	92200000	109000000	112000000	141000000	285000000	202000000	138000000	127000000	127000000	P56537;B7ZBG9;B7ZBH1;F8WDS6;F8WD20	P56537;B7ZBG9;B7ZBH1	Eukaryotic translation initiation factor 6	EIF6	5
66200000	257000000	14500000	30000000	31500000	21100000	75400000	54900000	68800000	32400000	38400000	37900000	90300000	90300000	72700000	86800000	107000000	112000000	81500000	66400000	81900000	71300000	76600000	83500000	Q07507	Q07507	Dermatopontin	DPT	1
5031700	4821100	21200000	3707400	10900000	12100000	12700000	14300000	14100000	6904600	16900000	13400000	79700000	114000000	212000000	252000000	130000000	112000000	92200000	102000000	88500000	162000000	109000000	103000000	Q5W0B1	Q5W0B1	RING finger protein 219	RNF219	1
288000000	313000000	152000000	153000000	162000000	167000000	186000000	203000000	144000000	166000000	160000000	183000000	187000000	156000000	169000000	143000000	144000000	110000000	110000000	117000000	119000000	118000000	133000000	129000000	P82921	P82921	28S ribosomal protein S21, mitochondrial	MRPS21	1
65400000	46200000	11200000	42500000	3019900	77600000	70500000	87700000	29300000	4893600	2683100	3313900	1	1	1	1	1	110000000	3495900	1	5446600	8287700	7000700	8315500	Q9BXJ9;F5H5A7;Q9BXJ9-4;Q6N069-2;Q6N069-3;Q6N069-4;Q6N069-5	Q9BXJ9;F5H5A7;Q9BXJ9-4	N-alpha-acetyltransferase 15, NatA auxiliary subunit	NAA15	7
89900000	56600000	74600000	69400000	61700000	68300000	56600000	53100000	68900000	54300000	51700000	73100000	96500000	89800000	109000000	109000000	84000000	110000000	92300000	98700000	117000000	129000000	102000000	104000000	Q6P2E9;Q6P2E9-2;I3L2F4;I3L3M2;I3L0V0	Q6P2E9;Q6P2E9-2	Enhancer of mRNA-decapping protein 4	EDC4	5
62900000	43000000	1	1	34300000	44200000	1	1	61400000	68800000	1	57700000	136000000	124000000	1	80900000	97200000	110000000	48400000	79800000	75200000	89800000	1	67500000	P01591;D6RD17;D6RHJ6	P01591;D6RD17;D6RHJ6	Immunoglobulin J chain	IGJ	3
1	1	1	1	28500000	1	1	1	1	44300000	1	82200000	101000000	82300000	130000000	131000000	119000000	110000000	80800000	87300000	156000000	125000000	126000000	87800000	Q8TES7-6;H0Y5V7;Q8TES7;Q8TES7-5;Q8TES7-2;E7EX94;Q8TES7-3;Q8TES7-4	Q8TES7-6;H0Y5V7;Q8TES7;Q8TES7-5;Q8TES7-2;E7EX94	Fas-binding factor 1	FBF1	8
1	1	1	1	1	1	1	1	1	1	8066400	1	40700000	36700000	22300000	22300000	20200000	110000000	8946100	11600000	1	21300000	1	5804100	P30837;B4DLJ0	P30837;B4DLJ0	Aldehyde dehydrogenase X, mitochondrial	ALDH1B1	2
38900000	17500000	93100000	51100000	64600000	12900000	81400000	60600000	8853700	67000000	79100000	17900000	120000000	125000000	117000000	127000000	113000000	110000000	89600000	61900000	115000000	67400000	81800000	71000000	Q8TA92;Q9Y4W6	Q8TA92;Q9Y4W6	AFG3-like protein 2	AFG3L2	2
582000000	463000000	234000000	269000000	142000000	143000000	85900000	71500000	128000000	284000000	130000000	114000000	120000000	130000000	123000000	97900000	130000000	109000000	185000000	212000000	215000000	194000000	66800000	48800000	P06753-2;Q5VU58;Q5VU66;P06753-3;Q5VU72;Q5VU61;Q5VU59;Q8NAG3;D6R904;A6NL28;Q5VU63;A6NL28-2;D6RFM2	P06753-2;Q5VU58;Q5VU66;P06753-3;Q5VU72;Q5VU61;Q5VU59;Q8NAG3;D6R904		TPM3	13
254000000	263000000	188000000	153000000	251000000	223000000	196000000	199000000	180000000	203000000	226000000	155000000	89300000	107000000	75300000	100000000	87500000	109000000	74200000	79100000	65700000	96800000	66400000	54100000	Q9NUP9;G3V1D4	Q9NUP9;G3V1D4	Protein lin-7 homolog C	LIN7C	2
210000000	140000000	179000000	175000000	141000000	126000000	147000000	165000000	171000000	150000000	149000000	171000000	146000000	105000000	138000000	118000000	127000000	109000000	128000000	134000000	182000000	169000000	202000000	224000000	O75821	O75821	Eukaryotic translation initiation factor 3 subunit G	EIF3G	1
81600000	116000000	88500000	74100000	66900000	64900000	69000000	64100000	68400000	40500000	75600000	60700000	108000000	110000000	125000000	135000000	134000000	108000000	75400000	94900000	63900000	87600000	79300000	61800000	P21912	P21912	Succinate dehydrogenase [ubiquinone] iron-sulfur subunit, mitochondrial	SDHB	1
48800000	85100000	189000000	193000000	182000000	194000000	49100000	61300000	252000000	185000000	264000000	228000000	88200000	79700000	74800000	90300000	131000000	107000000	337000000	332000000	260000000	263000000	71600000	90500000	P12277;E7EUJ8;G3V4N7;H0YJG0;G3V461;G3V2I1	P12277;E7EUJ8;G3V4N7	Creatine kinase B-type	CKB	6
207000000	180000000	220000000	203000000	221000000	199000000	260000000	257000000	226000000	347000000	375000000	171000000	115000000	99400000	122000000	123000000	118000000	107000000	248000000	229000000	197000000	197000000	67600000	125000000	Q92785;B4DT58;E9PN04	Q92785;B4DT58	Zinc finger protein ubi-d4	DPF2	3
128000000	159000000	102000000	119000000	108000000	111000000	110000000	124000000	104000000	70700000	114000000	99200000	110000000	104000000	122000000	95000000	103000000	107000000	110000000	87300000	93500000	78300000	114000000	98500000	E9PC69;Q7KZI7;Q7KZI7-8;Q7KZI7-11;Q7KZI7-16;Q7KZI7-15;Q7KZI7-9;Q7KZI7-4;Q7KZI7-5;Q7KZI7-14;Q7KZI7-6;Q7KZI7-3;Q7KZI7-12;E7ETY4;Q7KZI7-13;Q7KZI7-2;Q7KZI7-7;Q7KZI7-10;F5H4F6;Q5DNC6;F5H6N2;F5H4J8	E9PC69;Q7KZI7;Q7KZI7-8;Q7KZI7-11;Q7KZI7-16;Q7KZI7-15;Q7KZI7-9;Q7KZI7-4;Q7KZI7-5;Q7KZI7-14;Q7KZI7-6;Q7KZI7-3;Q7KZI7-12;E7ETY4;Q7KZI7-13;Q7KZI7-2;Q7KZI7-7;Q7KZI7-10	Serine/threonine-protein kinase MARK2	MARK2	22
49400000	65400000	80200000	94600000	58900000	76600000	61900000	82400000	74900000	96900000	79200000	120000000	74000000	86800000	66600000	63500000	97000000	107000000	56200000	65600000	67200000	72600000	55200000	60900000	P63167;F8VRV5;F8VXL2;Q96FJ2;F8VXI7	P63167;F8VRV5;F8VXL2	Dynein light chain 1, cytoplasmic	DYNLL1	5
174000000	191000000	143000000	103000000	146000000	176000000	160000000	168000000	182000000	115000000	139000000	180000000	124000000	125000000	100000000	126000000	129000000	106000000	116000000	187000000	142000000	138000000	128000000	123000000	Q70EL1;Q70EL1-7;E7EW90;Q70EL1-8;Q70EL1-10;Q70EL1-9;Q70EL1-6;H7C1E9;G8JLB5;H7C296;Q70EL1-4	Q70EL1;Q70EL1-7;E7EW90;Q70EL1-8;Q70EL1-10;Q70EL1-9	Inactive ubiquitin carboxyl-terminal hydrolase 54	USP54	11
101000000	180000000	127000000	117000000	144000000	144000000	153000000	160000000	169000000	187000000	149000000	163000000	115000000	50300000	122000000	94900000	105000000	106000000	159000000	161000000	220000000	219000000	154000000	199000000	O14593;Q24JQ1;O14593-2;F5H1K6;F5GWY1;H0YGQ6;F5GY33	O14593;Q24JQ1;O14593-2;F5H1K6	DNA-binding protein RFXANK	RFXANK	7
39600000	71800000	92600000	123000000	106000000	84700000	55500000	51100000	80300000	50200000	93500000	70100000	142000000	99500000	99100000	97000000	113000000	106000000	114000000	106000000	88700000	84200000	56200000	67200000	P27824;B4E2T8;E7ETH2;D6RGY2;F5H856;H0Y9Q7;D6RFL1;H0Y9H1;D6RDP7;D6RB85;D6RAU8;D6RAQ8;O14967;D6RD16;D6RHJ3	P27824;B4E2T8;E7ETH2;D6RGY2;F5H856	Calnexin	CANX	15
24000000	34700000	56400000	36400000	76200000	80300000	92800000	63500000	128000000	86300000	94300000	62700000	70100000	82900000	56000000	94100000	56500000	106000000	76900000	91600000	81400000	82300000	84800000	19000000	Q13901	Q13901	Nuclear nucleic acid-binding protein C1D	C1D	1
370000000	307000000	272000000	237000000	185000000	218000000	235000000	226000000	220000000	286000000	172000000	284000000	114000000	99900000	152000000	151000000	130000000	105000000	108000000	98200000	133000000	84400000	80800000	96000000	P82912;P82912-2;H0YL99;P82912-3	P82912;P82912-2;H0YL99	28S ribosomal protein S11, mitochondrial	MRPS11	4
187000000	63900000	169000000	113000000	115000000	168000000	136000000	150000000	119000000	132000000	174000000	114000000	132000000	110000000	127000000	159000000	55800000	105000000	141000000	158000000	130000000	162000000	186000000	209000000	Q12789;Q12789-3;H7BYG6;H3BRD0;H3BU55;H3BU37;I3L1Z3	Q12789;Q12789-3;H7BYG6	General transcription factor 3C polypeptide 1	GTF3C1	7
83100000	136000000	85900000	75900000	77200000	110000000	89000000	87800000	105000000	74400000	83200000	94100000	81700000	71600000	84200000	79200000	105000000	105000000	82700000	71500000	94100000	95800000	102000000	110000000	P55884-2;F8W8C8;P55884;B4DV79;C9JZG1;C9JQN7	P55884-2;F8W8C8;P55884;B4DV79;C9JZG1	Eukaryotic translation initiation factor 3 subunit B	EIF3B	6
175000000	139000000	202000000	154000000	162000000	135000000	121000000	107000000	135000000	91900000	107000000	114000000	151000000	121000000	87600000	115000000	143000000	105000000	70500000	72000000	74500000	73600000	70800000	56200000	P13995;Q7Z650;B8ZZU9;B9A062;B4DY35	P13995;Q7Z650;B8ZZU9;B9A062;B4DY35	Bifunctional methylenetetrahydrofolate dehydrogenase/cyclohydrolase, mitochondrial;NAD-dependent methylenetetrahydrofolate dehydrogenase;Methenyltetrahydrofolate cyclohydrolase	MTHFD2	5
49100000	46000000	115000000	81800000	86000000	72900000	49700000	33200000	71600000	78300000	83300000	88500000	70000000	66900000	64000000	60200000	91500000	104000000	85800000	74500000	84100000	94700000	47400000	52100000	P30048;E9PH29	P30048;E9PH29	Thioredoxin-dependent peroxide reductase, mitochondrial	PRDX3	2
72300000	77600000	68400000	89200000	66000000	70200000	49700000	54700000	65400000	87000000	78100000	73500000	106000000	103000000	81800000	89700000	95000000	104000000	102000000	91200000	112000000	117000000	69800000	68500000	B7Z6Z4;G3V1V0;G8JLA2;P60660;P60660-2;F8W1R7;F8VPF3;F8VZV5;F8W180;F8W1I5;G3V1Y7;F8VZU9;H0YI43;F8VXL3	B7Z6Z4;G3V1V0;G8JLA2;P60660;P60660-2;F8W1R7;F8VPF3;F8VZV5;F8W180;F8W1I5;G3V1Y7;F8VZU9;H0YI43	Myosin light polypeptide 6	MYL6;MYL6B	14
143000000	81000000	194000000	115000000	118000000	114000000	102000000	107000000	118000000	130000000	113000000	122000000	98000000	59500000	106000000	72800000	99400000	104000000	87100000	81500000	97300000	92900000	117000000	97100000	Q9BTD8;Q9BTD8-3;Q9BTD8-2;Q9BTD8-4	Q9BTD8;Q9BTD8-3;Q9BTD8-2;Q9BTD8-4	RNA-binding protein 42	RBM42	4
18100000	33900000	44900000	132000000	24700000	49200000	60500000	37000000	82600000	50000000	129000000	56400000	130000000	89400000	75300000	42800000	102000000	104000000	195000000	196000000	88800000	81100000	1	1	P14174	P14174	Macrophage migration inhibitory factor	MIF	1
571000000	607000000	553000000	544000000	480000000	436000000	412000000	398000000	371000000	357000000	443000000	371000000	134000000	129000000	115000000	110000000	83100000	104000000	100000000	102000000	119000000	142000000	112000000	143000000	Q9GZS3;H0YN81;H0YL19;H0YMF9;H3BQA8;H0YM76;H0YLA1	Q9GZS3;H0YN81;H0YL19;H0YMF9	WD repeat-containing protein 61	WDR61	7
187000000	166000000	124000000	145000000	116000000	122000000	193000000	200000000	195000000	90200000	92600000	225000000	161000000	116000000	156000000	150000000	132000000	104000000	100000000	130000000	152000000	164000000	162000000	176000000	Q96EY7;Q96EY7-2;B4DF73;B8ZZQ4;F8WE76	Q96EY7	Pentatricopeptide repeat-containing protein 3, mitochondrial	PTCD3	5
17300000	18900000	55100000	47000000	58500000	67300000	13400000	34000000	36400000	39500000	37100000	67000000	53700000	36200000	17200000	28300000	42400000	104000000	134000000	46400000	22100000	22400000	45400000	50700000	P49915;B4DUT7;F8W720	P49915;B4DUT7;F8W720	GMP synthase [glutamine-hydrolyzing]	GMPS	3
152000000	103000000	128000000	144000000	109000000	120000000	100000000	170000000	140000000	103000000	104000000	121000000	94400000	59000000	88400000	98700000	74300000	104000000	75600000	78400000	152000000	125000000	98300000	77600000	Q9NQ50;F8WBK5	Q9NQ50;F8WBK5	39S ribosomal protein L40, mitochondrial	MRPL40	2
856000000	948000000	1180000000	992000000	1240000000	1290000000	665000000	653000000	590000000	976000000	1200000000	552000000	88500000	79000000	72200000	73800000	83100000	104000000	74900000	60600000	54200000	53100000	54800000	65400000	O75937	O75937	DnaJ homolog subfamily C member 8	DNAJC8	1
148000000	116000000	176000000	162000000	64600000	81200000	85200000	96900000	130000000	80500000	95700000	136000000	112000000	110000000	128000000	103000000	104000000	104000000	56500000	33300000	83100000	76000000	55800000	56100000	Q9NYY8;Q9NYY8-2	Q9NYY8;Q9NYY8-2	FAST kinase domain-containing protein 2	FASTKD2	2
43400000	29100000	39300000	45300000	35700000	30400000	25600000	26000000	30800000	27000000	32600000	37000000	56700000	73900000	99600000	56900000	104000000	104000000	64700000	72500000	72200000	73000000	40800000	36500000	Q5VWC4;P55036;P55036-2;A6PVX3;H0Y3Y9	Q5VWC4;P55036;P55036-2;A6PVX3	26S proteasome non-ATPase regulatory subunit 4	PSMD4	5
70500000	62300000	233000000	249000000	148000000	138000000	43800000	53200000	167000000	118000000	143000000	114000000	136000000	89100000	112000000	63600000	133000000	103000000	221000000	190000000	219000000	241000000	68000000	55300000	P43487;C9JGV6;B7Z6U1;C9JJ34;C9JXG8;C9JDM3;B3KUP2;H7C137;C9JIC6	P43487;C9JGV6;B7Z6U1;C9JJ34;C9JXG8;C9JDM3	Ran-specific GTPase-activating protein	RANBP1	9
37300000	36000000	42900000	44000000	32300000	45800000	47600000	44900000	74800000	29700000	63300000	46100000	62900000	70700000	91300000	69800000	82600000	103000000	55700000	62300000	62900000	44600000	75600000	86900000	O15160;O15160-2;E7EQB9;D6RDJ3;E9PDD3;H0Y723;H0Y9C4	O15160;O15160-2;E7EQB9;D6RDJ3;E9PDD3;H0Y723	DNA-directed RNA polymerases I and III subunit RPAC1	POLR1C	7
1	1	1	9306800	6434000	1	16300000	169000000	90800000	1	151000000	25400000	56300000	31900000	48700000	121000000	18900000	103000000	12200000	1	40900000	16600000	9032700	28300000	P08240;E9PJS4	P08240;E9PJS4	Signal recognition particle receptor subunit alpha	SRPR	2
1	1	1	1	1	1	1	1	1	1	1	1	111000000	99000000	100000000	89000000	75800000	102000000	190000000	240000000	281000000	296000000	218000000	204000000	Q9BXW6;E7ER58	Q9BXW6;E7ER58	Oxysterol-binding protein-related protein 1	OSBPL1A	2
92100000	78700000	143000000	137000000	78500000	78900000	100000000	85800000	127000000	118000000	87700000	86200000	120000000	144000000	89100000	98300000	108000000	102000000	111000000	127000000	116000000	109000000	64200000	84000000	Q9NTJ3;E9PD53;Q9NTJ3-2;F5H0U7;C9JR83;E7ET04;C9J9E4;C9J578;C9JVD8;C9JJ64;C9IYK2;C9JWF0	Q9NTJ3;E9PD53;Q9NTJ3-2;F5H0U7	Structural maintenance of chromosomes protein 4;Structural maintenance of chromosomes protein	SMC4	12
120000000	154000000	35500000	86700000	110000000	142000000	113000000	156000000	103000000	125000000	103000000	148000000	113000000	114000000	128000000	83100000	77300000	102000000	97200000	184000000	86600000	99400000	161000000	177000000	P42696;A2A2V2;P42696-2;Q5TCT4;H7C5M1	P42696;A2A2V2;P42696-2	RNA-binding protein 34	RBM34	5
163000000	180000000	176000000	151000000	194000000	191000000	282000000	263000000	219000000	280000000	298000000	207000000	93200000	75800000	108000000	113000000	97300000	101000000	187000000	156000000	173000000	163000000	125000000	112000000	Q8TAQ2;F8VXC8;F8VTJ5;Q8TAQ2-2	Q8TAQ2;F8VXC8;F8VTJ5;Q8TAQ2-2	SWI/SNF complex subunit SMARCC2	SMARCC2	4
110000000	144000000	113000000	115000000	84200000	95300000	89700000	99300000	97300000	80700000	71300000	108000000	102000000	91700000	95800000	110000000	105000000	101000000	51700000	73100000	89100000	117000000	107000000	46600000	Q96PU8;Q96PU8-3;Q96PU8-6;Q96PU8-8;Q96PU8-9;Q96PU8-5;H0YG47;F5GYM3;F5GXS8;H0YGD6;F5H8C8;F5H5U6;F5GYT7	Q96PU8;Q96PU8-3;Q96PU8-6;Q96PU8-8;Q96PU8-9;Q96PU8-5;H0YG47;F5GYM3;F5GXS8	Protein quaking	QKI	13
203000000	135000000	218000000	182000000	115000000	136000000	164000000	167000000	180000000	148000000	105000000	223000000	83800000	110000000	137000000	137000000	142000000	101000000	77600000	80200000	100000000	81700000	73300000	76100000	P82673;H7BXR7;P82673-2;H0YG82	P82673;H7BXR7;P82673-2	28S ribosomal protein S35, mitochondrial	MRPS35	4
89500000	95300000	73400000	83200000	90000000	99500000	54100000	62500000	79500000	58400000	45600000	70200000	87800000	92600000	105000000	102000000	98800000	101000000	76600000	100000000	88700000	99300000	133000000	126000000	P78344;D3DQV9;P78344-2;H0Y3P2;H0YCH5;H0YD77;H0YEC5;H0YCF8;H0YDP4;H0YDC0;H0YEN8;H0YD99;E9PCV8	P78344;D3DQV9;P78344-2;H0Y3P2	Eukaryotic translation initiation factor 4 gamma 2	EIF4G2	13
636000000	366000000	289000000	66300000	392000000	204000000	253000000	129000000	91100000	101000000	103000000	175000000	443000000	107000000	94000000	255000000	110000000	99400000	102000000	87500000	87100000	70800000	52500000	56900000	O95199;B4DWG0;Q59FB7;Q8NDN9;O95199-2;B3KVB1;Q8NDN9-2;B4E372	O95199;B4DWG0;Q59FB7;Q8NDN9;O95199-2;B3KVB1;Q8NDN9-2;B4E372	RCC1 and BTB domain-containing protein 2;RCC1 and BTB domain-containing protein 1	RCBTB2;RCBTB1	8
191000000	244000000	235000000	252000000	212000000	243000000	264000000	272000000	248000000	278000000	276000000	218000000	85400000	82300000	95500000	73200000	99300000	99300000	121000000	110000000	90300000	94100000	90400000	100000000	Q96LT9;A8K1C9;H0YEB8;H0YEY9;E9PPV2	Q96LT9;A8K1C9	RNA-binding protein 40	RNPC3	5
1	1	1	18400000	1	1	1	1	1	1	1	1	1	1	1	1	81400000	99100000	88400000	1	1	1	96500000	5942400	Q7Z569;B4DRM1;F8VZK5	Q7Z569;B4DRM1;F8VZK5	BRCA1-associated protein	BRAP	3
311000000	278000000	212000000	212000000	149000000	141000000	168000000	114000000	161000000	140000000	141000000	115000000	129000000	130000000	175000000	163000000	125000000	98900000	97900000	94900000	117000000	126000000	93600000	94000000	Q13615;Q13615-2;Q13615-3;G5E953;C9JLU3	Q13615;Q13615-2;Q13615-3;G5E953	Myotubularin-related protein 3	MTMR3	5
74700000	119000000	70100000	55900000	82700000	59600000	82400000	90700000	94700000	108000000	110000000	63700000	62600000	44700000	65300000	65200000	75400000	98700000	94800000	95900000	91700000	90000000	118000000	147000000	O76094;H0YH39;G5E9Z8;D6RDY6	O76094;H0YH39;G5E9Z8	Signal recognition particle 72 kDa protein	SRP72	4
40000000	52600000	64700000	66100000	39800000	33500000	42700000	32900000	58800000	69300000	55200000	69100000	108000000	129000000	77100000	90500000	101000000	98400000	205000000	210000000	182000000	160000000	148000000	123000000	O95218;O95218-2	O95218;O95218-2	Zinc finger Ran-binding domain-containing protein 2	ZRANB2	2
114000000	105000000	123000000	83900000	140000000	109000000	132000000	114000000	128000000	119000000	133000000	132000000	112000000	104000000	118000000	70000000	86800000	98200000	106000000	108000000	97100000	122000000	105000000	106000000	Q9NY93;C9JV95;G3V0G3;F8WDT8;H7C3E9;H7BZN7;F8WEI3	Q9NY93;C9JV95;G3V0G3;F8WDT8;H7C3E9	Probable ATP-dependent RNA helicase DDX56	DDX56	7
97800000	90900000	77100000	67600000	96600000	95600000	97100000	90000000	84300000	71400000	110000000	122000000	88800000	89300000	91400000	132000000	100000000	97800000	96800000	79300000	65300000	80200000	86300000	82700000	O75319;C9JYA6;C9JGC8;O75319-2;H7C0E6	O75319	RNA/RNP complex-1-interacting phosphatase	DUSP11	5
73800000	66300000	58000000	71700000	37800000	38800000	45100000	42500000	54800000	52200000	68900000	79900000	82700000	70100000	60500000	68400000	87300000	97400000	131000000	88000000	132000000	101000000	76600000	91400000	Q14562;F5H658;Q92620	Q14562;F5H658	ATP-dependent RNA helicase DHX8	DHX8	3
66100000	92200000	377000000	404000000	241000000	209000000	118000000	105000000	199000000	224000000	232000000	247000000	119000000	102000000	127000000	143000000	107000000	97100000	172000000	172000000	143000000	190000000	57600000	54700000	P09429;Q5T7C6;Q5T7C4;Q5T7C0;B2RPK0;P23497	P09429;Q5T7C6;Q5T7C4	High mobility group protein B1	HMGB1	6
81500000	76900000	58500000	98600000	62500000	64700000	81500000	70500000	73900000	71200000	75100000	69400000	81300000	89300000	121000000	109000000	96400000	97100000	85700000	89500000	106000000	113000000	119000000	123000000	Q9UBQ5;B7ZAM9	Q9UBQ5;B7ZAM9	Eukaryotic translation initiation factor 3 subunit K	EIF3K	2
151000000	128000000	146000000	122000000	122000000	127000000	89900000	92400000	123000000	80200000	103000000	86400000	68600000	66100000	83400000	79000000	75100000	96300000	84800000	107000000	79400000	118000000	99900000	101000000	B4DR87;Q02809;E7EWK8;Q5JXB7;Q5JXB8;Q5JXB9	B4DR87;Q02809	Procollagen-lysine,2-oxoglutarate 5-dioxygenase 1	PLOD1	6
135000000	144000000	104000000	107000000	134000000	122000000	168000000	148000000	132000000	125000000	178000000	89500000	82100000	92600000	94600000	104000000	105000000	95700000	127000000	139000000	109000000	96000000	195000000	174000000	Q9BRJ6;C9JQV0;H7C2R9;H7C0T1	Q9BRJ6;C9JQV0;H7C2R9;H7C0T1	Uncharacterized protein C7orf50	C7orf50	4
155000000	113000000	142000000	95900000	120000000	85500000	126000000	78200000	92000000	46100000	97800000	67700000	131000000	124000000	127000000	78300000	70700000	95700000	35100000	50800000	39700000	46100000	50300000	47400000	Q8TB72;Q8TB72-3;Q8TB72-2;C9JW01;F8WD57;F2Z366;C9JE24	Q8TB72;Q8TB72-3;Q8TB72-2	Pumilio homolog 2	PUM2	7
1	1	27900000	95500000	93000000	106000000	6270500	80200000	1	60900000	3932600	1	1	91700000	1	128000000	40600000	95400000	1	30600000	59800000	57800000	2367200	55800000	Q6UB99;H3BVB8	Q6UB99	Ankyrin repeat domain-containing protein 11	ANKRD11	2
134000000	157000000	135000000	163000000	133000000	134000000	127000000	159000000	131000000	161000000	157000000	149000000	93200000	81500000	113000000	94200000	80100000	95300000	135000000	140000000	100000000	126000000	136000000	138000000	Q9BUQ8;F8VVA2;H0YI52	Q9BUQ8	Probable ATP-dependent RNA helicase DDX23	DDX23	3
103000000	89800000	79000000	74800000	92600000	130000000	98100000	94900000	94900000	120000000	94900000	124000000	121000000	176000000	221000000	127000000	112000000	95300000	152000000	156000000	136000000	169000000	187000000	152000000	Q5VY93;Q92974;Q92974-2;Q92974-3;B7Z977;F5H3H5	Q5VY93;Q92974;Q92974-2;Q92974-3	Rho guanine nucleotide exchange factor 2	ARHGEF2	6
86700000	39300000	91200000	88400000	70300000	89000000	21500000	21300000	82900000	79600000	73100000	106000000	57000000	52500000	50000000	53900000	69700000	94600000	107000000	108000000	124000000	107000000	34200000	31500000	P00558;B7Z7A9;B4E1H9;E7ERH5;B4DHM5	P00558;B7Z7A9;B4E1H9;E7ERH5	Phosphoglycerate kinase 1;Phosphoglycerate kinase	PGK1	5
130000000	121000000	84900000	89000000	101000000	115000000	104000000	110000000	92100000	152000000	146000000	93100000	100000000	105000000	99700000	85900000	84700000	94500000	126000000	148000000	126000000	116000000	144000000	146000000	Q9H0S4;G5E955;F5H1N9	Q9H0S4;G5E955	Probable ATP-dependent RNA helicase DDX47	DDX47	3
104000000	128000000	80900000	82400000	98600000	95800000	110000000	116000000	108000000	116000000	89700000	112000000	134000000	118000000	103000000	88600000	102000000	94400000	158000000	126000000	141000000	140000000	119000000	140000000	Q14692;A8MV67;A8MXU9	Q14692	Ribosome biogenesis protein BMS1 homolog	BMS1	3
83000000	106000000	97300000	75500000	94800000	71700000	79400000	58400000	74500000	76800000	75700000	70300000	67600000	61200000	73700000	55400000	70000000	94300000	72700000	61100000	75000000	94800000	59100000	87700000	Q86UP2;Q86UP2-2;Q86UP2-3;G3V4Y7;B7Z6P3;G3V5G2;G3V5P0;H0YJZ8;H0YJV5	Q86UP2;Q86UP2-2;Q86UP2-3	Kinectin	KTN1	9
205000000	181000000	266000000	267000000	194000000	188000000	139000000	103000000	179000000	202000000	181000000	159000000	70300000	95100000	90500000	82300000	122000000	94000000	127000000	137000000	180000000	142000000	101000000	88800000	E9PRY8;P29692-2;P29692;E9PK01;E9PI39;E9PQ49;F8W934;P29692-3;E9PL12;E9PPR1;E9PBQ9;H0YCK7;E9PL71;E9PIZ1;E9PMW7;E9PQZ1;E9PK06;E9PN91;E9PK72;H0YE72;H0YE58;E9PKK3;E9PJD0;E9PQC9;E9PNW6	E9PRY8;P29692-2;P29692;E9PK01;E9PI39;E9PQ49;F8W934;P29692-3;E9PL12;E9PPR1;E9PBQ9;H0YCK7;E9PL71;E9PIZ1;E9PMW7;E9PQZ1	Elongation factor 1-delta	EEF1D	25
21000000	1	107000000	103000000	56900000	40000000	12600000	13500000	65800000	66200000	53900000	60500000	55300000	44900000	104000000	91200000	109000000	93900000	49400000	69500000	81100000	85600000	25700000	28700000	P50502;Q3KNR6;Q8NFI4;H7C3I1;Q8IZP2;F6VDH7;F5H3M7;F8WAQ7	P50502;Q3KNR6;Q8NFI4;H7C3I1;Q8IZP2;F6VDH7	Hsc70-interacting protein;Putative protein FAM10A5;Putative protein FAM10A4	ST13;ST13P5;ST13P4	8
72200000	86600000	72700000	90000000	82300000	88200000	70000000	84100000	81900000	79100000	78000000	99700000	74500000	84100000	68700000	79400000	72600000	93600000	56200000	65700000	103000000	66500000	49400000	71800000	P62310	P62310	U6 snRNA-associated Sm-like protein LSm3	LSM3	1
14000000	11500000	10800000	9847900	19600000	9133100	7791800	1	13400000	14900000	6234700	8735100	77400000	76000000	85500000	76600000	89400000	93300000	181000000	613000000	250000000	564000000	139000000	138000000	Q8WXE0;Q8WXE0-2	Q8WXE0;Q8WXE0-2	Caskin-2	CASKIN2	2
119000000	158000000	113000000	135000000	100000000	98600000	118000000	122000000	115000000	90700000	126000000	106000000	50000000	77000000	49200000	79700000	72400000	93100000	32200000	33300000	38900000	42600000	27100000	48700000	E7ENE9;A5PL33-3	E7ENE9;A5PL33-3		KRBA1	2
40000000	53400000	75900000	53600000	59600000	49200000	49300000	52000000	47900000	46200000	63600000	50000000	85300000	55700000	70700000	81500000	79800000	93000000	87100000	84800000	74000000	93200000	102000000	96800000	Q9Y5Q8;Q9Y5Q8-3;H7BY84;Q9Y5Q8-2;Q5T7U1;H9KV68;C9J393;H0Y3Y0;Q5T7U4;Q5T7U0;H0Y5D2	Q9Y5Q8;Q9Y5Q8-3;H7BY84;Q9Y5Q8-2;Q5T7U1;H9KV68;C9J393	General transcription factor 3C polypeptide 5	GTF3C5	11
275000000	290000000	455000000	503000000	402000000	383000000	335000000	369000000	371000000	349000000	432000000	408000000	117000000	135000000	94300000	115000000	105000000	93000000	41200000	63700000	43400000	62800000	86900000	50200000	Q71SY5-4;B5ME50;Q71SY5-3;E7EMY0;E7EP16;Q71SY5-2;Q71SY5;Q71SY5-5;E7ERA9;B9TX30;B9TX31;B9TX33;F5H512;F5H5G2	Q71SY5-4;B5ME50;Q71SY5-3;E7EMY0;E7EP16;Q71SY5-2;Q71SY5;Q71SY5-5;E7ERA9;B9TX30;B9TX31;B9TX33	Mediator of RNA polymerase II transcription subunit 25	MED25	14
82300000	49700000	33500000	51600000	42000000	58200000	17700000	71900000	54200000	43000000	34800000	59000000	92600000	129000000	90600000	129000000	95000000	92900000	69700000	91300000	68800000	105000000	74000000	93500000	O00159;F5H3W9;O00159-3;F5H6E2;O00159-2;F5H730;I3L204;I3L3Y6;I3L501;I3L4D4;I3L3F5;I3L168	O00159;F5H3W9;O00159-3;F5H6E2;O00159-2;F5H730	Unconventional myosin-Ic	MYO1C	12
5168500	16900000	1	12100000	1	1	5779800	1	17700000	10500000	1	1	79100000	64800000	105000000	108000000	72100000	92700000	79600000	68300000	48700000	106000000	40900000	56100000	O00221;H3BNC2;H0Y4W4	O00221	NF-kappa-B inhibitor epsilon	NFKBIE	3
48600000	45400000	62200000	48400000	63500000	56000000	24400000	7792900	46500000	23100000	24200000	33700000	3263200	26800000	90800000	105000000	68900000	92300000	138000000	102000000	139000000	112000000	109000000	72700000	P62195;A8K3Z3	P62195;A8K3Z3	26S protease regulatory subunit 8	PSMC5	2
51000000	20700000	65900000	135000000	57300000	41200000	71700000	53100000	68000000	121000000	33700000	61600000	90200000	72700000	83000000	135000000	265000000	92000000	72800000	86300000	73300000	52500000	47700000	29400000	Q14697-2;Q14697;F5H6X6;E9PKU7;H0YFL4;E9PNH1;E9PRF8	Q14697-2;Q14697;F5H6X6;E9PKU7	Neutral alpha-glucosidase AB	GANAB	7
157000000	125000000	102000000	104000000	108000000	117000000	152000000	147000000	164000000	161000000	136000000	159000000	142000000	164000000	146000000	134000000	133000000	91800000	179000000	193000000	186000000	163000000	225000000	217000000	P40938;C9JU95	P40938;C9JU95	Replication factor C subunit 3	RFC3	2
1	64000000	64100000	75700000	59800000	48000000	50400000	56900000	62500000	1	43200000	1	87400000	87700000	1	60400000	93100000	91800000	63800000	1	75400000	85600000	77700000	32000000	Q6P161	Q6P161	39S ribosomal protein L54, mitochondrial	MRPL54	1
986000000	1010000000	785000000	759000000	982000000	948000000	617000000	659000000	466000000	821000000	816000000	478000000	86100000	86100000	109000000	108000000	89800000	91500000	119000000	90600000	64800000	61600000	57500000	59100000	Q8WW12;Q8WW12-2;Q8WW12-3;G5E9V9	Q8WW12;Q8WW12-2	PEST proteolytic signal-containing nuclear protein	PCNP	4
138000000	87600000	95400000	68600000	96000000	108000000	74700000	43800000	75400000	80800000	84100000	98000000	76300000	83600000	88200000	92900000	79900000	91500000	73000000	62800000	73800000	69700000	106000000	105000000	Q9UI30;F5GX77;F5GYQ2	Q9UI30;F5GX77	tRNA methyltransferase 112 homolog	TRMT112	3
12500000	30700000	32200000	39700000	26800000	24300000	30700000	26600000	45900000	21700000	27100000	34900000	65600000	59400000	50300000	72100000	91100000	91200000	112000000	81300000	88700000	90900000	140000000	124000000	Q7L0Y3;C9JVB6	Q7L0Y3;C9JVB6	Mitochondrial ribonuclease P protein 1	RG9MTD1	2
54900000	38500000	41100000	38600000	32500000	41900000	49900000	47200000	37700000	57700000	38100000	43500000	63700000	45100000	29000000	73900000	39200000	91200000	68800000	37700000	48900000	56800000	83500000	75900000	Q6Y7W6;E9PBB0;I1E4Y6;Q6Y7W6-3;E9PC50;E7ESB6;F5H3C2;C9JHW1;C9JH18;C9IYH5;C9JRZ2;C9JHT0;C9J0V6;C9JXQ0;C9JPV7;F8WCD5;C9JH78;C9JW88	Q6Y7W6;E9PBB0;I1E4Y6;Q6Y7W6-3;E9PC50;E7ESB6;F5H3C2	PERQ amino acid-rich with GYF domain-containing protein 2	GIGYF2	18
125000000	144000000	126000000	66400000	141000000	107000000	114000000	97200000	122000000	141000000	126000000	119000000	82900000	68300000	56400000	1	60300000	91000000	104000000	90800000	94000000	77900000	89500000	80600000	Q15648;Q15648-3	Q15648	Mediator of RNA polymerase II transcription subunit 1	MED1	2
210000000	201000000	116000000	115000000	123000000	123000000	118000000	169000000	196000000	65800000	79600000	196000000	100000000	103000000	65300000	72500000	82600000	90900000	85600000	87300000	54800000	1	1	1	Q96KR7;B1AKX0;Q96KR7-2;Q96KR7-3	Q96KR7;B1AKX0;Q96KR7-2;Q96KR7-3	Phosphatase and actin regulator 3	PHACTR3	4
122000000	120000000	89500000	88500000	93100000	104000000	97000000	97800000	106000000	105000000	92800000	107000000	102000000	100000000	92400000	112000000	116000000	90500000	92900000	101000000	98300000	113000000	77100000	78900000	Q9H0U6	Q9H0U6	39S ribosomal protein L18, mitochondrial	MRPL18	1
165000000	220000000	94000000	86100000	73700000	69700000	219000000	201000000	518000000	102000000	134000000	535000000	224000000	217000000	85600000	95400000	89300000	90400000	119000000	122000000	151000000	145000000	142000000	119000000	P06899;P23527;P33778;Q16778;Q96A08	P06899;P23527;P33778;Q16778;Q96A08	Histone H2B type 1-J;Histone H2B type 1-O;Histone H2B type 1-B;Histone H2B type 2-E;Histone H2B type 1-A	HIST1H2BJ;HIST1H2BO;HIST1H2BB;HIST2H2BE;HIST1H2BA	5
85300000	84600000	84000000	87200000	105000000	105000000	76700000	64500000	77100000	52700000	63000000	80600000	58900000	75200000	74000000	76800000	72500000	90100000	110000000	101000000	102000000	95200000	88500000	101000000	E7EX17;P23588;E7EPC9;B4DS13;F8VX11;F8VP89;F8VSC7;F8W0K0;F8VYE9;F8VRU1	E7EX17;P23588;E7EPC9;B4DS13;F8VX11	Eukaryotic translation initiation factor 4B	EIF4B	10
1	1	1	1	1	1	1	1	1	1	1	1	81600000	81600000	93600000	90900000	84900000	90000000	136000000	144000000	154000000	185000000	93300000	123000000	Q9ULH0;Q9ULH0-4;Q9ULH0-2;E9PH70;H0Y8E4;Q9ULH0-3;B4DGY1;Q9ULH0-5	Q9ULH0;Q9ULH0-4;Q9ULH0-2;E9PH70;H0Y8E4;Q9ULH0-3;B4DGY1	Kinase D-interacting substrate of 220 kDa	KIDINS220	8
17600000	14600000	9813500	20800000	10600000	11500000	86800000	9902000	83800000	9302100	23400000	7825400	45000000	51200000	36000000	56500000	11200000	89300000	34700000	38400000	36500000	73500000	45100000	36600000	Q2M1P5	Q2M1P5	Kinesin-like protein KIF7	KIF7	1
109000000	98100000	98200000	147000000	99400000	102000000	129000000	156000000	105000000	73900000	62700000	112000000	100000000	132000000	122000000	84600000	96500000	89300000	72300000	71200000	71700000	78700000	152000000	126000000	B1AHD1;P55769	B1AHD1;P55769	NHP2-like protein 1	NHP2L1	2
39200000	54200000	60900000	78400000	42500000	39500000	48300000	49100000	59900000	66900000	70000000	61300000	90300000	88900000	120000000	98700000	110000000	89200000	67000000	70300000	75400000	68100000	78200000	60800000	Q9BRR8	Q9BRR8	G patch domain-containing protein 1	GPATCH1	1
98200000	109000000	81800000	86100000	104000000	106000000	128000000	99100000	118000000	120000000	130000000	106000000	85700000	91500000	85800000	78100000	89100000	89100000	107000000	90300000	90400000	82600000	75700000	59400000	Q09028;Q09028-3;Q09028-2;Q09028-4;H0YF10;H0YDK2;H0YCT5;B4DRT0;H0YEU5;E9PNS6;E9PIC4;E9PNS2;C9J959	Q09028;Q09028-3;Q09028-2;Q09028-4;H0YF10;H0YDK2;H0YCT5	Histone-binding protein RBBP4	RBBP4	13
66600000	85800000	156000000	107000000	103000000	72300000	48800000	49000000	101000000	72900000	127000000	75400000	72100000	79900000	86100000	73800000	96800000	88400000	118000000	105000000	138000000	117000000	57500000	73800000	P22234-2;P22234;E9PBS1;D6RF62	P22234-2;P22234;E9PBS1;D6RF62	Multifunctional protein ADE2;Phosphoribosylaminoimidazole-succinocarboxamide synthase;Phosphoribosylaminoimidazole carboxylase	PAICS	4
97900000	37400000	261000000	132000000	93200000	102000000	28400000	12200000	55900000	26100000	15100000	77700000	228000000	371000000	59100000	59400000	21100000	88300000	29400000	15700000	33400000	55600000	13300000	15100000	F5H2F4;G3V2B8;P11586;G3V3L6	F5H2F4;G3V2B8;P11586;G3V3L6	C-1-tetrahydrofolate synthase, cytoplasmic;Methylenetetrahydrofolate dehydrogenase;Methenyltetrahydrofolate cyclohydrolase;Formyltetrahydrofolate synthetase	MTHFD1	4
33900000	31700000	189000000	205000000	99400000	116000000	41700000	77500000	81800000	107000000	90400000	92400000	46900000	49900000	52000000	78400000	58800000	88100000	107000000	124000000	105000000	110000000	827000000	781000000	Q9UQ80;F8VTY8;H0Y3X3;F8VRZ3;F8VR77;F8W0A3;H0YIN7	Q9UQ80;F8VTY8;H0Y3X3;F8VRZ3;F8VR77	Proliferation-associated protein 2G4	PA2G4	7
49000000	46300000	37800000	31000000	84500000	73100000	88600000	67800000	61900000	80500000	113000000	63900000	106000000	103000000	89800000	84600000	95700000	87800000	159000000	182000000	136000000	107000000	103000000	67000000	P62306;F8W0W6	P62306;F8W0W6	Small nuclear ribonucleoprotein F	SNRPF	2
103000000	99200000	78100000	92000000	107000000	98800000	82100000	85300000	101000000	93300000	99400000	103000000	95900000	103000000	72500000	79000000	76600000	87700000	89900000	81400000	66600000	71000000	88700000	92000000	P78316;P78316-2;E9PFK5;F5H653	P78316;P78316-2;E9PFK5;F5H653	Nucleolar protein 14	NOP14	4
17100000	17200000	13800000	12800000	15200000	12700000	10400000	11600000	12200000	17400000	16000000	10200000	98400000	102000000	85200000	85000000	74000000	87700000	43000000	42600000	47500000	46200000	29300000	29200000	C9JNU6;Q9Y241;C9JAW5	C9JNU6;Q9Y241;C9JAW5	HIG1 domain family member 1A	HIGD1A	3
172000000	146000000	189000000	242000000	113000000	109000000	141000000	154000000	138000000	94900000	117000000	106000000	95100000	87600000	97200000	85200000	74500000	86700000	59900000	76700000	70100000	91400000	80200000	75900000	Q13405;H0YDP7;E9PNF1;E9PI78	Q13405;H0YDP7;E9PNF1	39S ribosomal protein L49, mitochondrial	MRPL49	4
107000000	58400000	123000000	102000000	93300000	91200000	124000000	106000000	126000000	174000000	230000000	84300000	58000000	49300000	79900000	63500000	74900000	86300000	84400000	89400000	84300000	101000000	84700000	129000000	Q92925;B9EGA3;Q92925-3;Q92925-2	Q92925;B9EGA3;Q92925-3;Q92925-2	SWI/SNF-related matrix-associated actin-dependent regulator of chromatin subfamily D member 2	SMARCD2	4
76200000	42600000	51400000	46200000	44000000	47700000	62300000	66600000	66800000	54700000	53600000	62200000	70200000	73900000	61700000	51500000	79100000	85900000	51700000	62000000	44400000	84500000	81100000	72400000	A6NJZ9;Q8WTT2;F5H677	A6NJZ9;Q8WTT2;F5H677	Nucleolar complex protein 3 homolog	NOC3L	3
102000000	80600000	80200000	90200000	57500000	55100000	51300000	70100000	89700000	50200000	63900000	59300000	54100000	68500000	65400000	63500000	61500000	85700000	69800000	66800000	80100000	76300000	74700000	63800000	Q96IZ7;Q96IZ7-2;C9J713;H7C5Q0;C9J367;F8WDM0;C9JVB3;C9J8Q2;H7C558	Q96IZ7;Q96IZ7-2;C9J713	Serine/Arginine-related protein 53	RSRC1	9
60300000	54800000	51100000	58900000	51700000	51700000	57900000	57800000	69100000	65900000	62900000	75900000	79100000	73900000	72700000	81500000	78900000	85700000	49000000	42500000	47600000	42600000	43400000	46700000	Q8IUH3;Q8IUH3-3;Q8IUH3-2	Q8IUH3;Q8IUH3-3;Q8IUH3-2	RNA-binding protein 45	RBM45	3
104000000	110000000	74800000	86200000	82800000	82800000	104000000	101000000	91700000	83800000	104000000	80100000	79000000	90200000	91600000	104000000	108000000	85600000	57200000	76700000	66500000	68500000	60000000	78400000	O43422;B4DS64;O43422-2;E9PSI2	O43422;B4DS64;O43422-2	52 kDa repressor of the inhibitor of the protein kinase	PRKRIR	4
103000000	70300000	80300000	38400000	170000000	158000000	113000000	180000000	103000000	62600000	160000000	84200000	66900000	55300000	112000000	136000000	58100000	85500000	179000000	171000000	101000000	74200000	570000000	503000000	Q96CT7	Q96CT7	Coiled-coil domain-containing protein 124	CCDC124	1
27500000	28900000	41900000	39900000	41900000	28300000	36500000	32100000	52100000	34100000	38300000	43300000	77800000	49100000	97400000	75900000	126000000	85300000	96700000	58100000	70800000	67600000	57500000	35000000	O60232;H0YEB6;G3V1B8;H0YEK1;E9PN57;E9PK41	O60232;H0YEB6;G3V1B8	Sjoegren syndrome/scleroderma autoantigen 1	SSSCA1	6
439000000	681000000	267000000	275000000	458000000	569000000	334000000	438000000	324000000	421000000	335000000	368000000	74200000	71100000	72200000	106000000	65000000	85300000	87900000	92900000	95000000	94400000	64700000	96600000	Q15428	Q15428	Splicing factor 3A subunit 2	SF3A2	1
861000000	120000000	80800000	190000000	94100000	235000000	166000000	161000000	161000000	95700000	136000000	148000000	33600000	88100000	107000000	80700000	102000000	85100000	169000000	150000000	174000000	116000000	83300000	92700000	O14646;O14646-2;E7EPE9;B7Z3I4;O14647-3	O14646;O14646-2	Chromodomain-helicase-DNA-binding protein 1	CHD1	5
37400000	45500000	23000000	28400000	21900000	72900000	18800000	20600000	29400000	14800000	30500000	25000000	103000000	122000000	88200000	109000000	35200000	85100000	42300000	11100000	38600000	39400000	24900000	8625300	Q9BRX2	Q9BRX2	Protein pelota homolog	PELO	1
128000000	150000000	112000000	106000000	149000000	139000000	114000000	108000000	128000000	102000000	115000000	129000000	102000000	92800000	111000000	88300000	114000000	85000000	59900000	57900000	59800000	51900000	44100000	1	Q9NW64;F5GWK3;Q9NW64-2;E5RJW4;E5RHA8	Q9NW64;F5GWK3;Q9NW64-2;E5RJW4	Pre-mRNA-splicing factor RBM22	RBM22	5
105000000	254000000	58400000	70100000	76100000	83800000	89600000	88900000	113000000	76500000	69800000	91900000	88900000	91400000	91000000	72000000	69000000	84600000	35900000	45200000	62800000	59800000	55400000	94400000	A6NCI0;Q9Y6G3	A6NCI0;Q9Y6G3	39S ribosomal protein L42, mitochondrial	MRPL42	2
1	1	15900000	36200000	1	1	1	22000000	1	17400000	19100000	1	29800000	62900000	31900000	101000000	53400000	83800000	58100000	101000000	157000000	120000000	98800000	99500000	G8JLI3;Q5H9R7;Q5H9R7-2;Q5H9R7-6;E9PKF6;H7BXH2;Q5H9R7-5;Q5H9R7-4;Q5H9R7-3;E9PQP7;H0YEN2;B4DP39;E9PNN8;E9PK08;H0YDW1;E9PKG4;H0YDK9;E9PJD8	G8JLI3;Q5H9R7;Q5H9R7-2;Q5H9R7-6;E9PKF6;H7BXH2;Q5H9R7-5;Q5H9R7-4;Q5H9R7-3;E9PQP7;H0YEN2	Serine/threonine-protein phosphatase 6 regulatory subunit 3	PPP6R3	18
29700000	62900000	67800000	71100000	72300000	70400000	72200000	82800000	77000000	115000000	94100000	105000000	67800000	66400000	76900000	62300000	72800000	83600000	106000000	109000000	102000000	77800000	84800000	82700000	Q9H9Y2	Q9H9Y2	Ribosome production factor 1	RPF1	1
121000000	114000000	111000000	63100000	125000000	101000000	115000000	100000000	102000000	89300000	71200000	82400000	80600000	83400000	84500000	110000000	87200000	83500000	85100000	86900000	74400000	83600000	96400000	103000000	Q9H0U9	Q9H0U9	Testis-specific Y-encoded-like protein 1	TSPYL1	1
15000000	11100000	17600000	9616000	14400000	15400000	1	1	1	1	20100000	1	1	58600000	9606900	1	12400000	83200000	1	6873700	8380300	9395000	1	6608400	O60684;F5GYL8;F5H4G7;E9PC31;Q5TFJ7	O60684;F5GYL8;F5H4G7;E9PC31;Q5TFJ7	Importin subunit alpha-7;Importin subunit alpha	KPNA6	5
144000000	116000000	108000000	132000000	97900000	99900000	116000000	112000000	115000000	75600000	106000000	113000000	96400000	105000000	102000000	102000000	89000000	83100000	72600000	70200000	114000000	106000000	77200000	92200000	Q7Z7F7-2;Q7Z7F7	Q7Z7F7-2;Q7Z7F7	39S ribosomal protein L55, mitochondrial	MRPL55	2
81500000	101000000	208000000	236000000	119000000	151000000	80400000	87300000	140000000	117000000	108000000	147000000	56600000	61500000	63600000	68800000	72900000	82900000	80200000	102000000	83200000	97200000	56700000	52700000	Q01105;Q01105-2;Q5VXV2;A6NGV1;B2REB8	Q01105;Q01105-2;Q5VXV2;A6NGV1;B2REB8	Protein SET	SET	5
51300000	68800000	40400000	46600000	110000000	80700000	77600000	80600000	86500000	78800000	84900000	81900000	76100000	92800000	81000000	96200000	73300000	82900000	111000000	138000000	99700000	84700000	129000000	111000000	P56182;F8W984;D6RE82	P56182;F8W984	Ribosomal RNA processing protein 1 homolog A	RRP1	3
183000000	167000000	184000000	226000000	158000000	176000000	100000000	103000000	113000000	138000000	128000000	107000000	101000000	93100000	94300000	102000000	78700000	82800000	88200000	65200000	55100000	81000000	78600000	71000000	Q8WXX7;Q8WXX7-2;H7BZZ9;H7C090	Q8WXX7;Q8WXX7-2	Autism susceptibility gene 2 protein	AUTS2	4
9902000	10900000	11300000	13000000	10100000	9901700	7897400	8943900	9843800	11000000	8382500	11400000	78300000	92600000	97700000	90400000	86500000	82700000	71100000	75400000	69100000	72300000	68700000	72700000	O00743;O00743-2;O00743-3;B7Z3E2;Q5T1S7	O00743;O00743-2;O00743-3	Serine/threonine-protein phosphatase 6 catalytic subunit	PPP6C	5
1	2128400	1	1799600	1	58700000	1	1651800	1	1	1	1	1	3492300	1	34500000	1	82700000	1	140000000	1	180000000	1	1	O43681	O43681	ATPase ASNA1	ASNA1	1
96400000	90300000	212000000	190000000	116000000	132000000	89900000	102000000	97800000	74600000	61900000	132000000	60100000	64400000	116000000	132000000	1	82600000	83300000	1	55300000	53100000	269000000	250000000	P47813;O14602;A6NJH9	P47813;O14602	Eukaryotic translation initiation factor 1A, X-chromosomal;Eukaryotic translation initiation factor 1A, Y-chromosomal	EIF1AX;EIF1AY	3
42400000	1	63700000	13000000	44000000	2874300	11600000	1	13600000	16900000	10500000	18200000	28300000	27700000	35500000	35100000	9595400	81800000	25500000	23200000	17200000	16600000	15500000	12700000	Q9UBS4;H7C2Y5	Q9UBS4	DnaJ homolog subfamily B member 11	DNAJB11	2
78000000	64500000	48800000	46300000	85000000	85300000	85600000	106000000	68900000	64300000	73400000	74400000	99000000	101000000	91300000	117000000	83900000	81300000	104000000	106000000	112000000	106000000	130000000	151000000	Q9NVV4-2;Q9NVV4;Q5T851;Q5T852	Q9NVV4-2;Q9NVV4	Poly(A) RNA polymerase, mitochondrial	MTPAP	4
108000000	119000000	153000000	207000000	166000000	143000000	228000000	121000000	237000000	85900000	117000000	118000000	64600000	56400000	104000000	77000000	73200000	81200000	15400000	58700000	35400000	24800000	18800000	18400000	Q8TCC3-2;I3L085;Q8TCC3;Q8TCC3-3;B8ZZV5	Q8TCC3-2;I3L085;Q8TCC3;Q8TCC3-3;B8ZZV5	39S ribosomal protein L30, mitochondrial	MRPL30	5
71200000	87600000	61800000	87100000	71300000	72000000	62900000	82400000	81100000	87600000	59300000	53700000	56800000	59900000	59100000	45500000	51000000	80900000	68100000	74400000	88000000	73000000	85000000	70000000	E7ERS3;Q86VM9;H7BXJ7;Q86VM9-2;F5H7R0;H3BRN6;H3BRH3	E7ERS3;Q86VM9;H7BXJ7;Q86VM9-2	Zinc finger CCCH domain-containing protein 18	ZC3H18	7
43100000	62100000	49600000	48900000	71400000	60000000	81300000	71200000	70200000	65400000	76000000	94000000	102000000	103000000	90200000	94000000	83500000	80600000	157000000	111000000	99000000	115000000	143000000	119000000	C9J3F9;Q9NQ55;C9JW41;Q9NQ55-2;A8MV53;H7C446;C9J3W3;C9JHF7	C9J3F9;Q9NQ55;C9JW41;Q9NQ55-2;A8MV53;H7C446	Suppressor of SWI4 1 homolog	PPAN-P2RY11;PPAN	8
186000000	131000000	94500000	77300000	118000000	88700000	140000000	95600000	121000000	53700000	79900000	117000000	74100000	98100000	88400000	90900000	71500000	80500000	98100000	86000000	99400000	96400000	74700000	74000000	Q86TS9;G3XCN9;A6NMQ8;G3V3U6;G5E9P5	Q86TS9;G3XCN9;A6NMQ8;G3V3U6	39S ribosomal protein L52, mitochondrial	MRPL52	5
67500000	106000000	98600000	136000000	89500000	107000000	78300000	106000000	88300000	121000000	96500000	103000000	116000000	67300000	91800000	112000000	69800000	80300000	79000000	73800000	82800000	82500000	86400000	82600000	Q8N9N2;F5H874;Q8N9N2-2;H0YCB3;B3KU20;H0YE76;E9PQZ6;E9PR40;E9PSA3;E9PM82;H0YER2;E9PKM6;E9PL92;E9PJM2;E9PQ44	Q8N9N2;F5H874;Q8N9N2-2;H0YCB3;B3KU20;H0YE76;E9PQZ6;E9PR40;E9PSA3;E9PM82	Activating signal cointegrator 1 complex subunit 1	ASCC1	15
19900000	35400000	43900000	50500000	63700000	52800000	37000000	63000000	41100000	49300000	48500000	40800000	63700000	71500000	45900000	50000000	66200000	79900000	52400000	54400000	52200000	31900000	24000000	60500000	P62993;P62993-2	P62993;P62993-2	Growth factor receptor-bound protein 2	GRB2	2
133000000	220000000	82100000	81400000	93800000	109000000	99900000	86200000	89800000	90900000	83400000	72700000	89100000	91000000	97800000	100000000	84900000	79700000	117000000	114000000	94900000	102000000	93100000	126000000	Q9H7E2-3;Q9H7E2;Q9H7E2-2;B1AMN9	Q9H7E2-3;Q9H7E2;Q9H7E2-2	Tudor domain-containing protein 3	TDRD3	4
67000000	68300000	54000000	83100000	75600000	89800000	54500000	57900000	54400000	42700000	76600000	56400000	78200000	99000000	108000000	64400000	65600000	79500000	66900000	48600000	51600000	50800000	41200000	49000000	A6NEM2;P51610;P51610-2;P51610-3	A6NEM2;P51610;P51610-2	Host cell factor 1;HCF N-terminal chain 1;HCF N-terminal chain 2;HCF N-terminal chain 3;HCF N-terminal chain 4;HCF N-terminal chain 5;HCF N-terminal chain 6;HCF C-terminal chain 1;HCF C-terminal chain 2;HCF C-terminal chain 3;HCF C-terminal chain 4;HCF C-terminal chain 5;HCF C-terminal chain 6	HCFC1	4
64200000	87200000	71300000	95000000	82300000	90000000	80300000	76500000	82400000	95500000	71700000	94600000	74400000	69800000	76600000	81800000	70300000	79100000	84800000	80300000	80100000	72200000	94400000	89900000	Q13523;F5H2U2;H0YDJ3;H0YEC8	Q13523;F5H2U2;H0YDJ3;H0YEC8	Serine/threonine-protein kinase PRP4 homolog	PRPF4B	4
11200000	1	1	1	1	3706400	19100000	1	1	5227900	1	1	93800000	88100000	76500000	81000000	101000000	79000000	118000000	142000000	154000000	138000000	139000000	111000000	Q9UPN7;B4DLT9	Q9UPN7;B4DLT9	Serine/threonine-protein phosphatase 6 regulatory subunit 1	PPP6R1	2
123000000	139000000	124000000	132000000	116000000	136000000	125000000	131000000	159000000	140000000	143000000	137000000	83800000	73800000	103000000	72700000	84000000	78400000	134000000	144000000	181000000	158000000	136000000	111000000	P05455;E9PFH8;E7ERC4;E9PFL9;F5H673	P05455;E9PFH8	Lupus La protein	SSB	5
98100000	115000000	62000000	74100000	108000000	75000000	71800000	54000000	45300000	102000000	74300000	60400000	25100000	76400000	69500000	68200000	85000000	78400000	67300000	56000000	54300000	58200000	51900000	48100000	Q9HAF1-3;B1AK64;Q9HAF1;Q9HAF1-2	Q9HAF1-3;B1AK64;Q9HAF1;Q9HAF1-2	Chromatin modification-related protein MEAF6	C1orf149;MEAF6	4
68100000	64700000	30700000	53800000	38500000	79300000	74500000	72800000	86700000	47000000	60100000	45800000	80200000	92100000	88400000	89300000	83300000	78400000	65900000	44400000	84900000	66400000	72200000	64200000	O75525;O75525-2;E5RJZ9;E5RG12;H0YAQ3;H0YAQ1;E5RHD3;H0YB45	O75525;O75525-2;E5RJZ9;E5RG12;H0YAQ3;H0YAQ1	KH domain-containing, RNA-binding, signal transduction-associated protein 3	KHDRBS3	8
102000000	95400000	1	98800000	70700000	96900000	77000000	87900000	80900000	59800000	74300000	85700000	78900000	74500000	82600000	113000000	80200000	78400000	91100000	85900000	73200000	83700000	117000000	65400000	Q8IXM3	Q8IXM3	39S ribosomal protein L41, mitochondrial	MRPL41	1
1	1	15800000	1	1	1	1	1	30600000	1	14300000	1	68000000	60500000	71400000	65800000	74600000	78200000	50000000	46600000	94600000	74100000	46500000	57200000	Q01484;Q01484-2;F8WEF9;Q01484-5;E9PHW9;D6RHE1;B7Z651;E9PCH6;D6R9U4;D6RIY9	Q01484;Q01484-2;F8WEF9;Q01484-5;E9PHW9;D6RHE1;B7Z651	Ankyrin-2	ANK2	10
42700000	71100000	1	1	1	1	6549100	1	1	1	1	1	86700000	92200000	78000000	91900000	80800000	78100000	260000000	315000000	202000000	363000000	242000000	306000000	Q68DC2-4;Q68DC2;F5H7X9;Q68DC2-3;H7C163	Q68DC2-4;Q68DC2;F5H7X9	Ankyrin repeat and SAM domain-containing protein 6	ANKS6	5
44300000	69800000	63400000	65300000	80900000	97500000	77700000	90800000	75400000	71400000	69100000	73000000	70700000	61200000	60700000	71000000	69800000	78100000	81100000	79700000	86300000	81000000	97700000	51100000	Q9UHB9;E7ETK6;Q9UHB9-2;G3V1U4;F5H5Y3;F5H281;B3KUU5;Q96K98	Q9UHB9;E7ETK6;Q9UHB9-2;G3V1U4;F5H5Y3;F5H281;B3KUU5	Signal recognition particle 68 kDa protein	SRP68	8
47300000	49600000	54200000	50900000	34800000	33000000	45400000	36300000	32100000	1	49300000	40600000	31100000	51500000	47200000	51800000	47800000	78100000	41300000	41100000	39100000	35100000	40900000	36400000	A0JNW5;A0JNW5-2	A0JNW5	UHRF1-binding protein 1-like	UHRF1BP1L	2
72700000	64600000	55400000	58500000	121000000	71000000	93500000	87600000	85800000	50300000	56900000	85500000	80100000	69800000	114000000	103000000	59200000	78000000	170000000	148000000	186000000	174000000	168000000	172000000	Q9NUD5	Q9NUD5	Zinc finger CCHC domain-containing protein 3	ZCCHC3	1
115000000	109000000	71300000	72300000	86900000	92000000	104000000	95500000	108000000	89000000	91400000	79700000	67400000	71100000	56800000	68200000	54800000	77900000	60800000	57400000	59700000	59000000	63900000	66100000	Q9NWT8	Q9NWT8	Aurora kinase A-interacting protein	AURKAIP1	1
154000000	84000000	73000000	68100000	87900000	89500000	72300000	52300000	51000000	86400000	64900000	45200000	33500000	68000000	59700000	33800000	38000000	77600000	98100000	28300000	54900000	53600000	104000000	53000000	F5GY05;F5GZX9;Q96EK7;F2Z2E1;Q96EK7-2;B4DL34	F5GY05;F5GZX9;Q96EK7;F2Z2E1;Q96EK7-2	Constitutive coactivator of peroxisome proliferator-activated receptor gamma	FAM120B	6
103000000	92100000	49500000	63600000	79400000	80300000	95200000	90000000	86600000	109000000	84200000	96500000	84200000	88100000	79800000	86900000	88200000	77400000	96900000	103000000	89300000	99400000	121000000	119000000	Q9BQ75;E9PHS3;C9J384;H7C515	Q9BQ75;E9PHS3;C9J384	Uncharacterized protein C3orf26	C3orf26	4
19800000	21700000	29400000	22900000	31800000	39500000	31100000	27700000	31800000	34200000	25000000	26700000	31000000	33800000	31800000	32800000	35400000	77300000	37000000	40200000	30800000	41800000	41700000	41300000	Q9BVI4;F5H303;F5H5K6	Q9BVI4	Nucleolar complex protein 4 homolog	NOC4L	3
51400000	71600000	20600000	25200000	103000000	78200000	57000000	66400000	69600000	46500000	67000000	64700000	62800000	72400000	50100000	44000000	58500000	77200000	117000000	117000000	81000000	64900000	142000000	124000000	P07305;F5H022;P07305-2	P07305;F5H022;P07305-2	Histone H1.0	H1F0	3
72300000	38600000	40500000	69100000	52000000	57500000	77300000	76000000	76900000	44300000	48900000	88000000	68900000	51300000	61500000	72800000	57800000	77000000	53500000	52500000	56900000	51600000	70500000	39400000	Q8TAE8	Q8TAE8	Growth arrest and DNA damage-inducible proteins-interacting protein 1	GADD45GIP1	1
115000000	57300000	154000000	183000000	107000000	119000000	132000000	143000000	117000000	133000000	132000000	130000000	63400000	64100000	79400000	65600000	70600000	76700000	51700000	57700000	54400000	59300000	65600000	81700000	B3KTM8;Q9UBU8-2;H0YMJ0;Q9UBU8;H0YLJ3;H0YNE0;B7Z6R1;H0YM21;H0YMT8	B3KTM8;Q9UBU8-2;H0YMJ0;Q9UBU8;H0YLJ3	Mortality factor 4-like protein 1	MORF4L1	9
341000000	376000000	464000000	405000000	391000000	285000000	281000000	284000000	309000000	334000000	329000000	268000000	125000000	82100000	47600000	50600000	77000000	76600000	49300000	81400000	52700000	58000000	67900000	61100000	Q6PID6	Q6PID6	Tetratricopeptide repeat protein 33	TTC33	1
172000000	296000000	8123200	6854700	1	1	15700000	19700000	1	216000000	361000000	1	144000000	143000000	1	1	73100000	76500000	10900000	12900000	1	1	1	1	CON__P08779;P08779;CON__Q3ZAW8;CON__Q9Z2K1	CON__P08779;P08779	Keratin, type I cytoskeletal 16	KRT16	4
325000000	364000000	262000000	298000000	267000000	295000000	249000000	283000000	259000000	292000000	303000000	266000000	65400000	72700000	82000000	73000000	56100000	76200000	73400000	77900000	162000000	179000000	42500000	84700000	F5H1U9;O75970;O75970-2;O75970-3;B7ZMI4;E7EPZ1;H0YGQ3;B7ZB24;F8WDQ8;B3KQC9;F5H8D6;H0YH70	F5H1U9;O75970;O75970-2;O75970-3;B7ZMI4;E7EPZ1;H0YGQ3;B7ZB24	Multiple PDZ domain protein	MPDZ	12
31200000	5565500	16800000	9128900	11200000	1	14800000	11100000	16200000	1	14000000	1	134000000	80800000	113000000	60200000	119000000	76100000	51100000	71800000	40600000	104000000	39800000	54200000	O00483	O00483	NADH dehydrogenase [ubiquinone] 1 alpha subcomplex subunit 4	NDUFA4	1
93300000	82000000	83400000	80900000	98200000	103000000	86800000	92500000	80100000	94500000	87600000	84800000	66600000	77600000	67300000	73600000	69400000	75800000	80000000	77100000	90600000	82400000	97100000	96700000	Q8WWY3;E7EVX8;E7ESA8;Q8WWY3-2;E7EN72;Q8WWY3-3;E7ESX0;E7EU94	Q8WWY3;E7EVX8;E7ESA8;Q8WWY3-2	U4/U6 small nuclear ribonucleoprotein Prp31	PRPF31	8
103000000	96000000	86300000	60900000	72200000	56100000	87300000	106000000	104000000	78500000	113000000	81500000	83700000	62000000	68200000	96100000	93800000	75700000	94100000	89800000	99800000	63500000	52200000	38600000	Q14151;A8MXT5;C9JPX0;F5GXS4;B4DU53	Q14151	Scaffold attachment factor B2	SAFB2	5
27200000	4082500	37800000	52200000	21900000	19000000	9857100	22000000	29800000	21300000	31200000	45600000	128000000	83800000	69400000	61300000	89900000	75500000	56700000	61700000	69600000	87600000	37700000	53500000	P25205;E9PF11;Q7Z6P5	P25205	DNA replication licensing factor MCM3	MCM3	3
155000000	124000000	126000000	111000000	117000000	111000000	127000000	128000000	95200000	231000000	205000000	93000000	57300000	54100000	73600000	66300000	57700000	75300000	84300000	82700000	80000000	112000000	62300000	40700000	Q8NFD5-3;Q8NFD5-2;Q8NFD5;G3XAA0;H0Y7H8;Q8NFD5-4;H0Y2R3;C9JZD6;H0Y3S9;F5H333	Q8NFD5-3;Q8NFD5-2;Q8NFD5;G3XAA0;H0Y7H8;Q8NFD5-4	AT-rich interactive domain-containing protein 1B	ARID1B	10
80100000	78000000	65800000	105000000	77000000	71000000	61800000	65200000	71800000	115000000	85500000	70800000	87100000	84500000	81600000	63500000	94300000	75100000	97800000	125000000	105000000	101000000	62800000	109000000	P62136;P62136-2;A6NNR3;E9PMD7	P62136;P62136-2;A6NNR3;E9PMD7	Serine/threonine-protein phosphatase PP1-alpha catalytic subunit;Serine/threonine-protein phosphatase	PPP1CA	4
163000000	192000000	205000000	189000000	120000000	95000000	266000000	88300000	112000000	116000000	104000000	157000000	74700000	71600000	69400000	76300000	73400000	74900000	43700000	66100000	67200000	68400000	40300000	66800000	B0LM41;H0YDG8	B0LM41		RBM14/RBM4 fusion	2
109000000	135000000	90200000	111000000	94300000	156000000	190000000	86700000	89200000	71000000	159000000	97400000	93200000	73900000	167000000	174000000	73800000	74600000	120000000	87600000	93100000	120000000	91200000	93800000	O60832;O60832-2;C9IYT0;H7C0M1;H7C2Q9	O60832;O60832-2;C9IYT0	H/ACA ribonucleoprotein complex subunit 4	DKC1	5
96700000	94700000	116000000	103000000	50100000	46300000	79100000	64700000	77200000	24300000	35600000	65900000	116000000	133000000	75600000	90300000	93900000	73900000	72700000	79700000	86300000	88700000	78100000	70500000	CON__ENSEMBL:ENSBTAP00000025008;Q9H4B7	CON__ENSEMBL:ENSBTAP00000025008;Q9H4B7	Tubulin beta-1 chain	TUBB1	2
55200000	27600000	58700000	137000000	76300000	66200000	93500000	154000000	101000000	81400000	58800000	71400000	120000000	150000000	68500000	80300000	81600000	73700000	100000000	81800000	123000000	67800000	95300000	91900000	Q9UNX4	Q9UNX4	WD repeat-containing protein 3	WDR3	1
80700000	94600000	88900000	107000000	126000000	103000000	97500000	132000000	84600000	121000000	126000000	127000000	78100000	34100000	86700000	77200000	77900000	73600000	77800000	118000000	94900000	95800000	272000000	311000000	Q9NSD9;F5H6Y1	Q9NSD9;F5H6Y1	Phenylalanine--tRNA ligase beta subunit	FARSB	2
112000000	81800000	98900000	92400000	114000000	114000000	71800000	97500000	101000000	129000000	84800000	102000000	109000000	121000000	98800000	74600000	113000000	73500000	89000000	91200000	74500000	92100000	59700000	68200000	Q9Y333	Q9Y333	U6 snRNA-associated Sm-like protein LSm2	LSM2	1
85900000	35700000	41500000	50200000	54900000	42900000	84900000	52200000	59300000	53300000	71000000	67000000	88400000	56100000	57000000	67300000	74800000	73000000	120000000	111000000	123000000	85300000	65800000	75800000	O95232;F5H1W9;B4DJ96;D6RDI2;H0YA81;C9JL41;O95232-2;H7C5U7;D6RHH0	O95232;F5H1W9;B4DJ96	Luc7-like protein 3	LUC7L3	9
58100000	83700000	53400000	90400000	60200000	78300000	70100000	65500000	80300000	76700000	48300000	55400000	69900000	75300000	72700000	73500000	35200000	72100000	50200000	95200000	56200000	52300000	48500000	50700000	P55081	P55081	Microfibrillar-associated protein 1	MFAP1	1
158000000	186000000	188000000	153000000	177000000	215000000	114000000	156000000	120000000	168000000	207000000	133000000	68400000	10200000	78000000	79300000	87900000	71600000	43600000	106000000	29300000	48300000	83300000	66900000	O15294;O15294-3;O15294-2;O15294-4;C9JZL3;H7C2T7	O15294;O15294-3;O15294-2;O15294-4	UDP-N-acetylglucosamine--peptide N-acetylglucosaminyltransferase 110 kDa subunit	OGT	6
75500000	1	1	1	1	1	1	1	1	1	1	1	1	1	1	87600000	1	71100000	62800000	109000000	93900000	101000000	69100000	61100000	Q9NU02	Q9NU02	Ankyrin repeat domain-containing protein 5	ANKRD5	1
45600000	36400000	42000000	25000000	79600000	40000000	54700000	48200000	60800000	33600000	38600000	69300000	50100000	49800000	51400000	43700000	56800000	71000000	53000000	51500000	61300000	55200000	55700000	47600000	Q8WWU7;Q8WWA0	Q8WWU7;Q8WWA0	Intelectin-2;Intelectin-1	ITLN2;ITLN1	2
132000000	165000000	70900000	69800000	137000000	149000000	96700000	103000000	74400000	69200000	67200000	76200000	66400000	68800000	112000000	106000000	4892400	70700000	108000000	112000000	64200000	73700000	166000000	149000000	Q8NC51-2;Q8NC51-4	Q8NC51-2;Q8NC51-4			2
86700000	1	59000000	1	53900000	1	62600000	74600000	1	1	1	72900000	1	1	54300000	102000000	1	70700000	1	1	57700000	63200000	1	1	Q9NQY0;E5RHU4;E5RJI6	Q9NQY0;E5RHU4;E5RJI6	Bridging integrator 3	BIN3	3
19500000	7590700	33100000	25400000	21700000	23700000	14700000	27300000	23200000	2191100	20700000	27800000	117000000	128000000	85400000	49000000	44600000	70700000	28100000	33900000	37800000	67400000	42000000	43800000	E7EUE1;P28288;F5GYC1;P28288-2;P28288-3	E7EUE1;P28288;F5GYC1;P28288-2	ATP-binding cassette sub-family D member 3	ABCD3	5
16000000	9546000	36800000	27800000	20100000	37400000	15100000	8944100	15300000	22600000	21400000	36000000	55500000	112000000	83700000	86700000	54400000	70300000	34300000	29500000	41800000	81800000	22900000	42500000	I3NI00;P35613;P35613-2;P35613-4;P35613-3;I3L4S8;I3L1R4;I3L192;I3L4L2;I3L4U1;A8MZ77	I3NI00;P35613;P35613-2;P35613-4;P35613-3;I3L4S8;I3L1R4;I3L192;I3L4L2	Basigin	BSG	11
25600000	54300000	150000000	154000000	84800000	87400000	24500000	28900000	115000000	95000000	97900000	118000000	36000000	32900000	31300000	27700000	61400000	70200000	77700000	78800000	98100000	110000000	35700000	25400000	P07737;I3L3D5;CON__P02584	P07737	Profilin-1	PFN1	3
14000000	11400000	10800000	1	17200000	1	10900000	19100000	11500000	23900000	14900000	8136500	1	1	7938100	32000000	11100000	70200000	16700000	11800000	7666100	10800000	8500500	11500000	Q15477;B4DM01;F8VNU1;F5H7B0;F8VS23;F5H6Y7;H7C5N0	Q15477;B4DM01;F8VNU1;F5H7B0;F8VS23;F5H6Y7	Helicase SKI2W	SKIV2L	7
130000000	114000000	94100000	127000000	110000000	112000000	95100000	106000000	97800000	133000000	106000000	101000000	73200000	112000000	98900000	98100000	82900000	69400000	167000000	141000000	156000000	130000000	173000000	173000000	P35250;P35250-2;H7C5P4;H7C5G4;H7C5A0;F8WC37;H7C5Q7;H7C5P1;H7C5S7	P35250;P35250-2	Replication factor C subunit 2	RFC2	9
38500000	1	57200000	55900000	22000000	20600000	7623200	1	18500000	20100000	23400000	43200000	40200000	37100000	86900000	92300000	56000000	69200000	21700000	23300000	38500000	26800000	1	1	P54819;F8W1A4;P54819-2;P54819-5;E7EWH4;P54819-3;F8VY04;F8VZG5;G3V213;P54819-6;P54819-4;F8VPP1	P54819;F8W1A4;P54819-2;P54819-5;E7EWH4;P54819-3;F8VY04;F8VZG5;G3V213;P54819-6	Adenylate kinase 2, mitochondrial	AK2	12
70400000	85100000	66000000	78300000	74700000	97300000	61200000	56900000	87700000	56400000	72700000	94100000	62000000	60100000	75700000	64800000	80600000	68700000	65100000	43900000	56400000	50900000	41900000	48100000	Q5TC82;Q5TC82-2;A6NHN2;Q9HBD1-3;Q9HBD1-2	Q5TC82;Q5TC82-2	Roquin	RC3H1	5
121000000	80700000	1	64200000	54300000	1	59800000	63500000	62800000	54200000	1	65400000	46300000	69700000	66400000	71600000	59000000	68100000	101000000	350000000	54900000	382000000	47400000	40300000	Q9Y3X0;F5GXE9	Q9Y3X0;F5GXE9	Coiled-coil domain-containing protein 9	CCDC9	2
51500000	34300000	22800000	75800000	46700000	49400000	72400000	74200000	39700000	58400000	60700000	45700000	56800000	44100000	49300000	40900000	68500000	67900000	55400000	62500000	48500000	40900000	36400000	38400000	Q53H96;H0Y6C3;B5MD87;F8WEI0	Q53H96;H0Y6C3;B5MD87	Pyrroline-5-carboxylate reductase 3	PYCRL	4
58600000	34900000	74000000	64900000	53000000	32800000	28000000	27300000	45300000	66400000	68000000	48800000	58700000	44100000	40800000	61200000	65800000	67900000	57200000	53000000	64000000	62100000	57300000	49800000	P15170-2;P15170;H3BR35;H3BSV8	P15170-2;P15170;H3BR35	Eukaryotic peptide chain release factor GTP-binding subunit ERF3A	GSPT1	4
1	1	1	1	36600000	1	1	1	1	1	1	1	47900000	63000000	65500000	68600000	68800000	67700000	83100000	93800000	89500000	87800000	75800000	72400000	Q96ST8;Q96ST8-2;Q96ST8-3	Q96ST8;Q96ST8-2	Centrosomal protein of 89 kDa	CEP89	3
136000000	102000000	66800000	89400000	64800000	69800000	113000000	115000000	96100000	42300000	79400000	79200000	68600000	81300000	185000000	66200000	63800000	67400000	93800000	86500000	90400000	83600000	123000000	85000000	F5H3P2;Q9Y291;C9JBY7	F5H3P2;Q9Y291;C9JBY7	28S ribosomal protein S33, mitochondrial	MRPS33	3
60000000	73700000	91300000	78800000	83600000	73100000	126000000	60900000	51900000	80300000	85800000	86400000	65900000	67100000	68900000	66700000	66200000	67200000	84400000	77500000	136000000	89300000	85400000	74800000	O95347;O95347-2;F5GZR0;Q5T821	O95347;O95347-2	Structural maintenance of chromosomes protein 2	SMC2	4
34600000	34300000	32700000	16100000	24900000	41500000	31900000	29100000	29600000	30100000	20300000	26700000	76700000	71900000	55700000	74200000	38700000	67200000	39700000	53100000	73200000	41800000	37300000	46300000	Q6NSI4;H7BY89;B1AQ74;Q6NSI4-2	Q6NSI4;H7BY89;B1AQ74	Uncharacterized protein CXorf57	CXorf57	4
66400000	74900000	127000000	107000000	129000000	153000000	73300000	91500000	62800000	106000000	117000000	71600000	78500000	73100000	44900000	55300000	65400000	67100000	59800000	72000000	55400000	52300000	76100000	65000000	O75131;H0YB26;E5RG68;E5RHZ0;E5RJ85	O75131;H0YB26;E5RG68	Copine-3	CPNE3	5
69300000	134000000	110000000	180000000	112000000	137000000	58600000	88100000	114000000	97900000	78500000	156000000	83000000	107000000	93900000	94100000	65900000	67100000	93200000	123000000	106000000	122000000	113000000	75800000	P42167;G5E972;P42167-2;H0YJH7	P42167;G5E972;P42167-2	Lamina-associated polypeptide 2, isoforms beta/gamma;Thymopoietin;Thymopentin	TMPO	4
136000000	150000000	48300000	31000000	76700000	81600000	93100000	91200000	59800000	46100000	45900000	67700000	85800000	78800000	97200000	85200000	63100000	67000000	277000000	250000000	175000000	132000000	273000000	326000000	P61927;D6RG19;D6R9X9	P61927;D6RG19	60S ribosomal protein L37;Ribosomal protein L37	RPL37	3
50800000	49500000	85100000	68000000	74100000	60300000	58400000	46800000	69900000	58900000	56300000	83800000	54300000	74100000	98000000	54800000	54000000	67000000	43200000	32900000	66900000	50100000	33100000	50300000	O95373	O95373	Importin-7	IPO7	1
40800000	39600000	182000000	223000000	90900000	112000000	34500000	34100000	97800000	77200000	94100000	98300000	41600000	61700000	46600000	45400000	70900000	66400000	78600000	76700000	78400000	92800000	20700000	27300000	P30041	P30041	Peroxiredoxin-6	PRDX6	1
53600000	49300000	72600000	68300000	60700000	56200000	69600000	83400000	77200000	68300000	67500000	90900000	53800000	60800000	85800000	66100000	85200000	66300000	94300000	71100000	96300000	72800000	92300000	127000000	Q9H1I8;F5H6J9;B1AH60;B1AH59;Q9H1I8-2;H7C3Y4;F8WAQ6;F2Z2W4	Q9H1I8;F5H6J9	Activating signal cointegrator 1 complex subunit 2	ASCC2	8
56900000	67600000	93000000	91400000	34300000	51600000	24800000	27900000	50500000	52700000	51600000	61400000	52200000	44800000	35700000	39300000	42400000	66200000	56100000	36700000	59600000	50700000	36600000	28900000	P23526;F5H737	P23526;F5H737	Adenosylhomocysteinase	AHCY	2
79000000	14400000	17600000	21500000	51300000	64700000	14600000	64300000	84300000	35500000	21400000	82400000	76600000	92800000	80800000	79800000	66700000	66000000	69000000	61000000	58000000	84600000	21200000	64100000	P40939;H0YFD6;B4DYP2	P40939	Trifunctional enzyme subunit alpha, mitochondrial;Long-chain enoyl-CoA hydratase;Long chain 3-hydroxyacyl-CoA dehydrogenase	HADHA	3
47600000	61900000	40000000	26200000	48700000	35100000	58600000	1	13800000	55100000	60200000	55100000	69700000	25000000	64700000	68800000	32000000	65900000	79300000	29800000	59700000	39000000	78100000	84100000	P20674;H3BV69;H3BNX8;H3BRM5;H3BRI0	P20674;H3BV69;H3BNX8;H3BRM5	Cytochrome c oxidase subunit 5A, mitochondrial	COX5A	5
4493500	8116800	1	14800000	6266800	1	3491700	1	6157100	1	19800000	6603500	41800000	33100000	51500000	47900000	46900000	65700000	56300000	53200000	15000000	28900000	53700000	20000000	O43795;E9PDF6;O43795-2;E7EPB4;E9PHK2;E7EQD9;H7C2Y7;C9JYW1;C9JUP5;C9K0I9	O43795;E9PDF6;O43795-2	Unconventional myosin-Ib	MYO1B	10
137000000	207000000	58400000	96800000	150000000	228000000	134000000	221000000	106000000	171000000	126000000	131000000	45400000	42100000	75800000	59400000	73500000	65400000	77500000	81300000	64600000	146000000	79400000	143000000	Q9UNZ5	Q9UNZ5	Leydig cell tumor 10 kDa protein homolog	C19orf53	1
40700000	82300000	70200000	61700000	87900000	89800000	59900000	76000000	74200000	75200000	82900000	63400000	40000000	85000000	32600000	54800000	57600000	64900000	55300000	71800000	49900000	36500000	33000000	28800000	P41223;C9JNV2;C9JCD9	P41223;C9JNV2;C9JCD9	Protein BUD31 homolog	BUD31	3
90800000	96800000	134000000	133000000	51500000	53100000	58800000	249000000	53000000	56400000	78200000	1	238000000	496000000	173000000	151000000	161000000	64800000	101000000	1100000000	85600000	100000000	151000000	97800000	Q6NW34;Q6NW34-2;A8MVI8;E7ENV3;E9PFF8	Q6NW34;Q6NW34-2;A8MVI8;E7ENV3	Uncharacterized protein C3orf17	C3orf17	5
64100000	66300000	60900000	71700000	61700000	63700000	74300000	70500000	77700000	78600000	74300000	83400000	69900000	61300000	52100000	54000000	58300000	64400000	59800000	58900000	61700000	55400000	73500000	77700000	Q9Y2R4;A8MTP9;F5H0R7;F5H5G9	Q9Y2R4;A8MTP9	Probable ATP-dependent RNA helicase DDX52	DDX52	4
61900000	68300000	29300000	45300000	47600000	54800000	63200000	72900000	66600000	58400000	73800000	44200000	53500000	68600000	64600000	51600000	75000000	64200000	61500000	72200000	38900000	54300000	80900000	89100000	P78362-2;P78362;H7C5L6	P78362-2;P78362	SRSF protein kinase 2;SRSF protein kinase 2 N-terminal;SRSF protein kinase 2 C-terminal	SRPK2	3
47700000	12500000	27000000	27900000	22700000	56300000	19200000	53200000	49500000	35200000	11300000	22900000	130000000	67500000	170000000	143000000	101000000	64100000	104000000	52000000	164000000	138000000	90600000	151000000	P53007;B4DP62	P53007;B4DP62	Tricarboxylate transport protein, mitochondrial	SLC25A1	2
56200000	48800000	62100000	34300000	1	59700000	75300000	71100000	81100000	1280000000	57900000	104000000	75500000	77200000	17800000	91700000	97300000	64000000	125000000	114000000	50000000	582000000	90400000	314000000	Q9NVU7;E7EW05;Q9NVU7-2	Q9NVU7;E7EW05;Q9NVU7-2	Protein SDA1 homolog	SDAD1	3
32500000	26600000	40600000	53700000	17900000	24100000	4087000	4929700	9147100	49400000	22100000	16100000	150000000	94000000	133000000	66800000	41300000	64000000	121000000	52800000	106000000	111000000	88300000	51600000	P35998;B7Z5E2;C9JLS9	P35998;B7Z5E2	26S protease regulatory subunit 7	PSMC2	3
57400000	44800000	74300000	68900000	42300000	33300000	58400000	75300000	65300000	31600000	37100000	55100000	27700000	46000000	57700000	54300000	46100000	63800000	34600000	37400000	41600000	45400000	49800000	56100000	Q9H9J2	Q9H9J2	39S ribosomal protein L44, mitochondrial	MRPL44	1
19400000	12600000	17000000	1	31800000	32200000	32100000	31400000	28800000	36800000	29300000	42500000	69900000	51500000	60500000	52700000	59500000	63500000	54900000	51700000	52900000	49000000	31700000	38300000	P28300;B4DQF8	P28300;B4DQF8	Protein-lysine 6-oxidase	LOX	2
13500000	20700000	83900000	73900000	40500000	63100000	18900000	17800000	55300000	36600000	63100000	41300000	60200000	37600000	60000000	46900000	88100000	63400000	59700000	61200000	236000000	69000000	33300000	59400000	P49321-3;P49321;P49321-2;Q5T624;F5H3J2;B4DS57;H0YF33;H0YDS9;E9PRH9;E9PI86;E9PPQ8;E9PPR5	P49321-3;P49321;P49321-2;Q5T624;F5H3J2;B4DS57;H0YF33;H0YDS9	Nuclear autoantigenic sperm protein	NASP	12
58200000	54400000	66900000	52700000	119000000	97500000	98600000	40200000	106000000	47300000	115000000	42700000	62300000	63100000	66300000	61000000	67800000	62900000	49300000	51600000	55200000	54500000	46300000	42600000	A8MXQ0;O95399-2;Q5H8X8;O95399	A8MXQ0;O95399-2;Q5H8X8;O95399	Urotensin-2	UTS2	4
1	1	1	1	1	1	1	1	1	1	1	1	44200000	51700000	81200000	59300000	78800000	62000000	50900000	30900000	55500000	45000000	36300000	40800000	H0YJP0;H0YJV8;H0YJ72	H0YJP0		HECTD1	3
71000000	35700000	48200000	62700000	45400000	43800000	49800000	58400000	46800000	82000000	55700000	54600000	51100000	59200000	58600000	73600000	60600000	61900000	64400000	62900000	56100000	46600000	47500000	50200000	Q7L2E3;F6R0H4	Q7L2E3	Putative ATP-dependent RNA helicase DHX30	DHX30	2
34000000	47000000	42100000	55400000	40500000	43100000	45200000	38800000	49000000	74500000	47200000	57500000	43300000	60600000	1	39900000	1	61800000	56000000	52600000	41600000	60300000	50800000	60500000	O75691	O75691	Small subunit processome component 20 homolog	UTP20	1
19800000	24600000	18000000	22200000	18500000	20800000	18200000	20900000	18400000	18200000	22100000	21400000	1	44100000	60300000	1	1	61800000	1	1	1	1	1	1	G5E9E7;Q07157-2;G3V1L9;Q07157;H0YKB1	G5E9E7;Q07157-2;G3V1L9;Q07157	Tight junction protein ZO-1	TJP1	5
76700000	98000000	72100000	61700000	59300000	69700000	45800000	46700000	8947500	34700000	6808200	58300000	62400000	74300000	89300000	1	46500000	61600000	1	1	34600000	1	76300000	40500000	Q8TF72	Q8TF72	Protein Shroom3	SHROOM3	1
64000000	68100000	50200000	48700000	47600000	49800000	45400000	43500000	59900000	50700000	51400000	60100000	90800000	77000000	58100000	60600000	81200000	61600000	73100000	65900000	76400000	76900000	77300000	68700000	Q8N9Q2	Q8N9Q2	Protein SREK1IP1	SREK1IP1	1
14700000	33200000	42500000	88600000	39200000	55200000	13800000	11100000	27400000	26700000	38300000	28200000	73200000	93000000	108000000	83400000	67300000	61300000	79900000	93000000	43800000	44600000	87900000	52700000	P06493;P06493-2;E5RIU6;Q00526;G3V317	P06493;P06493-2;E5RIU6	Cyclin-dependent kinase 1	CDK1	5
30200000	67500000	69700000	68100000	24400000	48500000	21800000	23400000	41200000	44100000	44400000	39600000	42100000	57300000	52600000	53500000	60300000	60900000	42800000	55300000	58200000	65800000	34100000	36000000	P54886;P54886-2	P54886;P54886-2	Delta-1-pyrroline-5-carboxylate synthase;Glutamate 5-kinase;Gamma-glutamyl phosphate reductase	ALDH18A1	2
18900000	8176700	22000000	17700000	21800000	21700000	51300000	48500000	50600000	40300000	34000000	49900000	55400000	52100000	43800000	40900000	70200000	60300000	62000000	69500000	59700000	55600000	74800000	81500000	Q9Y221;Q9Y221-2	Q9Y221;Q9Y221-2	60S ribosome subunit biogenesis protein NIP7 homolog	NIP7	2
1	1	50400000	53400000	43900000	49200000	44700000	49200000	48600000	1	45900000	49000000	1	59700000	58300000	60600000	85800000	60100000	1	59300000	68200000	51500000	61300000	55600000	Q9NQG5;A2A2M0	Q9NQG5;A2A2M0	Regulation of nuclear pre-mRNA domain-containing protein 1B	RPRD1B	2
110000000	111000000	145000000	135000000	74600000	118000000	63100000	49000000	84500000	50700000	85300000	98400000	74300000	58300000	66100000	59700000	67500000	59700000	56900000	52400000	60400000	62400000	42700000	50600000	B4DT31;E9PEB5;F8W7W2;Q96AE4-2;Q96AE4;B4E0X8;C9JSZ1	B4DT31;E9PEB5;F8W7W2;Q96AE4-2;Q96AE4;B4E0X8	Far upstream element-binding protein 1	FUBP1	7
1	34100000	1	1	81700000	1	1	1	45100000	1	1	1	13500000	53000000	1	1	67700000	59600000	1	1	36900000	1	1	1	O60701;O60701-2;B4DN25;E7EV97;E7ETF4;E7ER83;E7ER95;E9PBD2;D6RHF4	O60701;O60701-2;B4DN25	UDP-glucose 6-dehydrogenase	UGDH	9
57100000	51800000	38800000	56600000	56900000	62400000	61700000	95900000	59500000	80800000	63700000	80900000	66300000	71500000	114000000	89200000	66400000	59400000	76300000	60900000	55300000	51300000	67300000	68700000	O60293;O60293-2;G3V1X1;O60293-4	O60293;O60293-2	Zinc finger C3H1 domain-containing protein	ZFC3H1	4
32300000	26000000	19100000	20400000	9188700	1	1	1	7267800	18800000	1	1	39000000	1	42100000	50000000	44000000	59100000	48000000	19400000	21000000	21900000	20000000	20800000	G3V2S9;Q9GZT3;G3V4X6;H0YJ40;H0YJW7;H0YJI1	G3V2S9;Q9GZT3;G3V4X6;H0YJ40;H0YJW7;H0YJI1	SRA stem-loop-interacting RNA-binding protein, mitochondrial	SLIRP	6
48000000	59000000	32500000	36900000	50400000	44300000	37000000	66000000	35400000	72000000	36200000	40800000	47700000	48800000	49700000	46500000	48400000	59000000	59500000	49300000	44500000	54400000	60900000	64100000	B4DV38;H3BQM0;E9PC61;Q8NDF8;Q8NDF8-3;Q8NDF8-2;Q8NDF8-4	B4DV38;H3BQM0;E9PC61;Q8NDF8;Q8NDF8-3	PAP-associated domain-containing protein 5	PAPD5	7
7935800	5236100	11200000	12800000	9848300	15300000	3652600	22600000	8003800	10800000	1	24100000	235000000	130000000	171000000	150000000	98900000	58900000	40700000	36600000	52800000	84200000	41400000	48000000	O14925;B1APJ0;E9PB91;H0Y6X5	O14925;B1APJ0;E9PB91	Mitochondrial import inner membrane translocase subunit Tim23	TIMM23	4
133000000	90600000	94800000	105000000	65100000	66700000	71900000	80800000	106000000	82200000	98600000	88200000	74900000	59200000	88700000	67200000	64200000	58500000	47800000	70700000	72300000	82700000	67400000	158000000	P55735;E7ERC8	P55735;E7ERC8	Protein SEC13 homolog	SEC13	2
75400000	55000000	59000000	52900000	60100000	68400000	62800000	74900000	71100000	78600000	54500000	73900000	68900000	58100000	74700000	79600000	52100000	58300000	58500000	55200000	51700000	52300000	46900000	50600000	Q9NX05;F8W881;Q9NX05-2	Q9NX05;F8W881;Q9NX05-2	Constitutive coactivator of PPAR-gamma-like protein 2	FAM120C	3
31900000	32400000	37000000	37900000	28200000	30100000	25200000	15700000	30400000	36900000	37200000	22600000	76600000	66900000	66800000	101000000	63500000	58200000	1	103000000	38800000	1	1	19400000	Q96RG2-2;Q96RG2;G5E9F1;F5GYW7;B7Z7V7;H7C0L7;C9J1Z3;C9J4R3;F8WEB4	Q96RG2-2;Q96RG2;G5E9F1;F5GYW7;B7Z7V7	PAS domain-containing serine/threonine-protein kinase	PASK	9
83600000	92800000	73700000	76000000	74000000	77400000	69600000	80500000	80200000	94200000	77000000	89600000	60200000	60500000	79400000	73300000	72900000	58000000	69800000	90700000	72400000	51800000	51300000	53300000	Q6PIY7;Q6PIY7-2;D6RAF2	Q6PIY7;Q6PIY7-2;D6RAF2	Poly(A) RNA polymerase GLD2	PAPD4	3
94200000	79600000	38900000	45400000	62800000	65800000	52900000	49600000	50300000	63900000	44100000	59100000	67400000	69600000	69400000	69100000	64600000	57700000	115000000	120000000	83300000	94200000	139000000	122000000	P62841	P62841	40S ribosomal protein S15	RPS15	1
12600000	1	15500000	11100000	25600000	9055800	27000000	7743700	8442000	16900000	7861800	6261100	59900000	51700000	39900000	28300000	42100000	57500000	74100000	48900000	38000000	1	64100000	15100000	Q9H078-2;Q9H078;H0YGM0;E7EWN6;F8W7P6;B4DXW4;F5GX99;H0YFF5;Q7Z777;F5H7A5;F5H392	Q9H078-2;Q9H078;H0YGM0;E7EWN6;F8W7P6;B4DXW4;F5GX99;H0YFF5	Caseinolytic peptidase B protein homolog	CLPB	11
21500000	28300000	62700000	54100000	42600000	35400000	30700000	17700000	36300000	36200000	43800000	34100000	48100000	47000000	53100000	52600000	42100000	57300000	48600000	43600000	46800000	40300000	38000000	40500000	P42771-4;P42771;P42771-2;P42772;G3XAG3;P42771-3	P42771-4;P42771;P42771-2	Cyclin-dependent kinase inhibitor 2A, isoforms 1/2/3	CDKN2A	6
152000000	153000000	106000000	113000000	145000000	154000000	125000000	127000000	136000000	160000000	132000000	141000000	75800000	77900000	89000000	99400000	81900000	57200000	117000000	124000000	106000000	106000000	211000000	193000000	Q9BRP8;Q9BRP8-2	Q9BRP8;Q9BRP8-2	Partner of Y14 and mago	WIBG	2
1	21300000	75300000	52600000	36600000	30200000	11100000	12400000	9625300	28900000	39800000	19900000	56700000	61000000	91600000	63800000	55300000	56800000	53800000	25100000	43100000	41000000	20400000	44200000	F5H740;Q9Y277-2;Q9Y277;E5RHZ6;E5RJN6;E5RFP6;E5RHE1;E5RFL1;F8W7Y3;E5RK27	F5H740;Q9Y277-2;Q9Y277;E5RHZ6;E5RJN6;E5RFP6	Voltage-dependent anion-selective channel protein 3	VDAC3	10
87700000	65400000	59400000	70900000	50400000	44200000	101000000	58500000	114000000	63900000	46300000	59000000	9049600	61100000	69500000	22300000	36000000	56600000	68100000	50400000	33400000	37400000	34600000	73300000	Q9UPY3;Q9UPY3-2;B3KRG4;H0YJZ6	Q9UPY3;Q9UPY3-2	Endoribonuclease Dicer	DICER1	4
1	3044100	4174700	4109000	1	1	1	1	1	1	3832100	1	4141700	1	1	1	2668300	56600000	1	1	1	1	1	1	O43164;O43164-2	O43164;O43164-2	E3 ubiquitin-protein ligase Praja-2	PJA2	2
72000000	57000000	43000000	46600000	64300000	58500000	58600000	71700000	54100000	82900000	70400000	74300000	74200000	63000000	52700000	49900000	64800000	56500000	75900000	60700000	68900000	73300000	81500000	73300000	Q8WWK9;E9PD90;A8MYU4;Q8WWK9-3;Q8WWK9-2;C9J7Y4;C9J649	Q8WWK9;E9PD90;A8MYU4;Q8WWK9-3	Cytoskeleton-associated protein 2	CKAP2	7
113000000	115000000	92600000	119000000	84500000	105000000	94200000	127000000	113000000	65900000	97900000	118000000	70300000	80700000	88800000	64700000	75800000	56500000	47900000	48900000	99700000	41400000	32300000	31600000	Q96QD9;Q96QD9-2;Q96QD9-3;F6VVD0;H9KVC6;Q96QD9-4;H9KVD1;H9KVC1;H9KVD5	Q96QD9;Q96QD9-2;Q96QD9-3;F6VVD0	UAP56-interacting factor	FYTTD1	9
80500000	43000000	20300000	30600000	44200000	54300000	65900000	190000000	54300000	48900000	35000000	93200000	44600000	51600000	71800000	49500000	63000000	56300000	64100000	91900000	76400000	70000000	77300000	68500000	Q8NHQ9;F5H5U2;F5H3E5;Q8IYH0;E7EX41	Q8NHQ9;F5H5U2;F5H3E5	ATP-dependent RNA helicase DDX55	DDX55	5
40400000	41000000	41500000	56600000	44700000	51500000	60700000	63600000	34800000	54600000	54200000	39800000	46200000	39600000	42000000	43800000	48000000	56300000	42000000	49300000	45500000	37000000	36800000	41800000	Q15650;H0YL91	Q15650;H0YL91	Activating signal cointegrator 1	TRIP4	2
26700000	29400000	17300000	17200000	16900000	14100000	13300000	16200000	15500000	16900000	19100000	16300000	36900000	27400000	34900000	41000000	40000000	56300000	33900000	32900000	18500000	21600000	27400000	28100000	P51659;E7ER27;F5HE57;E9PB82;E7EWE5;E7ET17;G5E9S2;E7EPL9	P51659;E7ER27;F5HE57;E9PB82;E7EWE5	Peroxisomal multifunctional enzyme type 2;(3R)-hydroxyacyl-CoA dehydrogenase;Enoyl-CoA hydratase 2	HSD17B4	8
36100000	89500000	38000000	51700000	37700000	54000000	26200000	37700000	53000000	35400000	36400000	43500000	28100000	59400000	80500000	42000000	64100000	56200000	67600000	1	31400000	50400000	66600000	54100000	Q96SI9;Q96SI9-2	Q96SI9;Q96SI9-2	Spermatid perinuclear RNA-binding protein	STRBP	2
25100000	26700000	46300000	35700000	39900000	38200000	16300000	20000000	9018200	28700000	26900000	10700000	48800000	55800000	43900000	33600000	51200000	56200000	52900000	54500000	75800000	58400000	52000000	39300000	O15355;F5H7G7;Q59GB2	O15355;F5H7G7;Q59GB2	Protein phosphatase 1G	PPM1G	3
38700000	41300000	79500000	62100000	38100000	54100000	87500000	75000000	56500000	51300000	53000000	48700000	47400000	47400000	60800000	49900000	90000000	55900000	58300000	71400000	68900000	97900000	91500000	122000000	Q9NRW3;Q96AK3;Q8IUX4;Q6ICH2	Q9NRW3	Probable DNA dC->dU-editing enzyme APOBEC-3C	APOBEC3C	4
151000000	144000000	154000000	135000000	146000000	131000000	99200000	110000000	109000000	163000000	155000000	130000000	46100000	48300000	35700000	40200000	58100000	55900000	25600000	33200000	37200000	32400000	28100000	17000000	Q8TEW8;Q8TEW8-2;E9PE87;Q8TEW8-3;Q8TEW8-5;Q8TEW8-4	Q8TEW8;Q8TEW8-2;E9PE87;Q8TEW8-3;Q8TEW8-5	Partitioning defective 3 homolog B	PARD3B	6
45700000	35500000	40700000	32300000	52300000	46800000	47100000	68200000	48900000	67900000	56100000	45200000	27700000	59200000	53800000	58100000	43200000	55800000	64200000	42200000	98700000	32500000	103000000	76900000	P57772;C9J8T0	P57772;C9J8T0	Selenocysteine-specific elongation factor	EEFSEC	2
58500000	76500000	61600000	53400000	34200000	36700000	31300000	40400000	32900000	59000000	37800000	31400000	39700000	69500000	47700000	62000000	46700000	55800000	29300000	26300000	27800000	27200000	26200000	27500000	P14373;P14373-2;H0Y551;A2ABL9;H0Y6T1;H0Y5J7;B0V297;H0Y754	P14373;P14373-2;H0Y551;A2ABL9;H0Y6T1;H0Y5J7	Zinc finger protein RFP	TRIM27	8
93100000	136000000	55100000	37000000	110000000	87000000	82900000	58100000	67900000	78300000	65700000	87700000	71700000	96200000	63900000	47300000	161000000	55700000	101000000	48700000	55400000	51000000	81500000	65600000	Q9NRX1;F8WBJ6	Q9NRX1;F8WBJ6	RNA-binding protein PNO1	PNO1	2
279000000	345000000	287000000	311000000	176000000	199000000	158000000	200000000	186000000	152000000	241000000	175000000	42300000	51200000	53900000	35100000	1	55600000	54900000	29300000	68000000	31400000	44300000	43500000	Q6ZTU2-6;H9KV84;Q6ZTU2-5;Q6ZTU2;Q6ZTU2-2;C9JIE5;Q6ZTU2-4;F2Z2G7;F8WA08	Q6ZTU2-6;H9KV84;Q6ZTU2-5;Q6ZTU2;Q6ZTU2-2;C9JIE5;Q6ZTU2-4	EP400 N-terminal-like protein	EP400NL	9
52300000	48200000	65900000	48500000	34500000	46600000	51600000	46000000	49900000	17800000	28600000	46200000	42100000	42200000	47400000	50300000	46300000	55600000	18500000	25300000	65100000	47900000	46500000	45400000	P82664	P82664	28S ribosomal protein S10, mitochondrial	MRPS10	1
19500000	14100000	34300000	32900000	24000000	27500000	20500000	23300000	29600000	28300000	23800000	31900000	60500000	54100000	50900000	54700000	40000000	55400000	82700000	42800000	50100000	67400000	81300000	31000000	P41227;A6NM98;A8MWP7;F8W808;C9JN83;C9JW55;Q9BSU3;Q6P4J0;H0Y8T0	P41227;A6NM98;A8MWP7;F8W808;C9JN83;C9JW55	N-alpha-acetyltransferase 10	NAA10	9
78800000	90200000	49500000	57200000	72000000	63900000	53800000	63500000	50300000	71300000	62300000	46900000	54300000	49300000	53100000	55500000	56800000	55400000	37900000	37900000	38100000	1	38300000	1	Q92567;Q92567-2	Q92567;Q92567-2	Protein FAM168A	FAM168A	2
41200000	44000000	42900000	39800000	62400000	63300000	38800000	46900000	28000000	32600000	29400000	32100000	56100000	40200000	95200000	89600000	48000000	54900000	206000000	201000000	152000000	153000000	296000000	328000000	Q9Y4G6;H0YMT1;H0YN01	Q9Y4G6;H0YMT1	Talin-2	TLN2	3
75600000	32900000	92800000	111000000	50100000	55700000	35400000	36300000	43600000	45300000	52700000	42900000	63400000	39200000	44300000	42700000	61700000	54900000	44500000	62200000	55100000	55000000	30200000	28400000	P10599;B1ALW1	P10599;B1ALW1	Thioredoxin	TXN	2
17700000	23600000	39900000	43800000	37300000	44000000	40700000	48100000	41800000	37200000	42600000	56900000	46000000	44400000	38100000	40200000	52700000	54700000	36200000	39600000	42700000	50700000	40400000	39200000	Q2TAY7	Q2TAY7	WD40 repeat-containing protein SMU1	SMU1	1
32000000	35900000	55400000	48700000	53100000	46500000	54900000	47000000	48700000	53900000	46300000	49800000	52400000	63100000	46900000	29100000	51000000	54700000	55000000	16700000	60400000	53300000	79100000	56900000	Q96G25-2;Q96G25;Q96G25-3	Q96G25-2;Q96G25;Q96G25-3	Mediator of RNA polymerase II transcription subunit 8	MED8	3
44600000	51000000	48100000	32200000	48900000	74200000	69800000	68900000	44600000	50700000	58500000	64400000	70300000	96800000	69300000	83700000	49300000	54100000	127000000	86700000	75300000	93200000	114000000	82400000	Q6PCB5;Q6PCB5-2;C9JM20;H7C2D3	Q6PCB5;Q6PCB5-2	Round spermatid basic protein 1-like protein	RSBN1L	4
10300000	20500000	23200000	35400000	1	12600000	22200000	9260500	20200000	17900000	13900000	35400000	81500000	81300000	67800000	90200000	67900000	54100000	37700000	41900000	37800000	62700000	43600000	54100000	P47974	P47974	Zinc finger protein 36, C3H1 type-like 2	ZFP36L2	1
43600000	73900000	37300000	40100000	40300000	32000000	32600000	33400000	34100000	40400000	34900000	33200000	49200000	40500000	32400000	59300000	69500000	53800000	81200000	41700000	61700000	22600000	89200000	90400000	Q13155;F8W950;A8MU58;F8WCL2	Q13155;F8W950	Aminoacyl tRNA synthase complex-interacting multifunctional protein 2	AIMP2	4
27500000	33200000	22400000	34200000	24400000	12700000	17300000	16800000	20200000	13900000	17000000	15400000	34500000	26500000	30100000	72000000	29100000	53800000	58400000	29500000	56800000	23700000	54500000	51600000	O75190;B4DVN1;O75190-3;B4DN73;O75190-2;C9J2C4;E9PH18;Q8NHS0;C9J2P2;F8WCZ4;C9JDX6;C9JDR7;C9JB42;Q8WWF6;P25686;P25686-2;C9JXB9;C9JRD2;C9JN01	O75190;B4DVN1;O75190-3;B4DN73;O75190-2;C9J2C4;E9PH18	DnaJ homolog subfamily B member 6	DNAJB6	19
58400000	41300000	48700000	41600000	44000000	49800000	72700000	71700000	102000000	62800000	87900000	139000000	69100000	66000000	40100000	37500000	31300000	53700000	63900000	85000000	84400000	75600000	77300000	86100000	O60264;F5GZI1;P28370;P28370-2;F6TQG2	O60264;F5GZI1	SWI/SNF-related matrix-associated actin-dependent regulator of chromatin subfamily A member 5	SMARCA5	5
22400000	20800000	71000000	80200000	21800000	26100000	44900000	58400000	44100000	28400000	28300000	42100000	52700000	54100000	59700000	61600000	29900000	53700000	22200000	20900000	32100000	31300000	51500000	50800000	Q96E29;Q96E29-2;G3V130;E5RIY4;E5RIK9	Q96E29;Q96E29-2;G3V130;E5RIY4;E5RIK9	mTERF domain-containing protein 1, mitochondrial	MTERFD1	5
18700000	1	1	20800000	1	1	17900000	24500000	1	1	1	1	45600000	41400000	36500000	57600000	39700000	53400000	67100000	60900000	80500000	58100000	59400000	55300000	Q99081-3;Q99081;F5H6Z6;E9PGY0;B4DGI9;H0YNQ5;F5GY10;Q99081-2;B4E1W1	Q99081-3;Q99081;F5H6Z6;E9PGY0;B4DGI9;H0YNQ5	Transcription factor 12	TCF12	9
38100000	23800000	51600000	32100000	21200000	24900000	16000000	17100000	25200000	32700000	38600000	29100000	21100000	26600000	25200000	28300000	30600000	53400000	52300000	27100000	22900000	25500000	11900000	10800000	P56385	P56385	ATP synthase subunit e, mitochondrial	ATP5I	1
44100000	44300000	41200000	41500000	34500000	36600000	52900000	69800000	77100000	45800000	48500000	69700000	44900000	50400000	50700000	48000000	45900000	53200000	58500000	59500000	70800000	67400000	51600000	59200000	Q8WUQ7-2;Q8WUQ7;C9JAH9	Q8WUQ7-2;Q8WUQ7;C9JAH9	Uncharacterized protein C19orf29	C19orf29	3
65700000	81000000	42900000	51000000	64500000	88300000	69400000	81100000	86300000	74400000	82600000	86700000	50600000	56400000	61000000	75300000	54500000	52500000	81600000	78100000	46800000	85700000	91900000	99700000	O95478;H0YAI9	O95478;H0YAI9	Ribosome biogenesis protein NSA2 homolog	NSA2	2
55300000	52500000	39200000	42900000	45600000	41500000	47400000	42200000	54600000	48700000	61700000	51000000	52300000	44600000	62100000	43300000	54600000	52500000	41200000	53800000	44900000	47200000	48200000	46200000	Q9H116;Q5JXG1	Q9H116	GDNF-inducible zinc finger protein 1	GZF1	2
40000000	63300000	32900000	41700000	50500000	61000000	55800000	66300000	45600000	45000000	52300000	53100000	63900000	66400000	61500000	60700000	51200000	52300000	1	1	1	1	1	1	F5H0K4;Q92750;Q92750-2	F5H0K4;Q92750;Q92750-2	Transcription initiation factor TFIID subunit 4B	TAF4B	3
21200000	12000000	63600000	67000000	32500000	32500000	14800000	15300000	32400000	34400000	32000000	50200000	47500000	44600000	44200000	45800000	45300000	51800000	34200000	45500000	55000000	47700000	31300000	33200000	P22314;B4DDE4;Q5JRR6;Q5JRS0;Q5JRR9;Q5JRS2;Q5JRS3;Q5JRS1	P22314;B4DDE4;Q5JRR6	Ubiquitin-like modifier-activating enzyme 1	UBA1	8
22200000	17700000	24300000	29900000	27800000	29500000	26100000	16900000	23600000	20000000	25000000	19600000	54400000	54000000	80000000	54200000	70800000	51600000	44200000	37600000	65700000	35400000	41000000	31200000	O14949	O14949	Cytochrome b-c1 complex subunit 8	UQCRQ	1
11600000	18000000	1	16400000	20000000	17000000	23300000	1	28500000	16000000	28400000	19800000	46300000	49500000	42500000	38300000	54300000	51500000	92100000	69400000	55500000	66500000	97700000	90600000	Q96MT7-2;H0Y853;H0Y896;F8W806	Q96MT7-2;H0Y853;H0Y896;F8W806		WDR52	4
42600000	84000000	63100000	59900000	47100000	49000000	34200000	33800000	48200000	43800000	36200000	40100000	38000000	31900000	39700000	49400000	49200000	51500000	29600000	30300000	35600000	38900000	63700000	77700000	P55010;H0YN40;H0YLZ1;H0YM54;H0YMJ8;H0YK11;H0YK29	P55010;H0YN40;H0YLZ1	Eukaryotic translation initiation factor 5	EIF5	7
102000000	92700000	62700000	64700000	76700000	70800000	78200000	74800000	96300000	63700000	67200000	75000000	45200000	74400000	89000000	80100000	46400000	51400000	52800000	56500000	96400000	74200000	44100000	51300000	Q96EL3;B9A051	Q96EL3	39S ribosomal protein L53, mitochondrial	MRPL53	2
16200000	1614000	31700000	71400000	23600000	1	2884500	1	5201400	48500000	1	2873400	61000000	6725400	8070600	41800000	60600000	51400000	38000000	30300000	42300000	55600000	28600000	34100000	O00410-3;H0Y8C6;O00410;B4E0R6;E7ETV3;C9JMV5;E7EV12;E7EQT5;E7ETV8;E7EX05;E7EWK4;E7ESZ1;E7ESA1;C9JQT6;C9J875;C9JZD8	O00410-3;H0Y8C6;O00410;B4E0R6	Importin-5	IPO5	16
132000000	185000000	339000000	370000000	248000000	243000000	232000000	230000000	228000000	169000000	258000000	111000000	53600000	60100000	44000000	44600000	57200000	51300000	45600000	44300000	50900000	46700000	52300000	47100000	Q96DN5;Q96DN5-2;Q96DN5-3;E5RHC6;E5RI94;F5GYF1;H0YCP2	Q96DN5;Q96DN5-2;Q96DN5-3;E5RHC6	WD repeat-containing protein 67	WDR67	7
46800000	370000000	11000000	1	95200000	38600000	68000000	1	549000000	63800000	50300000	42500000	20800000	51300000	47900000	45100000	74900000	51300000	66700000	54100000	43300000	45400000	57000000	76800000	P63220;Q8WVC2;Q9BYK1;Q13666;Q9BYK2	P63220;Q8WVC2;Q9BYK1	40S ribosomal protein S21	RPS21	5
1809000	1573700	2120200	4512200	1	4273700	3563700	3484900	4708000	4329200	4189700	23900000	128000000	27700000	33100000	28700000	17700000	51300000	13300000	10800000	9432900	14500000	7838000	6471700	Q9P0J0;E7ENQ6	Q9P0J0;E7ENQ6	NADH dehydrogenase [ubiquinone] 1 alpha subcomplex subunit 13	NDUFA13	2
47000000	1	29700000	14700000	26900000	17300000	24400000	21200000	38900000	39500000	32800000	22700000	31000000	48900000	33300000	29900000	44200000	51200000	43800000	37800000	36700000	31600000	32600000	29600000	Q9NPA8;G3V117;E5RHX8;E5RJ84;E5RHT9;E5RI00	Q9NPA8;G3V117;E5RHX8;E5RJ84;E5RHT9;E5RI00	Enhancer of yellow 2 transcription factor homolog	ENY2	6
1	10300000	11700000	39500000	19400000	31500000	20700000	11400000	23100000	8696300	17800000	24300000	56900000	54100000	62900000	53300000	45700000	51100000	19700000	32200000	22000000	45600000	50500000	51700000	O75175;O75175-2;O75175-3;H7C148;H0Y5X7	O75175;O75175-2;O75175-3;H7C148	CCR4-NOT transcription complex subunit 3	CNOT3	5
6935200	1	43600000	45600000	25300000	27700000	14200000	28200000	18100000	25100000	20600000	12600000	55700000	41400000	54600000	43500000	52800000	51100000	36100000	46400000	46200000	37100000	23300000	28000000	O43242;F5H8K4;B4DT72;H0YGV8	O43242;F5H8K4;B4DT72	26S proteasome non-ATPase regulatory subunit 3	PSMD3	4
41700000	29500000	36600000	49600000	31400000	46500000	33400000	42200000	1	21400000	37600000	36200000	39100000	44900000	43000000	40300000	37800000	51100000	1	1	1	1	1	1	Q9UL17	Q9UL17	T-box transcription factor TBX21	TBX21	1
74800000	86300000	61000000	77000000	31400000	47100000	49200000	49200000	41900000	57300000	49400000	56800000	50400000	46900000	56200000	67900000	87200000	50900000	24100000	28600000	31600000	35400000	35600000	35300000	Q9UNK9;G3V414;G3V5C4	Q9UNK9	Protein angel homolog 1	ANGEL1	3
66100000	86200000	76400000	80100000	77700000	83500000	86100000	73700000	88700000	96400000	100000000	72900000	43400000	42900000	41000000	37400000	50600000	50800000	48400000	32500000	40800000	32800000	66100000	43600000	Q9ULW3	Q9ULW3	Activator of basal transcription 1	ABT1	1
46600000	55100000	1	1	1	1	15000000	1	20100000	1	1	25200000	31200000	47400000	33500000	36800000	50200000	50700000	79500000	40000000	52900000	50300000	41100000	27700000	Q13418;B7Z418;B7Z1I0;E9PNR4;E9PM54;E9PQ27;E9PQ52	Q13418;B7Z418;B7Z1I0	Integrin-linked protein kinase	ILK	7
40800000	70100000	38600000	34000000	40100000	51900000	59000000	61200000	56500000	42900000	61400000	55500000	47100000	51400000	50000000	50100000	45000000	50100000	46100000	43400000	51100000	43000000	93500000	83100000	Q14241	Q14241	Transcription elongation factor B polypeptide 3	TCEB3	1
1	1	1	1	1	1	18200000	1	17100000	1	1	1	1	1	1	27400000	1	50000000	22100000	1	20400000	26700000	1	1	P49754;E9PF36;P49754-2	P49754;E9PF36;P49754-2	Vacuolar protein sorting-associated protein 41 homolog	VPS41	3
122000000	110000000	88800000	105000000	78900000	116000000	70700000	60100000	63400000	70600000	91700000	86000000	74400000	94000000	54100000	53900000	43400000	49900000	52000000	61700000	80300000	73200000	66900000	52800000	P21333;P21333-2;Q5HY54;A6NDY9;E9PHF0;H0Y5C6	P21333;P21333-2;Q5HY54;A6NDY9	Filamin-A	FLNA	6
44500000	44700000	34700000	41000000	50200000	44700000	57400000	48900000	51100000	50500000	39900000	44300000	45500000	44200000	55100000	54500000	48000000	49900000	58600000	67400000	62100000	77600000	64400000	68600000	Q9Y5Q9;Q9Y5Q9-2;H7C0C0;H0YFI7;F8WC64	Q9Y5Q9;Q9Y5Q9-2	General transcription factor 3C polypeptide 3	GTF3C3	5
43700000	33900000	48200000	34500000	24300000	28900000	32700000	29500000	40100000	25600000	44400000	32400000	55200000	54900000	44100000	40500000	56200000	49800000	36000000	31500000	33000000	30100000	37100000	28500000	Q96GD4;B4DNM4;C7G535;Q9UQB9;Q9UQB9-3;Q9UQB9-2	Q96GD4;B4DNM4;C7G535	Aurora kinase B	AURKB;aurkb-sv2	6
72900000	92000000	56200000	81700000	91200000	55700000	87500000	181000000	76000000	50600000	75600000	94200000	103000000	83800000	84000000	69400000	166000000	49700000	60400000	94100000	29900000	139000000	34300000	240000000	Q14680;F5H689;F5H0Y0;A6P3A8;F5H2R4;B7Z7Q1;B7Z6Y0	Q14680;F5H689;F5H0Y0;A6P3A8;F5H2R4;B7Z7Q1;B7Z6Y0	Maternal embryonic leucine zipper kinase	MELK;MELKv3	7
147000000	141000000	192000000	188000000	161000000	155000000	94800000	117000000	149000000	104000000	103000000	94100000	53600000	55800000	48300000	42800000	46000000	49700000	18300000	30700000	24100000	28700000	25000000	25500000	Q13572;G3V4M9;F8W8Y9;Q13572-2;G3V3C0;G3V5A3;G3V588;H0YJE5	Q13572;G3V4M9;F8W8Y9;Q13572-2;G3V3C0	Inositol-tetrakisphosphate 1-kinase	ITPK1	8
48900000	31300000	32500000	28700000	36800000	35500000	32800000	36100000	32700000	32400000	28800000	33700000	52800000	51900000	54300000	46300000	45500000	49300000	36600000	30400000	29100000	35500000	44400000	46900000	O94832;F2Z2U7	O94832;F2Z2U7	Unconventional myosin-Id	MYO1D	2
54600000	82000000	3372700	60100000	24400000	36900000	24500000	79200000	17300000	46000000	6442000	70100000	64000000	53000000	62800000	54900000	65700000	49200000	99400000	98100000	88900000	89200000	115000000	122000000	P54132;H0YNU5;F5H7R6;F5H3V6;H0YLV8	P54132;H0YNU5;F5H7R6	Bloom syndrome protein	BLM	5
1	1	1	1	1	1	1	1	1	1	1	1	50100000	46000000	48000000	82900000	47700000	49200000	37000000	36700000	38700000	47100000	50300000	42100000	Q9Y283;Q9Y283-2;F5GZH2;Q9Y283-3	Q9Y283;Q9Y283-2;F5GZH2	Inversin	INVS	4
1	1	1	1	1	1	1	1	1	1	1	1	54000000	52100000	58400000	61700000	56700000	49200000	68600000	63100000	56800000	58800000	1	1	Q9UG01;Q9UG01-2;H0YAI8;H7C252;H7C186	Q9UG01;Q9UG01-2;H0YAI8;H7C252;H7C186	Intraflagellar transport protein 172 homolog	IFT172	5
54700000	75200000	61600000	60600000	64200000	72000000	74700000	78100000	64100000	78000000	52200000	69000000	62700000	52700000	57500000	57600000	46600000	49000000	59700000	54600000	65900000	69000000	63600000	59700000	O14730;O14730-2	O14730;O14730-2	Serine/threonine-protein kinase RIO3	RIOK3	2
394000000	367000000	401000000	393000000	467000000	414000000	287000000	282000000	264000000	374000000	375000000	192000000	46400000	52100000	39300000	48500000	43500000	48900000	26000000	34100000	31400000	31400000	38100000	43300000	Q92733;E9PGC6;A6NG79;H0Y679;H0YE12	Q92733;E9PGC6;A6NG79;H0Y679;H0YE12	Proline-rich protein PRCC	PRCC	5
1	1	1	1	1	1	1	1	1	1	1	1	23700000	62400000	27500000	55300000	24500000	48800000	15000000	17000000	1	14200000	16300000	10400000	Q504U0	Q504U0	Uncharacterized protein C4orf46	C4orf46	1
20300000	33300000	22900000	16000000	30500000	31700000	38000000	33700000	43200000	36100000	35900000	53100000	60700000	48000000	44700000	37800000	44700000	48200000	33000000	38300000	49600000	48200000	52700000	58900000	Q12788;H3BTN4	Q12788	Transducin beta-like protein 3	TBL3	2
27200000	15500000	50800000	62500000	23700000	33900000	29400000	19100000	42200000	19000000	38000000	33000000	49400000	55500000	43700000	39600000	63100000	48100000	29600000	29800000	49100000	65700000	31200000	20100000	P46060;F8W7I9;H0Y4Q3;B0QYT4;B0QYT5;B0QYT6	P46060;F8W7I9;H0Y4Q3	Ran GTPase-activating protein 1	RANGAP1	6
33000000	64000000	25000000	29100000	48000000	39600000	51000000	31900000	32400000	49400000	34600000	36900000	56600000	54700000	59600000	54400000	41600000	48000000	53300000	67700000	47500000	47700000	47000000	48000000	P49674;H0Y682;H0Y5S9;B0QY34;B0QY35;H0Y645;B0QY36	P49674;H0Y682;H0Y5S9	Casein kinase I isoform epsilon	CSNK1E	7
1870000000	1280000000	19000000	18900000	19300000	60400000	21300000	45700000	45100000	30600000	40900000	50500000	77900000	78200000	40600000	49300000	54200000	47700000	48700000	48800000	10400000	8108700	19800000	38700000	P13535;Q567P6	P13535	Myosin-8	MYH8	2
65400000	73200000	44200000	73300000	65800000	94200000	93200000	73900000	87000000	88400000	79400000	75900000	48900000	29500000	35000000	28000000	34900000	47600000	73300000	112000000	90300000	109000000	107000000	86100000	Q9UPT8	Q9UPT8	Zinc finger CCCH domain-containing protein 4	ZC3H4	1
32900000	54900000	40700000	46300000	38700000	46600000	33000000	39600000	47000000	39800000	54200000	56800000	35300000	43600000	37700000	35500000	49700000	47500000	38300000	35100000	41700000	40700000	21400000	30200000	Q04917;A2IDB2;A2IDB1;F8WEB6	Q04917;A2IDB2	14-3-3 protein eta	YWHAH	4
54300000	18700000	33600000	46700000	62800000	58500000	49900000	53300000	62600000	53600000	46800000	57100000	59500000	54700000	51600000	50700000	38800000	47200000	67700000	68400000	49700000	59900000	65700000	82200000	Q9P258	Q9P258	Protein RCC2	RCC2	1
23300000	24600000	15600000	30600000	38000000	44400000	25900000	29600000	83100000	68600000	26900000	31300000	38600000	39800000	34400000	20500000	38800000	46900000	37500000	34000000	40500000	41500000	33300000	46700000	P53350;B4E083;Q58A51;I3L2H5;I3L309;I3L387	P53350;B4E083	Serine/threonine-protein kinase PLK1	PLK1	6
60400000	54300000	91400000	73300000	51600000	1864600	1	1	43300000	1	51500000	82000000	36700000	45600000	1	1	1	46900000	32700000	34700000	1	35400000	1	1	P24752;G3XAB4;E9PRQ6	P24752	Acetyl-CoA acetyltransferase, mitochondrial	ACAT1	3
1	1	1	1	1	7098800	1	1	1	1	7834100	1	15200000	47400000	19200000	59600000	21900000	46800000	37900000	49600000	44300000	43400000	44900000	39400000	P08237;P08237-2;Q01813;Q5VSR7;H0Y3P8;Q5VSR5;F8VP00;H0YHB8	P08237;P08237-2	6-phosphofructokinase, muscle type	PFKM	8
56200000	42500000	57900000	65700000	52500000	58500000	58100000	80700000	51400000	40400000	33300000	110000000	33500000	39900000	41800000	56400000	44200000	46800000	26100000	22200000	27200000	37100000	29700000	31500000	Q9Y448;Q9Y448-2;Q9Y448-3;H0YM11;H0YLA7;H0YKF8	Q9Y448;Q9Y448-2;Q9Y448-3;H0YM11	Small kinetochore-associated protein	SKAP;C15orf23	6
58700000	39600000	49400000	55400000	22700000	72700000	49000000	79000000	43400000	52400000	75100000	78500000	61300000	48800000	41800000	42200000	57300000	46700000	117000000	137000000	109000000	118000000	128000000	124000000	Q9H8H2;F8WAJ0;Q9H8H2-2;Q9H8H2-4;Q9H8H2-3;B4E3G7	Q9H8H2;F8WAJ0;Q9H8H2-2	Probable ATP-dependent RNA helicase DDX31	DDX31	6
43600000	26900000	107000000	106000000	66900000	57400000	24200000	1	59400000	67800000	54900000	49200000	26000000	1	27100000	26800000	66500000	46700000	85200000	86000000	88500000	102000000	36200000	17000000	P18669;P15259;E7EMA8;Q8N0Y7	P18669	Phosphoglycerate mutase 1	PGAM1	4
18000000	88400000	18200000	69900000	18100000	35300000	14200000	11600000	27300000	19700000	13000000	11300000	24500000	31300000	42800000	24300000	13800000	46500000	52400000	113000000	59600000	108000000	60200000	60800000	Q8IWZ2;Q8IWZ3-4;Q8IWZ3;E9PF56;E9PDP5;Q8TEF1;Q8IWZ3-2;Q8IWZ3-5;Q8IWZ3-3;E7ETA2;H3BLS9;H7BXD7;H7C2F5;D6RHC4;H0Y4P6;H0Y472;H0Y785;H0Y7Y3;F5GZ24;F6WFL0;H7C0V5	Q8IWZ2;Q8IWZ3-4;Q8IWZ3;E9PF56;E9PDP5;Q8TEF1	Ankyrin repeat and KH domain-containing protein 1	ANKHD1;FLJ00246	21
1	16700000	11000000	32300000	13200000	23600000	34100000	27100000	26300000	1	28000000	1	43500000	32700000	34700000	26400000	41800000	46400000	30300000	29500000	24300000	20600000	36200000	18800000	Q16795;F5GY40;F5H0J3	Q16795	NADH dehydrogenase [ubiquinone] 1 alpha subcomplex subunit 9, mitochondrial	NDUFA9	3
22300000	17400000	1	71800000	19600000	43600000	1	14500000	23200000	23300000	22700000	22000000	45200000	36300000	39200000	30600000	43200000	46300000	23800000	1	1	24800000	1	1	Q92526;B4DX20;Q92526-2	Q92526;B4DX20;Q92526-2	T-complex protein 1 subunit zeta-2	CCT6B	3
28500000	44500000	58100000	56000000	28900000	37100000	15600000	25700000	23200000	38600000	29000000	49700000	41700000	31600000	41700000	40600000	16800000	46100000	25100000	34900000	28100000	37900000	33600000	1	P08559-4;P08559-2;P08559;P08559-3;Q5JPU3;P29803;Q5JPU1;Q5JPT9;Q5JPU0;Q5JPU2	P08559-4;P08559-2;P08559;P08559-3;Q5JPU3	Pyruvate dehydrogenase E1 component subunit alpha, somatic form, mitochondrial	PDHA1	10
1	1	1	32200000	26800000	1	1	1	1	1	1	1	25600000	33800000	51800000	69800000	1	45900000	1	14000000	37300000	34800000	29200000	30200000	Q96BN8;H0Y8S4	Q96BN8	Protein FAM105B	FAM105B	2
112000000	112000000	165000000	170000000	148000000	149000000	119000000	122000000	128000000	103000000	149000000	150000000	39600000	29200000	32900000	27400000	41400000	45700000	19800000	23300000	21000000	24000000	24400000	28600000	Q9BWW4;Q9BWW4-3;Q9BWW4-2;Q9NW25;Q9BWG4;Q9BWW5;D6RAC5;Q5T863;E9PK49	Q9BWW4;Q9BWW4-3;Q9BWW4-2	Single-stranded DNA-binding protein 3	SSBP3	9
67100000	100000000	74800000	85900000	72300000	42000000	53400000	46000000	52900000	45000000	51700000	74100000	51600000	51700000	53900000	38300000	55000000	45600000	57200000	27200000	58900000	21400000	54200000	58400000	Q9Y5B6;Q9Y5B6-2;Q9Y5B6-4;Q9Y5B6-3	Q9Y5B6;Q9Y5B6-2	GC-rich sequence DNA-binding factor 1	GCFC1	4
37800000	38800000	31000000	34600000	27700000	34400000	32000000	32100000	31200000	45700000	40200000	30500000	32800000	36500000	37100000	38600000	42700000	45500000	29100000	34800000	39300000	30800000	35100000	46200000	Q8IV48;E5RIV7	Q8IV48;E5RIV7	3-5 exoribonuclease 1	ERI1	2
61400000	44200000	125000000	96300000	100000000	45000000	45200000	29000000	114000000	35000000	73500000	44200000	36000000	44200000	33000000	40400000	59100000	45400000	62100000	40900000	59700000	86000000	46500000	30700000	Q14974;B7ZAV6;F5H4R7	Q14974;B7ZAV6;F5H4R7	Importin subunit beta-1	KPNB1	3
9246800	1	8417800	13200000	1	8953600	8242400	9632100	8663400	1	1	1	62500000	42900000	30700000	26500000	34800000	45400000	44100000	32000000	42000000	43900000	32000000	58300000	Q15773;F5H0Y3;F5H800;F5H7L5	Q15773	Myeloid leukemia factor 2	MLF2	4
23200000	55500000	34500000	30700000	71700000	53000000	57900000	46800000	44000000	50300000	67900000	42500000	51200000	48200000	32000000	37800000	30400000	45300000	47400000	58200000	54000000	51400000	45300000	44900000	Q96QC0;F5H5K4	Q96QC0	Serine/threonine-protein phosphatase 1 regulatory subunit 10	PPP1R10	2
7284400	20500000	4737900	30500000	4728500	34900000	38800000	34200000	44200000	3316400	34700000	30700000	80900000	40900000	50700000	51500000	49400000	45200000	75500000	47700000	32700000	50100000	63700000	50000000	Q9BYG3;C9J6C5;C9J808;E9PFS2;H7BZL0	Q9BYG3;C9J6C5;C9J808;E9PFS2	MKI67 FHA domain-interacting nucleolar phosphoprotein	MKI67IP	5
52000000	30400000	38400000	25600000	66900000	35300000	71500000	73200000	62800000	38800000	35700000	49200000	55300000	55100000	58400000	53800000	51900000	45100000	76100000	75600000	61600000	57400000	96700000	105000000	Q9H5H4;H3BS42;B7Z2Y7	Q9H5H4;H3BS42;B7Z2Y7	Zinc finger protein 768	ZNF768	3
71600000	93300000	101000000	133000000	72700000	51400000	46800000	32100000	59900000	87400000	55000000	68500000	49300000	44200000	36800000	48600000	49300000	44900000	41900000	42100000	49100000	57400000	35400000	36900000	P35579;P35579-2;H0Y3P4;Q5BKV1;B1AH99	P35579;P35579-2	Myosin-9	MYH9	5
1	1	1	1	1	1	1	1	1	1	1	1	29500000	1	1	1	1	44900000	1	1	1	1	1	1	Q96K37;Q96K37-2	Q96K37;Q96K37-2	Solute carrier family 35 member E1	SLC35E1	2
184000000	136000000	125000000	153000000	175000000	159000000	106000000	119000000	70700000	101000000	107000000	116000000	68700000	54000000	33600000	56800000	51800000	44600000	76500000	54400000	57600000	51900000	57800000	53000000	Q86XP3;Q86XP3-2	Q86XP3;Q86XP3-2	ATP-dependent RNA helicase DDX42	DDX42	2
25600000	23700000	125000000	74500000	45700000	42800000	17200000	16700000	48900000	59200000	40300000	48600000	56300000	53700000	26100000	25000000	36900000	44400000	43800000	50100000	64000000	49900000	22800000	12800000	Q15056;Q15056-2	Q15056;Q15056-2	Eukaryotic translation initiation factor 4H	EIF4H	2
29900000	10900000	23100000	19500000	25000000	25000000	24300000	24400000	23600000	33600000	24600000	26200000	42200000	44400000	29200000	42600000	47600000	44400000	45400000	36800000	21900000	30700000	58600000	28300000	Q9Y5T5;Q9Y5T5-2;Q9Y5T5-3;Q9Y5T5-4;B4DUS4;Q9Y5T5-5	Q9Y5T5;Q9Y5T5-2;Q9Y5T5-3;Q9Y5T5-4;B4DUS4	Ubiquitin carboxyl-terminal hydrolase 16	USP16	6
386770	1	38200000	84600000	17600000	36000000	2111100	11000000	102000000	34200000	22700000	39600000	46000000	43500000	349000000	25700000	209000000	44100000	50900000	22100000	257000000	42800000	346000000	22600000	Q15185;B4DP11;B4DP21;B4DHP2;B4DDC6	Q15185;B4DP11;B4DP21	Prostaglandin E synthase 3	PTGES3	5
1	1	1	1	1	1	1	1	1	1	1	1	65400000	42700000	45400000	71500000	60200000	44100000	1	1	1	1	1	29800000	P98164	P98164	Low-density lipoprotein receptor-related protein 2	LRP2	1
1	1	30100000	24600000	20900000	23000000	1	11100000	23400000	22200000	26900000	32200000	36000000	32100000	27400000	25000000	51000000	44000000	34300000	29900000	48600000	34600000	20900000	18800000	Q58FF8	Q58FF8	Putative heat shock protein HSP 90-beta 2	HSP90AB2P	1
26600000	42800000	16000000	22600000	28500000	1	29500000	23500000	23400000	7114900	29800000	11500000	54200000	33600000	32500000	37600000	37700000	44000000	60200000	54200000	44300000	43500000	32300000	37400000	Q9Y3T9	Q9Y3T9	Nucleolar complex protein 2 homolog	NOC2L	1
23200000	48000000	26600000	28400000	24000000	45700000	37700000	40800000	26400000	36100000	28800000	28100000	49900000	38800000	44700000	57200000	40000000	43900000	54300000	36500000	34700000	30800000	75500000	44900000	Q9UKN8;F2Z356	Q9UKN8	General transcription factor 3C polypeptide 4	GTF3C4	2
10700000	12200000	26400000	33600000	28000000	30900000	29800000	46500000	27600000	26600000	33500000	27200000	59800000	36700000	60600000	66900000	56200000	43800000	35800000	44700000	24600000	40000000	80600000	82700000	Q9UNQ2	Q9UNQ2	Probable dimethyladenosine transferase	DIMT1	1
15400000	23400000	10900000	28100000	22600000	46100000	47900000	19200000	34600000	48600000	25700000	17500000	117000000	117000000	107000000	42300000	132000000	43600000	78200000	30200000	28800000	37300000	27400000	32800000	Q96IX5	Q96IX5	Up-regulated during skeletal muscle growth protein 5	USMG5	1
1	11900000	1	1	1	1	1	1	1	1	1	1	45700000	1	1	35100000	1	43200000	44200000	1	1	1	1	1	P46459;I3L0N3;B4DFA2	P46459;I3L0N3;B4DFA2	Vesicle-fusing ATPase	NSF	3
1	1	1	1	1	1	1	1	1	1	1	1	30500000	13600000	11800000	1	1	43200000	1	1	1	1	13900000	11100000	O60678;F5GXU2;O60678-2	O60678;F5GXU2;O60678-2	Protein arginine N-methyltransferase 3	PRMT3	3
36400000	51000000	38700000	45000000	30500000	44100000	40800000	35500000	20200000	43300000	54300000	36900000	84400000	47900000	42500000	52300000	48700000	43100000	37800000	33400000	30600000	38500000	37100000	51100000	P58107;E9PPU0	P58107;E9PPU0	Epiplakin	EPPK1	2
17300000	3513900	8063700	4585300	1	1	3322700	1	1	30800000	9891500	1	51200000	17000000	4594800	16000000	21700000	43000000	1	8299300	3283500	1	2620600	1	F5GXA6;A2AEA2;P10321;A2AEA4;F8VZB9;A2ABE6;O19617;A2ABE7;A2ABE5;H0Y6Q7;E9PIT7	F5GXA6;A2AEA2;P10321;A2AEA4;F8VZB9;A2ABE6;O19617;A2ABE7;A2ABE5;H0Y6Q7;E9PIT7	HLA class I histocompatibility antigen, Cw-7 alpha chain	HLA-C	11
1	1	54800000	37000000	51900000	1	46900000	38200000	43000000	40700000	1	41700000	55400000	54700000	53300000	54600000	42500000	42900000	59400000	46600000	1	49700000	44500000	44400000	Q7Z460;F8WA11;Q7Z460-3;F5GWS0;B7ZLX3;E7EUA5;Q7Z460-2;F5GWM7;F5H2E2;H0Y5T1;C9J151;C9JP76;H0YHV8	Q7Z460;F8WA11;Q7Z460-3;F5GWS0;B7ZLX3;E7EUA5;Q7Z460-2;F5GWM7;F5H2E2;H0Y5T1	CLIP-associating protein 1	CLASP1	13
44200000	22300000	19900000	21500000	46500000	32900000	37300000	54100000	51100000	35000000	26500000	40100000	50100000	43100000	27800000	41700000	45400000	42700000	55500000	59900000	61900000	62400000	57200000	88300000	Q68D10;Q68D10-2;C9JCH5;Q68D10-3	Q68D10;Q68D10-2	Protein SPT2 homolog	SPTY2D1	4
291000000	336000000	269000000	264000000	288000000	245000000	189000000	141000000	151000000	145000000	242000000	113000000	53300000	84800000	62200000	63100000	41500000	42700000	35100000	45000000	28300000	33300000	38400000	32000000	Q8N954;Q8N954-2	Q8N954	Coiled-coil domain-containing protein 75	CCDC75	2
9018900	12800000	22500000	21300000	20400000	13300000	13200000	15900000	11900000	13900000	8483900	10100000	21800000	27000000	32100000	36800000	45000000	42700000	21700000	23000000	23900000	27500000	27800000	19600000	Q96A33;Q96A33-2	Q96A33;Q96A33-2	Coiled-coil domain-containing protein 47	CCDC47	2
1	1	1	1	1	1	1	1	1	1	1	1	47700000	45900000	52900000	56100000	49500000	42600000	53600000	60400000	75700000	62900000	47700000	54300000	Q8N8A2;Q8N8A2-2;H7BXV4;Q8N8A2-4;H7C209;Q8N8A2-3;F5H682;Q8N8A2-5;H7C4A0;H7C3P1;C9JY51	Q8N8A2;Q8N8A2-2;H7BXV4;Q8N8A2-4;H7C209;Q8N8A2-3	Serine/threonine-protein phosphatase 6 regulatory ankyrin repeat subunit B	ANKRD44	11
1	1	1	1	1	1	1	1	1	1	1	1	152000000	116000000	18100000	1	1	42500000	21500000	19700000	18900000	14000000	10100000	12500000	Q9Y312;A2A2Q9	Q9Y312;A2A2Q9	Uncharacterized protein C20orf4	C20orf4	2
1	16900000	23300000	13600000	11900000	58900000	1	8871200	1	1	65800000	55800000	36800000	42700000	18000000	30000000	34100000	42400000	6552800	28600000	31600000	63900000	14500000	27500000	P33993;F5H776;F5H4S2;A4D2A2;P33993-2;C9J8M6	P33993;F5H776;F5H4S2;A4D2A2	DNA replication licensing factor MCM7	MCM7	6
43300000	92900000	43100000	22000000	20700000	19200000	56200000	16100000	13700000	75600000	24100000	20400000	50500000	42700000	47400000	34300000	40900000	42100000	30700000	20500000	23700000	18600000	1	12500000	Q14203;A8MY36;A8MWX9;E7EX90;E9PGE1;E9PFS5;Q14203-2;G5E9H4;Q6AWB1	Q14203;A8MY36;A8MWX9;E7EX90;E9PGE1;E9PFS5;Q14203-2;G5E9H4	Dynactin subunit 1	DCTN1	9
34500000	39000000	57100000	48100000	56700000	46000000	52200000	45800000	45700000	59000000	57200000	36000000	39600000	40600000	31800000	32600000	37900000	41900000	36500000	36400000	46700000	39600000	33800000	36700000	Q96ST3;H3BP90	Q96ST3	Paired amphipathic helix protein Sin3a	SIN3A	2
32400000	7116700	58400000	7579600	26300000	1	23200000	1	27200000	33100000	1	1	86800000	109000000	1	56300000	81400000	41800000	1	17400000	36400000	34900000	57100000	36300000	Q9BVA1;F5H8C9	Q9BVA1;F5H8C9	Tubulin beta-2B chain	TUBB2B;TUBB2A	2
81700000	53500000	47000000	38600000	77400000	81200000	82500000	67500000	57300000	61900000	67200000	78300000	50400000	56000000	49700000	51900000	23800000	41300000	142000000	108000000	83100000	84300000	118000000	110000000	P35249;C9JZI1;C9J8M3;C9JTT7;C9JXZ7;F8WE44;C9JGY5;C9JW34;H7C1P0	P35249;C9JZI1;C9J8M3;C9JTT7;C9JXZ7	Replication factor C subunit 4	RFC4	9
728000000	756000000	860000000	917000000	730000000	781000000	604000000	689000000	672000000	541000000	589000000	587000000	73600000	94400000	49000000	17800000	54800000	41200000	105000000	84700000	61200000	63400000	78500000	59900000	O43719;E9PFP2;Q5H918;Q5H919	O43719;E9PFP2	HIV Tat-specific factor 1	HTATSF1	4
34100000	30400000	46500000	36100000	19700000	15900000	19400000	21500000	26900000	52600000	25000000	26800000	40400000	45800000	43100000	43500000	40400000	40900000	67800000	57800000	66800000	62900000	65600000	76900000	Q6ZUT1-2;Q6ZUT1;E9PLE3;Q6ZUT1-3;E9PKA8;E9PSC8;E9PQL5	Q6ZUT1-2;Q6ZUT1;E9PLE3;Q6ZUT1-3;E9PKA8;E9PSC8;E9PQL5	Uncharacterized protein C11orf57	C11orf57	7
32500000	51500000	21000000	25100000	59800000	27700000	27200000	27400000	21200000	17400000	21900000	62300000	28400000	57900000	36200000	54300000	27300000	40800000	65900000	91600000	63300000	78000000	66300000	66400000	Q96F86;H3BPN4;H3BPW9;H3BQ37;H3BSQ0;H3BU87;H3BQP5;H3BN89;H3BTD6;H3BTH0;H3BMB8;H3BNJ7;H3BTF8	Q96F86	Enhancer of mRNA-decapping protein 3	EDC3	13
19100000	17700000	25200000	32500000	30600000	20500000	8287200	11000000	12000000	14100000	13600000	1	43800000	45900000	46400000	44800000	50600000	40800000	30300000	23600000	37800000	25800000	24400000	41900000	Q8IYT4;Q8IYT4-2;F8WBL0	Q8IYT4;Q8IYT4-2;F8WBL0	Katanin p60 ATPase-containing subunit A-like 2	KATNAL2	3
10600000	12800000	17300000	23900000	14800000	7998600	22200000	15200000	22600000	32800000	17800000	15300000	39100000	47100000	44400000	38700000	37200000	40700000	36300000	51000000	45700000	45700000	45700000	72200000	A5YKK6;A5YKK6-2;A5YKK6-3;F8WA87;B5MDN3;A5YKK6-4;B3KPW6;H3BMZ2;H3BMH0;H3BVC9;H3BR89;F5H1F4;H3BNB1;H3BU44;H3BT18	A5YKK6;A5YKK6-2;A5YKK6-3;F8WA87;B5MDN3	CCR4-NOT transcription complex subunit 1	CNOT1	15
42100000	38900000	41600000	28800000	32100000	30100000	32000000	32300000	32300000	38800000	33600000	35300000	26200000	43700000	50600000	50700000	38200000	40600000	24700000	32600000	23500000	24100000	20400000	20100000	A8MT65;Q86YE8;P59923;C9JSV9;Q9BY31;Q8NHY6;Q9P2J8;C9JVC3;Q86UE3;Q9H0M5;Q96MU6;Q96MU6-2;Q9H7R5-2;Q76KX8;H7BYH9;Q08AG5;Q96JL9;P15621;Q76KX8-2;Q8IYB9;P17017;Q32M78;Q8N972;P15621-3;O14628;Q3MIS6;P17039-2;P17039;F8W7T7;Q6ZQV5;Q96LW1;O14628-6;P16415;Q8NB42;Q7Z3V5;Q86YE8-3;O14628-5;I3L3B9;Q03938;Q08ER8;Q8IYI8;P15621-2;Q03936;B4DXR9;Q86XU0;Q8NDW4;Q86YE8-4;Q8NB42-2;H7C3X1;Q86YE8-2;Q3KP31;I3L4P5;Q9Y2Q1;O146…	A8MT65;Q86YE8	Zinc finger protein 891;Zinc finger protein 573	ZNF891;ZNF573	184
1	38300000	25700000	28200000	35000000	18500000	1680000000	25800000	47500000	44100000	49000000	31900000	43100000	50600000	37400000	61900000	1	40500000	689000000	55000000	760000000	52100000	56400000	63400000	P53803	P53803	DNA-directed RNA polymerases I, II, and III subunit RPABC4	POLR2K	1
133000000	83800000	97100000	84000000	81800000	95700000	75400000	71700000	77800000	77300000	76900000	92500000	40600000	51700000	48000000	49000000	37200000	40400000	34000000	46800000	43200000	38100000	42500000	45500000	Q93074-2;Q93074;Q93074-3;H0Y7P1;F5H3Y1;H0Y6W6;Q86YW9;Q86YW9-4;F8WAE6;H7C191	Q93074-2;Q93074;Q93074-3;H0Y7P1;F5H3Y1;H0Y6W6	Mediator of RNA polymerase II transcription subunit 12	MED12	10
1	1	15300000	5651500	35600000	6713700	1	5559900	17700000	4855100	13200000	63000000	23000000	1	1	36500000	18900000	40400000	1	9902200	1	1	13700000	11600000	Q14331;Q9BZ01	Q14331	Protein FRG1	FRG1	2
53900000	56400000	39000000	36600000	46300000	47000000	52800000	38800000	64100000	48800000	43100000	61200000	37000000	47000000	35900000	43700000	38400000	40300000	63100000	82400000	82600000	78800000	60700000	51300000	Q96MU7;Q96MU7-2	Q96MU7;Q96MU7-2	YTH domain-containing protein 1	YTHDC1	2
94700000	76000000	62000000	68300000	60700000	52200000	65600000	48800000	63200000	53300000	57900000	51700000	37600000	37500000	45500000	41500000	43100000	40200000	33400000	34500000	30400000	38800000	32400000	34800000	P20719;P09067;P09630;P31267;P31268;Q00444;P09630-2	P20719	Homeobox protein Hox-A5	HOXA5	7
44000000	55500000	38800000	49300000	51500000	43200000	41600000	49100000	59200000	61200000	52900000	78400000	66400000	37800000	75900000	41500000	73600000	40000000	40400000	99500000	33500000	86000000	29200000	49400000	O60716-3;O60716-5;O60716;O60716-2;C9JZR2;O60716-7;E9PIE5;O60716-8;O60716-11;O60716-13;O60716-4;F8WA43;O60716-6;O60716-9;O60716-10;O60716-15;O60716-16;O60716-12;O60716-14;O60716-19;O60716-21;O60716-17;O60716-18;O60716-23;O60716-24;O60716-20;O60716-22;O60716-27;O60716-29;O60716-25;O60716-26;O60716-31;O60716-32;O60716-28;O60716-30;E9PRE2;E9PKY0;H0YC95;E9PKL1	O60716-3;O60716-5;O60716;O60716-2;C9JZR2;O60716-7;E9PIE5;O60716-8;O60716-11;O60716-13;O60716-4;F8WA43;O60716-6;O60716-9;O60716-10;O60716-15;O60716-16;O60716-12;O60716-14;O60716-19;O60716-21;O60716-17;O60716-18;O60716-23;O60716-24;O60716-20;O60716-22	Catenin delta-1	CTNND1	39
19600000	26200000	30800000	26600000	21900000	17700000	33900000	34900000	34500000	23900000	22600000	63200000	36900000	31200000	35600000	36800000	39200000	39900000	50000000	39700000	31400000	36200000	60400000	71300000	Q8WVM0	Q8WVM0	Dimethyladenosine transferase 1, mitochondrial	TFB1M	1
[truncated: 2,178 more rows]

## Sheet: Sheet 2, FIH interactome
Specifically enriched in FIH sample treated with DMOG, normalised to FIH												Gene names and accession											Expression proteomics of HEK293T cell
[truncated: 259 more rows]

## Sheet: Sheet 3, FIH DMOG induced
Normalised (to FIH input) LFQ						Untreated	DMOG	DMOG/Untr.															Bar Graphs
[truncated: 194 more rows]
