# Supplementary material for: Substrate-Trapped Interactors of PHD3 and FIH Cluster in Distinct Signaling Pathways
Source: Cell Rep. 2016 Mar 10;14(11):2745–60. doi: 10.1016/j.celrep.2016.02.043 (PMC4805855; doi:10.1016/j.celrep.2016.02.043)
Supplement: Table S2. PHD3 Immunoprecipitation Data, Related to Figure 2 — The table shows HEK293T cells that were transfected with V5-PHD3 or an empty vector and 48 hr post-transfection treated or not for 4 hr with DMOG. The cells were lysed and V5-PHD3 was immunoprecipitated and digested on-beads. The peptides were identified by mass spectrometry and quantified by LFQ by the MaxQuant software package. The contaminants and reverse data base hits were deleted. (sheet 1, raw data) The LFQ data as determined by MaxQuant. The column AD is the t test of the untreated PHD3 (columns M–R) versus the negative control (columns A–F). The column AE is the t test of the DMOG-treated PHD3 (columns S–X) versus the negative control (columns G–L). The column AG is the ratio of the averages of the untreated PHD3/negative control intensities. The column AH is the ratio of the averages of the DMOG-treated PHD3/negative control intensities. Highlighted in “orange” are proteins which are statistically enriched in the PHD3 samples under either condition (p < 0.01 and ratio >2). (sheet 2, PHD3 interactome) The subset of proteins statistically enriched in the PHD3 DMOG-treated sample versus the negative control from sheet 1 (p < 0.01 and ratio >2). The LFQ intensities are normalized to the PHD3-input. Highlighted in “orange” are proteins which are statistically enriched in the PHD3 DMOG sample versus the PHD3 untreated sample (column AF p < 0.01 and column AI ratio >1.5). The protein expression changes as determined by whole cell LFQ expression proteomics are shown. The experiments were run as biological triplicate, NaN indicates protein was not identified (X–AE). (sheet 3, PHD3 DMOG induced) The normalized LFQ-intensities of potential PHD3 substrates are shown. Columns X– AE are the averages and SD of the intensities and are used for the bar graph in Figures 2 and S2. [file mmc3.xlsx]

## Sheet: Sheet 1, raw data
Unfiltred, not-normalised PHD3 IP LFQ, reverse and contaminants deleted
control_1	control_1_COPY	control_2	control_2_COPY	control_3	control_3_COPY	control_1_DMOG	control_1_DMOG_COPY	control_2_DMOG	control_2_DMOG_COPY	control_3_DMOG	control_3_DMOG_COPY	PHD3_1	PHD3_1_COPY	PHD3_2	PHD3_2_COPY	PHD3_3	PHD3_3_COPY	PHD3_1_DMOG	PHD3_1_DMOG_COPY	PHD3_2_DMOG	PHD3_2_DMOG_COPY	PHD3_3_DMOG	PHD3_3_DMOG_COPY	Protein IDs	Majority protein IDs	Protein names	Gene names	Proteins
33400000	9634500	3488500	3259700	939140	3624500	7897000	1	1167000	108000000	263000000	3339500	108000000000	113000000000	67800000000	116000000000	70900000000	67600000000	67900000000	62100000000	56200000000	96900000000	90000000000	70100000000	Q9H6Z9;F8W1G2;F8VR39;G3V3M1	Q9H6Z9;F8W1G2	Egl nine homolog 3	EGLN3	4
10000000	3445900	22900000	25600000	29100000	21400000	17900000	4441600	10800000	19400000	14300000	4325500	13600000000	13300000000	10500000000	11600000000	15500000000	16700000000	39500000000	38700000000	46900000000	39500000000	46400000000	47000000000	Q13085-4;Q13085;Q13085-2;F8W6G0;H7BYH5;H0YGH5;F6QQI9;D3YTK0;E9PEW7	Q13085-4;Q13085;Q13085-2;F8W6G0	Acetyl-CoA carboxylase 1;Biotin carboxylase	ACACA	9
1330000000	1330000000	2490000000	2290000000	1630000000	1760000000	1100000000	1090000000	1510000000	1620000000	1670000000	1600000000	28600000000	28900000000	28100000000	28900000000	24200000000	24400000000	36100000000	35400000000	38000000000	34300000000	37200000000	35600000000	P68104;Q5VTE0;F8W6I0;Q6IQ15;Q05639;Q5JR01;A6PW80;E7EPH7	P68104;Q5VTE0;F8W6I0;Q6IQ15;Q05639	Elongation factor 1-alpha 1;Putative elongation factor 1-alpha-like 3;Elongation factor 1-alpha;Elongation factor 1-alpha 2	EEF1A1;EEF1A1P5;EEF1A2	8
1140000000	1160000000	1740000000	1530000000	1080000000	1150000000	1100000000	1010000000	1300000000	1420000000	1590000000	1430000000	44000000000	44900000000	40300000000	40400000000	36700000000	36300000000	29100000000	30100000000	30300000000	27600000000	30300000000	29800000000	P68363;CON__ENSEMBL:ENSBTAP00000016242;F8VVB9;F8VQQ4;E7ET24;F8VWX4;F8VS66;F8VRZ4;F8VWV9;F8VX09;F8VRK0;F8W0F6;F8VXB8;F8VYI2;F8VS94;F8VXZ7	P68363;CON__ENSEMBL:ENSBTAP00000016242	Tubulin alpha-1B chain	TUBA1B	16
9350000000	9400000000	9020000000	8510000000	9010000000	9350000000	8660000000	9130000000	9420000000	9000000000	9560000000	8830000000	38600000000	38300000000	39800000000	40900000000	35200000000	32700000000	21400000000	21400000000	21200000000	19900000000	20000000000	20500000000	P11142;E9PKE3;E9PNE6;P11142-2;A8K7Q2;E9PN89;E9PLF4;E9PK54;E9PQK7;E9PQQ4;E9PS65;E9PPY6;E9PN25;P54652;E9PI65;E9PM13;B3KUS2;E9PSH5	P11142;E9PKE3;E9PNE6;P11142-2;A8K7Q2;E9PN89	Heat shock cognate 71 kDa protein	HSPA8	18
6430000000	6140000000	6980000000	7360000000	6680000000	6490000000	6130000000	6100000000	6540000000	7590000000	6610000000	6630000000	33300000000	34300000000	32500000000	33200000000	27900000000	28200000000	20400000000	19300000000	18400000000	17600000000	19100000000	18600000000	H0YG33;P08107;F5GZ62;F5H1D3;F8VZJ4;E7EP94;Q5SP16;E7EP11	H0YG33;P08107;F5GZ62;F5H1D3;F8VZJ4;E7EP94;Q5SP16	Heat shock 70 kDa protein 1A/1B	HSPA1B;HSPA1A	8
1420000000	1690000000	1330000000	1470000000	1230000000	1440000000	1300000000	1590000000	1310000000	1480000000	1410000000	1490000000	24200000000	24000000000	18000000000	17200000000	24500000000	23400000000	14200000000	14900000000	13300000000	13000000000	17500000000	17600000000	P05141;Q9H0C2	P05141	ADP/ATP translocase 2	SLC25A5	2
5060000000	4920000000	4790000000	4900000000	2840000000	3150000000	3700000000	3690000000	4510000000	3700000000	3680000000	4530000000	9860000000	9730000000	8860000000	9190000000	9660000000	9780000000	15900000000	15800000000	17000000000	16900000000	17200000000	17400000000	O15027-5;O15027;O15027-4;O15027-3;O15027-2;C9JVR0;H0Y5S1;Q8N9G1;F6VLX6	O15027-5;O15027;O15027-4;O15027-3;O15027-2	Protein transport protein Sec16A	SEC16A	9
42500000000	41800000000	34400000000	34500000000	39600000000	39200000000	41300000000	41000000000	38200000000	44900000000	43600000000	38500000000	17400000000	16700000000	16600000000	16700000000	21700000000	21100000000	17500000000	17600000000	16200000000	16400000000	16300000000	15000000000	P17844;E7ETL9	P17844;E7ETL9	Probable ATP-dependent RNA helicase DDX5	DDX5	2
22700000000	23400000000	21600000000	21500000000	20200000000	20000000000	21500000000	21000000000	20600000000	20700000000	21100000000	19900000000	12700000000	12600000000	10700000000	10900000000	13000000000	13300000000	13100000000	13200000000	13300000000	13100000000	15000000000	14700000000	Q9UPQ9-1;A8MYY3	Q9UPQ9-1;A8MYY3		TNRC6B	2
8880000000	10000000000	15100000000	16500000000	14700000000	15100000000	13900000000	14200000000	14800000000	15000000000	15800000000	14900000000	11200000000	11100000000	11900000000	11900000000	13100000000	12800000000	11400000000	12000000000	11800000000	10900000000	13000000000	12700000000	G8JLB6;P31943;E9PCY7;D6RBM0;H0YB39;D6RIU0;H0YBD7;D6RIT2;D6RFM3;D6RIH9;D6RJ04;D6RDU3;D6R9T0;D6RAM1;E5RGV0;E7EQJ0;D6RDL0;H0YBG7;E5RGH4;H0YAQ2;F5GZT4;D6RF17;D6R9D3;E5RJ94	G8JLB6;P31943;E9PCY7;D6RBM0;H0YB39	Heterogeneous nuclear ribonucleoprotein H;Heterogeneous nuclear ribonucleoprotein H, N-terminally processed	HNRNPH1	24
27700000000	26700000000	25700000000	24500000000	22700000000	22300000000	22500000000	22000000000	22900000000	28900000000	28300000000	23100000000	12100000000	12400000000	12300000000	12200000000	18800000000	18900000000	13900000000	13600000000	11600000000	11300000000	12800000000	12300000000	O00571;O00571-2;B4DLU5;B4E3C4;B4DLA0	O00571;O00571-2;B4DLU5	ATP-dependent RNA helicase DDX3X	DDX3X	5
1590000000	1480000000	1440000000	1370000000	1550000000	1570000000	1480000000	1630000000	1490000000	1370000000	1390000000	1590000000	8060000000	8170000000	7130000000	7050000000	8400000000	7930000000	9710000000	9470000000	11600000000	10900000000	11200000000	11300000000	Q9NVI7-2;Q9NVI7;H0Y2W2;G3V1I6;E9PDY1;Q5SV16;Q5SV15	Q9NVI7-2;Q9NVI7;H0Y2W2;G3V1I6	ATPase family AAA domain-containing protein 3A	ATAD3A	7
28600000000	28800000000	32800000000	32700000000	27700000000	28100000000	25800000000	27200000000	26100000000	30300000000	30100000000	26300000000	14900000000	13600000000	14200000000	14500000000	16200000000	15800000000	12900000000	13800000000	12100000000	12500000000	10800000000	10600000000	P22626	P22626	Heterogeneous nuclear ribonucleoproteins A2/B1	HNRNPA2B1	1
710000000	649000000	1220000000	1310000000	813000000	875000000	471000000	528000000	772000000	906000000	670000000	876000000	11400000000	11800000000	11800000000	12000000000	8740000000	9530000000	11100000000	10700000000	11000000000	10700000000	9550000000	10100000000	P10809;F5GWR2;E7ESH4;E7EXB4;B7Z712;C9JL25;C9JCQ4;C9JL19;C9J0S9	P10809	60 kDa heat shock protein, mitochondrial	HSPD1	9
460000000	465000000	481000000	412000000	422000000	385000000	377000000	285000000	429000000	554000000	396000000	463000000	6280000000	6310000000	6060000000	6110000000	6680000000	6450000000	9840000000	9490000000	9540000000	9020000000	9390000000	9310000000	Q13573;G3V3A4;G3V4X8;E9PGQ7;G3V5R3	Q13573;G3V3A4;G3V4X8;E9PGQ7	SNW domain-containing protein 1	SNW1	5
24200000000	24500000000	22500000000	22400000000	23100000000	21400000000	21800000000	21500000000	22600000000	23100000000	22500000000	21700000000	10500000000	10600000000	11400000000	11000000000	12400000000	12000000000	10300000000	10100000000	11300000000	11200000000	9400000000	9190000000	Q00839;B3KX72	Q00839;B3KX72	Heterogeneous nuclear ribonucleoprotein U	HNRNPU	2
11100000000	11300000000	13300000000	13300000000	12400000000	12700000000	14100000000	14300000000	13400000000	12600000000	13400000000	12500000000	9870000000	9820000000	9100000000	9000000000	10000000000	10200000000	8740000000	9030000000	8910000000	8340000000	9000000000	8700000000	Q08211;F5GXA5;Q08211-2	Q08211	ATP-dependent RNA helicase A	DHX9	3
19000000000	20900000000	20100000000	19300000000	15000000000	14300000000	17000000000	17600000000	16900000000	20000000000	17600000000	19100000000	8210000000	8550000000	7990000000	7700000000	8510000000	7960000000	6670000000	7120000000	6700000000	6260000000	8270000000	8560000000	Q9BUJ2;Q9BUJ2-2;Q9BUJ2-3;B7Z4B8;Q9BUJ2-4;Q9BUJ2-5;E9PE99	Q9BUJ2;Q9BUJ2-2;Q9BUJ2-3;B7Z4B8;Q9BUJ2-4	Heterogeneous nuclear ribonucleoprotein U-like protein 1	HNRNPUL1	7
15600000000	16900000000	12800000000	13000000000	17000000000	15700000000	16700000000	16300000000	14500000000	15900000000	16400000000	14200000000	7980000000	7920000000	9190000000	9680000000	9870000000	10100000000	10900000000	10300000000	10300000000	8810000000	8460000000	8470000000	P36578;E7EWF1;H3BM89;B4DMJ2;H3BTP7;H3BU31;B4DP82	P36578;E7EWF1;H3BM89;B4DMJ2	60S ribosomal protein L4	RPL4	7
627000000	629000000	612000000	630000000	584000000	549000000	595000000	509000000	502000000	597000000	586000000	578000000	7750000000	8240000000	7160000000	7220000000	7270000000	6990000000	7700000000	7750000000	7450000000	7170000000	7090000000	7370000000	P27708;F8VPD4;H7C2E4;H7BZB3;H7C3Z5	P27708;F8VPD4	CAD protein;Glutamine-dependent carbamoyl-phosphate synthase;Aspartate carbamoyltransferase;Dihydroorotase	CAD	5
11400000000	12100000000	11900000000	12100000000	12400000000	12900000000	12400000000	12700000000	12700000000	12500000000	13800000000	11900000000	6260000000	6640000000	8130000000	7760000000	7500000000	7660000000	8100000000	7570000000	7780000000	6460000000	7130000000	7230000000	P62241;Q5JR95	P62241;Q5JR95	40S ribosomal protein S8	RPS8	2
1450000000	1330000000	1180000000	1020000000	1100000000	1050000000	933000000	1030000000	1250000000	713000000	699000000	1150000000	4410000000	4470000000	4470000000	4670000000	4590000000	4450000000	7110000000	7100000000	7160000000	6730000000	6830000000	6740000000	Q14671;Q5T1Z8;Q5T1Z4;E9PCJ0;Q14671-2;H0YEH2;B4DG92;E7EWT3;E9PR38;F8WBG3;H0YDK8;F5H3Q8;H0YC97;E9PMX1;E9PL65;E9PM68;H0YDC5;H0YDQ6	Q14671;Q5T1Z8;Q5T1Z4;E9PCJ0;Q14671-2;H0YEH2;B4DG92;E7EWT3;E9PR38;F8WBG3;H0YDK8	Pumilio homolog 1	PUM1	18
4403100	7223100	5369100	3144100	1548300	7999500	4129300	7079500	3995500	2154300	1	7049900	1860000000	1320000000	1550000000	1180000000	1110000000	1240000000	6740000000	7750000000	6850000000	7140000000	7020000000	6600000000	Q96N67;Q96N67-6;Q96N67-2;Q96N67-5;Q96N67-3;Q96N67-4;H0Y7L2;F8W9H6;Q96NI0	Q96N67;Q96N67-6;Q96N67-2;Q96N67-5;Q96N67-3;Q96N67-4;H0Y7L2	Dedicator of cytokinesis protein 7	DOCK7	9
8320000000	8510000000	10500000000	10600000000	7080000000	7330000000	8410000000	8430000000	8730000000	7740000000	7940000000	8790000000	4650000000	4630000000	4490000000	4280000000	4970000000	4750000000	5150000000	5390000000	5590000000	4730000000	6390000000	6590000000	P11940;E7EQV3;P11940-2;E7ERJ7;Q9H361;H0YAR2;H0YBQ4;H3BNY3;H3BPI5;H0YAP2;H0YBN4;Q4VXU2;H0YB86;E5RJB9;E5RH24;E5RGH3;Q4VY17;H0YB75;H0YAS6;H0YAW6;Q5JQF8;H0YAS7;E5RHG7;H0YC10;Q96DU9;E5RFD8;E5RGC4	P11940;E7EQV3;P11940-2;E7ERJ7;Q9H361;H0YAR2;H0YBQ4	Polyadenylate-binding protein 1;Polyadenylate-binding protein 3	PABPC1;PABPC3	27
15200000000	14200000000	10500000000	10400000000	11300000000	11100000000	12200000000	13100000000	12800000000	10700000000	10600000000	13500000000	6170000000	6140000000	5750000000	5860000000	7120000000	7220000000	6710000000	6670000000	6790000000	6700000000	6390000000	6540000000	Q9NZI8;C9JT33	Q9NZI8;C9JT33	Insulin-like growth factor 2 mRNA-binding protein 1	IGF2BP1	2
7840000000	7890000000	8240000000	9170000000	7520000000	7870000000	7210000000	7720000000	7810000000	7730000000	7940000000	8230000000	4910000000	4510000000	4350000000	4650000000	4800000000	4790000000	6220000000	6160000000	5910000000	5750000000	6710000000	6540000000	P61978-3;P61978-2;B4DFF1;Q5T6W2;Q5T6W1	P61978-3;P61978-2;B4DFF1;Q5T6W2		HNRNPK	5
339000000	382000000	413000000	327000000	295000000	245000000	282000000	237000000	347000000	425000000	257000000	250000000	9220000000	10300000000	8550000000	9120000000	7540000000	7100000000	6860000000	7110000000	6750000000	6120000000	6690000000	6490000000	P68371	P68371	Tubulin beta-4B chain	TUBB4B	1
13900000000	11900000000	13200000000	12300000000	15100000000	15200000000	15200000000	15800000000	14300000000	13500000000	13200000000	13400000000	8050000000	7980000000	8490000000	8550000000	10100000000	10000000000	7340000000	6870000000	6970000000	6570000000	6290000000	6010000000	O14979	O14979	Heterogeneous nuclear ribonucleoprotein D-like	HNRPDL	1
6780000000	6910000000	7030000000	6780000000	5960000000	5780000000	5670000000	5690000000	5900000000	6590000000	6570000000	5780000000	3980000000	4070000000	3570000000	3710000000	4470000000	4550000000	5760000000	6140000000	6380000000	6640000000	6310000000	6490000000	Q9BYW2;F2Z317;H7C3H4;Q9BYW2-2;F5H340;Q9BYW2-3;H7BZ93;H7BXT4;C9JG86	Q9BYW2;F2Z317;H7C3H4;Q9BYW2-2;F5H340;Q9BYW2-3;H7BZ93;H7BXT4;C9JG86	Histone-lysine N-methyltransferase SETD2	SETD2	9
9885000	5010500	17100000	3389400	38500000	1	72100000	13900000	6229200	11700000	13000000	8561800	3670000000	3710000000	3790000000	3580000000	3030000000	3120000000	4110000000	3810000000	5940000000	5990000000	5600000000	5950000000	O95071;E7EMW7;E7ET84;E5RFK7;H0YBB4;H0YAV7	O95071;E7EMW7	E3 ubiquitin-protein ligase UBR5	UBR5	6
11300000000	11200000000	8200000000	8310000000	13000000000	13300000000	12300000000	12800000000	10500000000	11300000000	10800000000	11300000000	6540000000	6310000000	7090000000	7420000000	6970000000	7680000000	7190000000	7390000000	7110000000	7650000000	6460000000	5900000000	P26373;F5H1S2;H3BTH3;H3BUK8	P26373;F5H1S2	60S ribosomal protein L13	RPL13	4
13700000000	15700000000	11800000000	13100000000	12400000000	12900000000	13800000000	14000000000	12300000000	16200000000	16200000000	13000000000	5200000000	5120000000	4700000000	4780000000	8080000000	8200000000	6540000000	6580000000	5180000000	5130000000	5660000000	5740000000	H3BLZ8;Q92841;Q59F66	H3BLZ8;Q92841;Q59F66	Probable ATP-dependent RNA helicase DDX17	DDX17	3
9080000000	9120000000	6880000000	6620000000	8510000000	8500000000	8310000000	9040000000	8480000000	10000000000	8650000000	9430000000	5220000000	5000000000	5670000000	5800000000	5340000000	5130000000	5870000000	6040000000	6150000000	5680000000	5710000000	5500000000	P61247;D6RAT0;D6RG13;E9PFI5;F5H4F9;H0Y8L7;H0Y9Y4;D6RB09;D6RAS7;D6R9B6;D6RED7;D6RI02;D6RGE0	P61247;D6RAT0;D6RG13;E9PFI5;F5H4F9;H0Y8L7;H0Y9Y4;D6RB09	40S ribosomal protein S3a	RPS3A	13
7440000000	8250000000	7110000000	6910000000	6370000000	6260000000	7020000000	6770000000	7120000000	6690000000	7400000000	6700000000	4190000000	4310000000	3650000000	3730000000	4910000000	5080000000	4920000000	4830000000	5120000000	4780000000	5480000000	5500000000	Q8NDV7-6;Q8NDV7;Q8NDV7-5;Q8NDV7-2;Q8NDV7-3;G8JLL8;H3BTQ1;H3BRT3;Q8NDV7-4;I3L3S5	Q8NDV7-6;Q8NDV7;Q8NDV7-5;Q8NDV7-2	Trinucleotide repeat-containing gene 6A protein	TNRC6A	10
7210000000	7020000000	5180000000	5360000000	6600000000	6870000000	7070000000	7340000000	6810000000	8010000000	7320000000	6880000000	5250000000	5170000000	5530000000	5340000000	5170000000	5070000000	5600000000	5430000000	6160000000	5780000000	5360000000	5220000000	P23396;E9PL09;E9PPU1;E9PL45;H0YEU2;F2Z2S8;H0YCJ7;E9PK82;E9PJH4;E9PQ96;H0YF32;E9PSF4;E9PQX2;H0YES8;E9PJN9	P23396;E9PL09;E9PPU1;E9PL45;H0YEU2;F2Z2S8;H0YCJ7	40S ribosomal protein S3	RPS3	15
6330000000	6070000000	7010000000	7460000000	6910000000	7070000000	5730000000	5720000000	6860000000	6260000000	6800000000	6480000000	4460000000	4340000000	4890000000	5140000000	5210000000	5290000000	5950000000	6070000000	5610000000	4970000000	5430000000	5250000000	P08865;C9J9K3;A6NE09;C9JQR9	P08865;C9J9K3;A6NE09	40S ribosomal protein SA	RPSA;RPSAP58	4
13000000000	11900000000	8230000000	8740000000	12600000000	11900000000	10800000000	10600000000	9230000000	11700000000	11500000000	9680000000	4490000000	4390000000	4310000000	4450000000	4710000000	4410000000	4800000000	4990000000	5110000000	4710000000	5500000000	5160000000	P23246;P23246-2;H0Y9K7;H0Y9U2	P23246;P23246-2	Splicing factor, proline- and glutamine-rich	SFPQ	4
4840000000	5530000000	4870000000	4750000000	4580000000	4640000000	3720000000	3970000000	4210000000	4320000000	3760000000	4500000000	4210000000	5010000000	5400000000	5190000000	4880000000	5100000000	3470000000	3750000000	3910000000	4340000000	5360000000	4360000000	E9PFM1;Q04637;Q04637-3;Q04637-4;Q04637-5;E7EUU4;E9PGM1;E7EX73;Q04637-6;G5E9S1;C9JF13;C9J6B6;C9K073;C9J2Z7;H7C044;C9JHW9;F8WCF2;C9JWW9;C9JSU8;C9J556;C9JWH7	E9PFM1;Q04637;Q04637-3;Q04637-4;Q04637-5;E7EUU4;E9PGM1;E7EX73;Q04637-6;G5E9S1;C9JF13	Eukaryotic translation initiation factor 4 gamma 1	EIF4G1	21
10700000000	10900000000	11800000000	12100000000	10500000000	10400000000	9260000000	8940000000	8250000000	11000000000	11400000000	7880000000	3790000000	3910000000	3930000000	4060000000	4470000000	4590000000	5130000000	5010000000	5430000000	5580000000	5230000000	5030000000	O15042;O15042-2;E7ET15;H0Y8D9;O15042-3;C9JB80;E7EW00;H7C4V2;C9J5L1;C9JDJ7;H7C4P4	O15042;O15042-2;E7ET15;H0Y8D9	U2 snRNP-associated SURP motif-containing protein	U2SURP	11
10800000000	10400000000	6220000000	6460000000	9390000000	9100000000	10200000000	10800000000	9400000000	9490000000	8800000000	9630000000	5210000000	5330000000	6020000000	6050000000	6470000000	6190000000	7300000000	7100000000	6980000000	6370000000	5190000000	4990000000	P62424;Q5T8U3;Q5T8U2	P62424;Q5T8U3;Q5T8U2	60S ribosomal protein L7a	RPL7A	3
4620000000	4350000000	3460000000	3980000000	4220000000	3930000000	5170000000	5200000000	5230000000	4370000000	4400000000	4810000000	4620000000	5030000000	4860000000	4940000000	5040000000	5160000000	5250000000	5370000000	6420000000	5570000000	5040000000	5010000000	P46781;C9JM19;B5MCT8;A8MXK4	P46781;C9JM19;B5MCT8	40S ribosomal protein S9	RPS9	4
9180000000	8360000000	6640000000	6430000000	8380000000	7660000000	7950000000	7930000000	7580000000	7640000000	8280000000	7740000000	4720000000	4730000000	5370000000	5310000000	5320000000	5070000000	5250000000	5220000000	5210000000	4860000000	4940000000	4810000000	P62249;Q6IPX4	P62249;Q6IPX4	40S ribosomal protein S16	RPS16	2
731000000	763000000	592000000	641000000	666000000	638000000	725000000	728000000	600000000	778000000	737000000	679000000	8580000000	8690000000	6400000000	6330000000	7810000000	7560000000	5210000000	5260000000	4360000000	4270000000	4540000000	4650000000	O14654	O14654	Insulin receptor substrate 4	IRS4	1
10800000000	11700000000	9220000000	9200000000	13200000000	14400000000	10900000000	10800000000	9540000000	11200000000	11600000000	9330000000	6320000000	6510000000	6420000000	6720000000	5850000000	5930000000	4730000000	4640000000	5200000000	4840000000	4740000000	4620000000	Q96PK6;Q96PK6-2;B8ZZ74;F2Z2W2;F8WDX3;Q2PYN1;D6RGD8	Q96PK6	RNA-binding protein 14	RBM14	7
10100000000	8900000000	6330000000	6050000000	9180000000	8560000000	9810000000	9000000000	8280000000	9190000000	8690000000	7900000000	4340000000	4570000000	4620000000	4610000000	4920000000	4830000000	5840000000	6040000000	5530000000	5820000000	4560000000	4560000000	P39023;G5E9G0;H7C422;B5MCW2;H7C3M2;F8WCR1	P39023;G5E9G0;H7C422;B5MCW2;H7C3M2	60S ribosomal protein L3	RPL3	6
213000000	202000000	295000000	167000000	246000000	191000000	171000000	107000000	171000000	116000000	261000000	78600000	6010000000	6340000000	5390000000	5370000000	5300000000	5020000000	4930000000	4880000000	4690000000	4080000000	4440000000	4540000000	P07437;F8VW92;F8VYX6;Q5JP53;F8VUJ7;Q5ST81;E7EWR1;E9PBJ4;F5H894	P07437;F8VW92;F8VYX6;Q5JP53;F8VUJ7;Q5ST81;E7EWR1;E9PBJ4;F5H894	Tubulin beta chain	TUBB	9
7875800	7473400	3890500	3690500	8619100	4235800	8995500	8914100	15900000	8388100	7732000	14400000	1920000000	1430000000	1940000000	1950000000	1120000000	1600000000	4680000000	4390000000	5350000000	4590000000	4870000000	4520000000	Q9Y597;Q9Y597-2;Q9Y597-3;E9PDU9;H0Y566;E9PDU8;H0Y5P8	Q9Y597;Q9Y597-2;Q9Y597-3	BTB/POZ domain-containing protein KCTD3	KCTD3	7
4500000000	5090000000	5800000000	5840000000	5810000000	5690000000	4330000000	4530000000	5070000000	4520000000	4860000000	5110000000	3540000000	3680000000	3600000000	3200000000	3900000000	3800000000	4490000000	4620000000	4510000000	4070000000	4470000000	4280000000	P63244;D6RAC2;D6RHH4;D6REE5;H0Y8W2;D6R9L0;D6R9Z1;H0YAM7;D6RFX4;H0YAF8;D6RFZ9;D6RBD0;E9PD14;D6RAU2;H0Y8R5;D6R909;D6RGK8;D6RF23;D6RHJ5;H0Y9P0;D6RDI0	P63244;D6RAC2;D6RHH4;D6REE5;H0Y8W2;D6R9L0;D6R9Z1;H0YAM7;D6RFX4;H0YAF8;D6RFZ9;D6RBD0;E9PD14;D6RAU2	Guanine nucleotide-binding protein subunit beta-2-like 1	GNB2L1	21
419000000	525000000	1530000000	1230000000	808000000	708000000	427000000	389000000	754000000	782000000	768000000	745000000	7320000000	7150000000	6380000000	6440000000	6040000000	6060000000	4110000000	4490000000	4300000000	3500000000	4610000000	4380000000	P08238;Q58FF7;E9PHI1;H0Y6E4;E9PHI2;H0Y5S7;Q58FF6;E9PHH7;H0Y598;Q5T9W8	P08238;Q58FF7	Heat shock protein HSP 90-beta;Putative heat shock protein HSP 90-beta-3	HSP90AB1;HSP90AB3P	10
3350000000	3250000000	2890000000	2920000000	3000000000	3280000000	3670000000	3900000000	3630000000	4340000000	3810000000	3460000000	2760000000	2490000000	2880000000	2840000000	2440000000	2570000000	4330000000	4170000000	4670000000	4280000000	4180000000	3990000000	Q9BVP2;Q9BVP2-2;B4DMU5;C9JZT7;C9JYH9	Q9BVP2;Q9BVP2-2	Guanine nucleotide-binding protein-like 3	GNL3	5
3310000000	3320000000	2610000000	2450000000	2970000000	2890000000	2690000000	2720000000	2840000000	3050000000	3030000000	2740000000	5370000000	5400000000	5480000000	5440000000	5960000000	5680000000	4330000000	4310000000	4410000000	4240000000	4180000000	4240000000	P11021;B4DEF7	P11021	78 kDa glucose-regulated protein	HSPA5	2
7250000000	6920000000	6700000000	6010000000	7320000000	6620000000	7140000000	7000000000	7240000000	8010000000	7000000000	6830000000	3670000000	4060000000	4210000000	4460000000	4490000000	4100000000	4740000000	4940000000	4850000000	4920000000	4050000000	3960000000	P62280	P62280	40S ribosomal protein S11	RPS11	1
5840000000	6400000000	5570000000	5680000000	5110000000	5430000000	5930000000	5770000000	5620000000	5300000000	6160000000	5150000000	3080000000	2990000000	2610000000	2620000000	3470000000	3350000000	3470000000	3460000000	3500000000	3320000000	3740000000	3940000000	G3XAB8;Q9HCJ0-2;Q9HCJ0	G3XAB8;Q9HCJ0-2;Q9HCJ0	Trinucleotide repeat-containing gene 6C protein	TNRC6C	3
63500000	22200000	82000000	99600000	91000000	75200000	71800000	69200000	102000000	75800000	99200000	57300000	918000000	838000000	1130000000	931000000	671000000	692000000	3390000000	3530000000	3830000000	3720000000	3980000000	3910000000	P04637;P04637-4;P04637-7;P04637-3;P04637-2;P04637-6;P04637-5;P04637-9;P04637-8;E7ESS1;E7EQX7;E9PFT5;E7EMR6;E9PCY9	P04637;P04637-4;P04637-7;P04637-3;P04637-2;P04637-6;P04637-5;P04637-9;P04637-8;E7ESS1	Cellular tumor antigen p53	TP53	14
6780000000	6650000000	5820000000	6040000000	5270000000	5200000000	5060000000	5200000000	6090000000	4790000000	4670000000	6820000000	4310000000	4430000000	4300000000	4130000000	3340000000	3620000000	3520000000	3650000000	3890000000	4140000000	3910000000	3900000000	P52272;P52272-2;Q59ES8;F5H7Z1	P52272;P52272-2;Q59ES8	Heterogeneous nuclear ribonucleoprotein M	HNRNPM	4
6310000000	7180000000	4780000000	4980000000	5510000000	6090000000	6170000000	5780000000	5510000000	6000000000	6620000000	5350000000	3490000000	3620000000	4460000000	4430000000	4300000000	4330000000	4690000000	4130000000	4250000000	3950000000	3970000000	3840000000	P60866;P60866-2;E5RJX2;G3XAN0;E5RIP1	P60866;P60866-2;E5RJX2	40S ribosomal protein S20	RPS20	5
8270000000	7370000000	5650000000	5510000000	7600000000	7510000000	7540000000	7330000000	6420000000	7160000000	7070000000	6820000000	3770000000	3810000000	4190000000	4240000000	4330000000	3910000000	3860000000	4090000000	4050000000	4700000000	3450000000	3830000000	P62917;E9PKU4;E9PKZ0;E9PIZ3;G3V1A1;E9PP36	P62917;E9PKU4;E9PKZ0;E9PIZ3;G3V1A1	60S ribosomal protein L8	RPL8	6
10200000000	9260000000	5910000000	5940000000	9170000000	8470000000	10600000000	9260000000	9040000000	9460000000	9520000000	7500000000	3930000000	3610000000	4720000000	4590000000	4930000000	4750000000	4820000000	5110000000	4790000000	4910000000	3870000000	3820000000	Q07020;H0YHA7;F8VWC5;G3V203;F8VYV2;E7EW92;F8VUA6;F8VXR6	Q07020;H0YHA7;F8VWC5;G3V203;F8VYV2;E7EW92;F8VUA6	60S ribosomal protein L18	RPL18	8
8900000000	8560000000	4310000000	4640000000	8160000000	7610000000	8830000000	9460000000	8330000000	8630000000	8990000000	8180000000	3870000000	3540000000	4090000000	4470000000	5060000000	4290000000	5340000000	5530000000	4860000000	4790000000	3870000000	3800000000	P18124;A8MUD9;C9JIJ5;C9JZ88	P18124;A8MUD9	60S ribosomal protein L7	RPL7	4
6390000000	5210000000	4130000000	3360000000	6680000000	6610000000	7010000000	7090000000	5780000000	5590000000	5840000000	5880000000	3350000000	3640000000	3980000000	4290000000	4490000000	4200000000	4700000000	4930000000	3990000000	4390000000	3700000000	3770000000	P46777;B3KTM6;Q5T7N0	P46777;B3KTM6	60S ribosomal protein L5	RPL5	3
1130000000	1100000000	1990000000	2110000000	1390000000	1300000000	1060000000	1030000000	1290000000	1250000000	1400000000	1260000000	3440000000	3520000000	3580000000	3680000000	3040000000	2970000000	3500000000	3510000000	3230000000	2830000000	3600000000	3720000000	Q06830	Q06830	Peroxiredoxin-1	PRDX1	1
6690000000	6630000000	4730000000	4710000000	6640000000	6490000000	6170000000	6490000000	5950000000	7190000000	6750000000	6290000000	3790000000	3900000000	4270000000	4370000000	4350000000	3920000000	4180000000	4120000000	3960000000	4030000000	3920000000	3680000000	P62269;Q5GGW2	P62269	40S ribosomal protein S18	RPS18	2
4400000000	4360000000	4510000000	4120000000	4180000000	4130000000	3860000000	3620000000	4010000000	3960000000	4120000000	4080000000	3610000000	3610000000	3460000000	3570000000	4460000000	4140000000	3750000000	3560000000	3530000000	3040000000	3450000000	3680000000	Q9Y3I0;E7EQS9	Q9Y3I0	tRNA-splicing ligase RtcB homolog	C22orf28	2
2370000000	2570000000	2010000000	2060000000	1960000000	2220000000	2180000000	2270000000	2160000000	2450000000	2350000000	2300000000	2720000000	2870000000	2330000000	2400000000	2340000000	2390000000	2900000000	2830000000	3460000000	3320000000	3420000000	3590000000	O43823;B7Z8L8	O43823	A-kinase anchor protein 8	AKAP8	2
375000000	407000000	371000000	427000000	380000000	398000000	318000000	349000000	370000000	370000000	362000000	336000000	3600000000	3310000000	3050000000	2970000000	2900000000	2710000000	4090000000	4270000000	4150000000	3670000000	3560000000	3540000000	Q15365	Q15365	Poly(rC)-binding protein 1	PCBP1	1
4060000000	3890000000	5370000000	4730000000	5660000000	5420000000	5680000000	5360000000	5360000000	6280000000	6300000000	5450000000	3410000000	3290000000	3990000000	3970000000	3540000000	3790000000	3390000000	3500000000	3630000000	3380000000	3560000000	3460000000	P25398	P25398	40S ribosomal protein S12	RPS12	1
6700000000	6480000000	4970000000	4510000000	6370000000	6000000000	5580000000	5770000000	5410000000	5640000000	6040000000	5620000000	3830000000	3600000000	4170000000	4110000000	3420000000	3210000000	4070000000	4180000000	4110000000	4020000000	3550000000	3410000000	P39019	P39019	40S ribosomal protein S19	RPS19	1
5970000000	6340000000	6740000000	6420000000	6760000000	7060000000	7220000000	7120000000	7290000000	6690000000	6220000000	7600000000	3530000000	3610000000	3720000000	3840000000	4330000000	4510000000	3590000000	3450000000	3470000000	3300000000	3300000000	3380000000	O43390;Q2L7G6;E7ETM7	O43390;Q2L7G6;E7ETM7	Heterogeneous nuclear ribonucleoprotein R	HNRNPR	3
5140000000	5450000000	6210000000	6190000000	5460000000	5710000000	5040000000	5150000000	4570000000	6200000000	6370000000	4540000000	2210000000	2450000000	2350000000	2420000000	2930000000	2910000000	3400000000	3260000000	3490000000	3360000000	3130000000	3350000000	Q8IWX8	Q8IWX8	Calcium homeostasis endoplasmic reticulum protein	CHERP	1
5290000000	5290000000	3860000000	3610000000	5280000000	4970000000	4790000000	4830000000	4980000000	4540000000	4900000000	5220000000	2790000000	2930000000	3410000000	3190000000	2950000000	3100000000	3530000000	3380000000	3480000000	3670000000	3010000000	3300000000	P62081;B5MCP9	P62081;B5MCP9	40S ribosomal protein S7	RPS7	2
252000000	221000000	350000000	363000000	287000000	256000000	188000000	180000000	260000000	342000000	343000000	291000000	4180000000	4050000000	4150000000	4220000000	3660000000	3510000000	3380000000	3500000000	3090000000	2670000000	3210000000	3240000000	O43175;Q5SZU1;F5H634;F5GYN9	O43175;Q5SZU1	D-3-phosphoglycerate dehydrogenase	PHGDH	4
5540000000	5600000000	2820000000	3180000000	4120000000	4180000000	5010000000	5340000000	4210000000	4720000000	4200000000	4480000000	3490000000	3420000000	2990000000	3130000000	3520000000	3360000000	3530000000	3730000000	4140000000	4450000000	3490000000	3170000000	P62701;P22090;C9JEH7;A6NH36;Q8TD47;C9JQ55	P62701	40S ribosomal protein S4, X isoform	RPS4X	6
695000000	675000000	1470000000	1530000000	967000000	995000000	516000000	532000000	892000000	984000000	895000000	1030000000	3240000000	3320000000	3680000000	3560000000	2730000000	2770000000	2870000000	2860000000	2750000000	2630000000	3000000000	3120000000	P13639;F5H370;B4DPU3;B4DMC6	P13639;F5H370;B4DPU3	Elongation factor 2	EEF2	4
5610000000	5130000000	3530000000	3610000000	4960000000	4170000000	5450000000	4440000000	4490000000	3910000000	4990000000	4310000000	3100000000	3390000000	3500000000	3470000000	3620000000	3490000000	4390000000	4050000000	3450000000	3700000000	3120000000	3190000000	P62899;B7Z4C8;P62899-2;P62899-3;B7Z4E3;C9JU56;H7C2W9;B8ZZK4	P62899;B7Z4C8;P62899-2;P62899-3;B7Z4E3;C9JU56;H7C2W9;B8ZZK4	60S ribosomal protein L31	RPL31	8
5710000000	6610000000	7450000000	7810000000	5890000000	6000000000	6790000000	7090000000	7380000000	7330000000	7480000000	7110000000	3930000000	3980000000	4240000000	4490000000	5450000000	5730000000	3810000000	3510000000	3410000000	3400000000	3330000000	3120000000	P35637;P35637-2;B4DR70;H3BPE7;H3BNZ4	P35637;P35637-2;B4DR70;H3BPE7	RNA-binding protein FUS	FUS	5
7290000000	6920000000	4400000000	4160000000	6840000000	6700000000	5760000000	5790000000	5470000000	6490000000	5970000000	5300000000	2450000000	2760000000	2530000000	2600000000	2500000000	2610000000	2900000000	2860000000	3170000000	3090000000	2980000000	3110000000	Q15233;F5GYZ3;H7C367;C9JYS8;C9IZL7;C9J4X2;C9JJ13	Q15233;F5GYZ3;H7C367;C9JYS8	Non-POU domain-containing octamer-binding protein	NONO	7
3830000000	3860000000	3960000000	4350000000	5000000000	4780000000	4610000000	5280000000	4630000000	4860000000	4810000000	4870000000	3130000000	3310000000	3160000000	3210000000	3200000000	3220000000	3170000000	3080000000	3470000000	3290000000	3160000000	3100000000	P62851;E9PPT4;E9PK60;E9PQK3	P62851	40S ribosomal protein S25	RPS25	4
5160000000	4850000000	2790000000	2940000000	4760000000	4450000000	5430000000	5140000000	4760000000	5040000000	4530000000	4710000000	2980000000	3130000000	3040000000	3170000000	3270000000	2920000000	3550000000	3530000000	3700000000	4030000000	3040000000	3060000000	Q02878;F8VZ45;F8VWR1;F8VZA3;F8VRY1;F8VR69	Q02878	60S ribosomal protein L6	RPL6	6
2430000000	2210000000	2500000000	2610000000	1990000000	1930000000	1230000000	1310000000	1710000000	2060000000	1990000000	1950000000	2480000000	2510000000	2970000000	3020000000	2480000000	2410000000	2370000000	2450000000	1930000000	1900000000	2980000000	3210000000	CON__P60712;P60709;P63261;B4E335;F5H0N0;B4DW52;I3L3I4;F5GYT4;I3L1U9;I3L3I0;I3L4N8;E7EVS6;G5E9R0;I3L3R2;C9JZR7;C9JUM1;A5A3E0;Q6S8J3;C9JTX5;P0CG38;Q562R1;Q9BYX7;P0CG39;F8WCH0	CON__P60712;P60709;P63261;B4E335;F5H0N0;B4DW52;I3L3I4;F5GYT4;I3L1U9;I3L3I0;I3L4N8	Actin, cytoplasmic 1;Actin, cytoplasmic 1, N-terminally processed;Actin, cytoplasmic 2;Actin, cytoplasmic 2, N-terminally processed	ACTB;ACTG1	24
6120000000	5160000000	8070000000	7560000000	7630000000	7120000000	7750000000	7610000000	7630000000	8600000000	7830000000	7770000000	3150000000	3300000000	3580000000	3780000000	3690000000	3780000000	2960000000	3170000000	3070000000	3050000000	2860000000	3000000000	Q13151	Q13151	Heterogeneous nuclear ribonucleoprotein A0	HNRNPA0	1
220000000	273000000	258000000	292000000	219000000	224000000	201000000	290000000	224000000	256000000	290000000	144000000	3110000000	3140000000	2510000000	2400000000	2140000000	2100000000	2160000000	2250000000	3030000000	2720000000	2960000000	2980000000	P78527;P78527-2;E7EUY0;F5GX40	P78527;P78527-2;E7EUY0	DNA-dependent protein kinase catalytic subunit	PRKDC	4
156000000	185000000	112000000	139000000	131000000	157000000	159000000	170000000	140000000	149000000	159000000	144000000	1600000000	1460000000	1340000000	1460000000	1620000000	1540000000	3140000000	3250000000	2730000000	3260000000	3040000000	2860000000	Q5SW79;H0Y2V6;Q5SW79-3;Q5SW79-2;E7ES90;F8W8A3;H0Y4T4;E7EMW0;E7EWM2;Q96L14;H0YB92;E5RG47;H0YB66;E5RGW7;Q00G26	Q5SW79;H0Y2V6;Q5SW79-3;Q5SW79-2	Centrosomal protein of 170 kDa	CEP170	15
16100000000	16700000000	15300000000	14600000000	15800000000	16500000000	12800000000	12900000000	11400000000	14800000000	13300000000	11700000000	3500000000	3380000000	4040000000	4360000000	4330000000	4210000000	2770000000	2720000000	2970000000	3080000000	2780000000	2790000000	Q13435;E9PPJ0;E9PJT3;H0YEX5;H0YDT7;E9PIL8	Q13435;E9PPJ0	Splicing factor 3B subunit 2	SF3B2	6
2570000000	3080000000	2910000000	2720000000	2570000000	2730000000	3110000000	2930000000	2690000000	2380000000	2880000000	2530000000	1750000000	1980000000	2020000000	1850000000	2300000000	2240000000	2690000000	2670000000	2890000000	2570000000	2830000000	2660000000	Q2NL82;I3L1Q5;I3L4E8	Q2NL82	Pre-rRNA-processing protein TSR1 homolog	TSR1	3
6430000000	6010000000	4850000000	5280000000	6850000000	6760000000	6440000000	6250000000	6300000000	6470000000	6010000000	6600000000	3370000000	3440000000	3600000000	3760000000	4780000000	4690000000	3260000000	3100000000	2800000000	3060000000	2520000000	2750000000	P38159;P38159-2;H3BT71;H0Y6E7;H3BUY5;B3KRG5;P38159-3;H3BR27;O75526;H3BNC1;Q8N7X1	P38159;P38159-2;H3BT71;H0Y6E7;H3BUY5;B3KRG5	RNA-binding motif protein, X chromosome;RNA-binding motif protein, X chromosome, N-terminally processed	RBMX	11
5410000000	5220000000	2600000000	3140000000	5210000000	5150000000	5540000000	5330000000	4060000000	4480000000	4600000000	4350000000	2970000000	2760000000	3360000000	3380000000	3540000000	3160000000	3570000000	3690000000	3340000000	3430000000	2710000000	2740000000	P46779;H0YKD8;E9PB24;P46779-2;H0YMF4;G5E9L2;C9JB50;H0YLP6	P46779;H0YKD8;E9PB24;P46779-2;H0YMF4;G5E9L2;C9JB50	60S ribosomal protein L28	RPL28	8
15300000000	17000000000	15300000000	16000000000	14200000000	14700000000	11100000000	12100000000	12700000000	9900000000	10200000000	12700000000	4410000000	4080000000	4240000000	4350000000	4730000000	4550000000	2340000000	2700000000	2830000000	2440000000	2550000000	2700000000	Q96F45;Q96F45-2;Q96F45-3	Q96F45;Q96F45-2	Zinc finger protein 503	ZNF503	3
3030000000	3020000000	2840000000	2790000000	3180000000	3170000000	2950000000	3010000000	2790000000	2980000000	2890000000	2830000000	3770000000	3800000000	3950000000	4210000000	3670000000	3760000000	3470000000	3510000000	3210000000	3060000000	2630000000	2680000000	P07814;E7EMN0;F5H7I7	P07814;E7EMN0;F5H7I7	Bifunctional glutamate/proline--tRNA ligase;Glutamate--tRNA ligase;Proline--tRNA ligase	EPRS	3
455000000	439000000	438000000	406000000	323000000	261000000	367000000	377000000	329000000	297000000	301000000	389000000	2340000000	2380000000	1970000000	1880000000	2020000000	2060000000	2110000000	2200000000	2570000000	2260000000	2600000000	2650000000	Q93008;Q93008-1;E9PFG1;H7C2M9	Q93008;Q93008-1	Probable ubiquitin carboxyl-terminal hydrolase FAF-X	USP9X	4
5300000000	5140000000	3250000000	3480000000	5450000000	5130000000	5430000000	5490000000	4080000000	4970000000	4710000000	4950000000	1800000000	1730000000	2870000000	2620000000	2640000000	2900000000	2910000000	2960000000	2080000000	1950000000	2460000000	2640000000	P30050;P30050-2	P30050;P30050-2	60S ribosomal protein L12	RPL12	2
3470000000	3450000000	3430000000	2950000000	3370000000	3280000000	3280000000	2890000000	3620000000	3760000000	3690000000	3560000000	2490000000	2550000000	2810000000	2550000000	3100000000	3010000000	2430000000	2460000000	2520000000	2530000000	2540000000	2620000000	Q92499;B4DPN6;B4DME8	Q92499;B4DPN6;B4DME8	ATP-dependent RNA helicase DDX1	DDX1	3
5031700	4821100	21200000	3707400	10900000	12100000	12700000	14300000	14100000	6904600	16900000	13400000	1780000000	1800000000	1490000000	1360000000	1400000000	1410000000	2180000000	2190000000	2830000000	2480000000	2830000000	2610000000	Q5W0B1	Q5W0B1	RING finger protein 219	RNF219	1
3920000000	3460000000	3230000000	2860000000	5820000000	5590000000	5490000000	5060000000	4630000000	4600000000	5280000000	4620000000	2870000000	2710000000	3320000000	3400000000	3740000000	2720000000	3930000000	3600000000	3650000000	2900000000	2590000000	2600000000	P62913	P62913	60S ribosomal protein L11	RPL11	1
4540000000	3330000000	2770000000	2580000000	4230000000	3960000000	4020000000	4500000000	3910000000	4230000000	4130000000	3280000000	2440000000	2270000000	2550000000	2510000000	2590000000	2640000000	2960000000	2930000000	2800000000	2960000000	2360000000	2570000000	P42766;F2Z388;H0Y3A0	P42766;F2Z388;H0Y3A0	60S ribosomal protein L35	RPL35	3
163000000	178000000	152000000	126000000	94700000	112000000	124000000	116000000	105000000	87700000	120000000	103000000	2310000000	2070000000	1460000000	1430000000	1790000000	1910000000	2180000000	1900000000	2280000000	2480000000	2650000000	2560000000	Q9Y5V3-2;Q9Y5V3	Q9Y5V3-2;Q9Y5V3	Melanoma-associated antigen D1	MAGED1	2
1240000000	1290000000	1250000000	1390000000	1180000000	1220000000	1060000000	1060000000	1130000000	1300000000	1180000000	1120000000	2160000000	2090000000	2350000000	2340000000	2390000000	2410000000	2370000000	2560000000	2780000000	2560000000	2460000000	2540000000	P42694;F8WBX6	P42694	Probable helicase with zinc finger domain	HELZ	2
183000000	224000000	200000000	225000000	238000000	242000000	200000000	192000000	175000000	253000000	139000000	248000000	1150000000	1170000000	986000000	956000000	876000000	853000000	2490000000	2480000000	2570000000	3160000000	2490000000	2520000000	Q14247	Q14247	Src substrate cortactin	CTTN	1
4370000000	4040000000	4140000000	3630000000	4370000000	4220000000	4240000000	4230000000	3770000000	3900000000	4370000000	4130000000	2320000000	2270000000	2620000000	2670000000	2830000000	2450000000	2940000000	3010000000	2930000000	2480000000	2340000000	2490000000	P46776;E9PLL6;E9PJD9;E9PLX7;H0YF34;E9PKT2	P46776;E9PLL6;E9PJD9;E9PLX7	60S ribosomal protein L27a	RPL27A	6
1980000000	2030000000	1870000000	1890000000	1480000000	1430000000	1470000000	1450000000	1730000000	1680000000	1790000000	1730000000	2640000000	2710000000	2460000000	2440000000	2400000000	2450000000	2440000000	2330000000	2310000000	2200000000	2520000000	2480000000	Q92945;Q92945-2;E7EP96	Q92945;Q92945-2;E7EP96	Far upstream element-binding protein 2	KHSRP	3
3260000000	3480000000	2420000000	2810000000	2620000000	3240000000	3110000000	3400000000	3020000000	2930000000	3030000000	3350000000	2160000000	2330000000	2340000000	2450000000	2290000000	2490000000	2370000000	2530000000	2580000000	2410000000	2460000000	2430000000	P62277;E9PS50	P62277	40S ribosomal protein S13	RPS13	2
6380000000	6410000000	6600000000	6440000000	7280000000	7180000000	9430000000	8830000000	7570000000	10300000000	10300000000	7670000000	2560000000	2520000000	2200000000	2190000000	5040000000	5190000000	3470000000	3520000000	2070000000	2170000000	2560000000	2400000000	P08621;P08621-2;P08621-3;P08621-4	P08621;P08621-2;P08621-3	U1 small nuclear ribonucleoprotein 70 kDa	SNRNP70	4
7290000000	7190000000	6730000000	6690000000	6690000000	6740000000	5360000000	5760000000	4940000000	7240000000	6540000000	5020000000	1530000000	1550000000	1720000000	1670000000	2120000000	2210000000	2360000000	2450000000	2380000000	2380000000	2410000000	2390000000	Q96I25;Q5W010;Q5W012;Q5W011;H0Y6J6	Q96I25;Q5W010;Q5W012;Q5W011	Splicing factor 45	RBM17	5
13100000000	13900000000	11800000000	11800000000	12800000000	12700000000	10400000000	10700000000	9480000000	11000000000	11200000000	9590000000	2750000000	2680000000	2990000000	3010000000	3410000000	3030000000	2570000000	2550000000	3020000000	3170000000	2400000000	2370000000	O75533;B4DGZ4;E9PCH3;H7C341;F8WC19	O75533	Splicing factor 3B subunit 1	SF3B1	5
5440000000	4570000000	5180000000	4770000000	4770000000	4500000000	4530000000	4590000000	5200000000	4810000000	4160000000	4890000000	2770000000	2750000000	2660000000	2570000000	3170000000	2900000000	2450000000	2200000000	2380000000	2440000000	2380000000	2340000000	B4DY08;P07910-2;G3V4W0;G3V4C1;P07910;B2R603;P07910-4;G3V2Q1;G3V576;P07910-3;G3V2D6;G8JL89;G3V5V7;G3V575;G3V555;G3V251;G3V3K6;G3V5X6;B4DSU6;G3V4M8;G3V2H6;Q569J8;G3V129;Q86SE5;B3KT61;E5RG71	B4DY08;P07910-2;G3V4W0;G3V4C1;P07910;B2R603;P07910-4;G3V2Q1;G3V576;P07910-3;G3V2D6;G8JL89;G3V5V7	Heterogeneous nuclear ribonucleoproteins C1/C2	HNRNPC	26
4640000000	5030000000	3970000000	3540000000	4500000000	3830000000	4100000000	4150000000	3940000000	3710000000	4200000000	4340000000	2040000000	2070000000	2340000000	2620000000	2220000000	2290000000	2380000000	2390000000	2740000000	2540000000	2430000000	2330000000	P62753;A2A3R5;A2A3R7	P62753;A2A3R5	40S ribosomal protein S6	RPS6	3
249000000	342000000	305000000	294000000	262000000	319000000	267000000	309000000	257000000	302000000	276000000	259000000	2560000000	2690000000	2450000000	2400000000	2630000000	2630000000	2200000000	2180000000	2250000000	2080000000	2140000000	2330000000	P30876;C9J2Y9;C9J4M6	P30876;C9J2Y9;C9J4M6	DNA-directed RNA polymerase II subunit RPB2;DNA-directed RNA polymerase	POLR2B	3
8370000000	8750000000	10400000000	12300000000	7790000000	7550000000	8740000000	8930000000	8490000000	8670000000	8950000000	7120000000	3220000000	3340000000	3370000000	3570000000	3550000000	3340000000	2180000000	2400000000	2400000000	1950000000	2490000000	2320000000	P09651-2;F8W6I7;F8VRQ1;F8W1S7;F8VSB5;P09651-3;Q32P51;F8VTQ5;H0YH80;F8W646;F8VYN5	P09651-2;F8W6I7;F8VRQ1;F8W1S7;F8VSB5;P09651-3;Q32P51;F8VTQ5;H0YH80	Heterogeneous nuclear ribonucleoprotein A1-like 2	HNRNPA1;HNRNPA1L2	11
133000000	28400000	176000000	180000000	112000000	165000000	96200000	251000000	150000000	159000000	133000000	110000000	1660000000	1500000000	1390000000	1160000000	1680000000	1500000000	2190000000	2160000000	2560000000	2240000000	2490000000	2300000000	Q9BQ70;H3BQ53;H3BSS3;H3BSP8;H3BTU3;Q9H7D3;Q9H384;H3BMJ8;H3BS87;H3BRP4;H3BR53	Q9BQ70;H3BQ53;H3BSS3;H3BSP8	Transcription factor 25	TCF25	11
5650000000	4910000000	2770000000	2570000000	4590000000	4440000000	5200000000	5260000000	3950000000	4410000000	3940000000	4210000000	2700000000	2440000000	2520000000	3130000000	2820000000	3050000000	3000000000	3280000000	3170000000	3540000000	2440000000	2290000000	P61313;E7EQV9;E7ENU7;E7EX53;Q642I1;E7ERA2	P61313;E7EQV9;E7ENU7;E7EX53;Q642I1	60S ribosomal protein L15;Ribosomal protein L15	RPL15	6
265000000	215000000	561000000	532000000	293000000	250000000	189000000	168000000	338000000	215000000	278000000	274000000	5590000000	5500000000	6120000000	6000000000	5820000000	5360000000	2580000000	2780000000	2280000000	2220000000	2450000000	2290000000	P17987;E7ERF2;E7EQR6;F5H282;F5GZ03;F5H136;F5H676;F5GZI8;F5H726;F5GYL4;F5H7Y1	P17987;E7ERF2;E7EQR6;F5H282	T-complex protein 1 subunit alpha	TCP1	11
274000000	321000000	318000000	351000000	507000000	419000000	376000000	381000000	385000000	468000000	578000000	350000000	900000000	971000000	923000000	1010000000	931000000	1030000000	2480000000	2430000000	2480000000	2340000000	2090000000	2290000000	Q4VCS5;E7ERM3;Q4VCS5-2;A6NP16;E7EPV6	Q4VCS5;E7ERM3;Q4VCS5-2;A6NP16	Angiomotin	AMOT	5
3930000000	3960000000	2990000000	2900000000	3860000000	3830000000	3430000000	3470000000	3390000000	3950000000	3840000000	3580000000	2300000000	2450000000	2460000000	2820000000	2670000000	2630000000	2520000000	2620000000	2690000000	2280000000	2500000000	2230000000	P62263;E5RH77;H0YB22	P62263;E5RH77;H0YB22	40S ribosomal protein S14	RPS14	3
7132100	1	9267600	1	1	1759400	11100000	12800000	8696700	4834000	2499500	8931000	480000000	566000000	571000000	612000000	511000000	583000000	2380000000	2200000000	2110000000	1930000000	2150000000	2230000000	Q8NG31;Q8NG31-2;Q8NG31-4;E7EUS1;Q8NG31-3;H0YCZ2;H0YEY7;E9PPJ1;H0YN41	Q8NG31;Q8NG31-2;Q8NG31-4;E7EUS1;Q8NG31-3;H0YCZ2	Protein CASC5	CASC5	9
787000000	712000000	687000000	594000000	442000000	522000000	598000000	630000000	662000000	436000000	420000000	704000000	1730000000	1770000000	1670000000	1580000000	1610000000	1670000000	1890000000	1750000000	2130000000	1870000000	2250000000	2220000000	Q96HS1;Q96HS1-2;F5GXG4	Q96HS1;Q96HS1-2	Serine/threonine-protein phosphatase PGAM5, mitochondrial	PGAM5	3
5080000000	3590000000	4190000000	3330000000	5340000000	6030000000	5580000000	6260000000	4980000000	4550000000	5050000000	4310000000	2280000000	2180000000	2600000000	2370000000	2510000000	2420000000	2580000000	2640000000	2540000000	2670000000	2200000000	2210000000	P18621;B4E3C2	P18621;B4E3C2	60S ribosomal protein L17	RPL17	2
230000000	203000000	367000000	296000000	173000000	207000000	112000000	129000000	173000000	199000000	197000000	233000000	6040000000	6260000000	7320000000	7830000000	4280000000	4400000000	3460000000	3420000000	3260000000	3300000000	2190000000	2180000000	P49411;H3BNU3	P49411	Elongation factor Tu, mitochondrial	TUFM	2
4380000000	3240000000	10800000000	10500000000	7060000000	6500000000	8090000000	8030000000	7250000000	7010000000	7440000000	6220000000	3180000000	3010000000	3560000000	3630000000	3800000000	4080000000	2450000000	2270000000	2400000000	2350000000	2380000000	2160000000	P51991;H7C1J8	P51991	Heterogeneous nuclear ribonucleoprotein A3	HNRNPA3	2
3380000000	4440000000	2600000000	3580000000	3420000000	3350000000	4620000000	4120000000	3910000000	4260000000	4090000000	3770000000	1780000000	1920000000	2620000000	2790000000	3140000000	2930000000	2370000000	2670000000	1970000000	1730000000	2520000000	2140000000	P05388;F8VU65;F8VWS0;F8VW21;G3V210;F8VPE8;F8VRK7;F8VQY6;Q8NHW5;F8VZS0;F8VWV4;F8VS58;F8W1K8	P05388;F8VU65;F8VWS0;F8VW21;G3V210;F8VPE8;F8VRK7;F8VQY6;Q8NHW5;F8VZS0;F8VWV4;F8VS58	60S acidic ribosomal protein P0;60S acidic ribosomal protein P0-like	RPLP0;RPLP0P6	13
3280000000	3420000000	2160000000	2110000000	3580000000	3820000000	3530000000	3560000000	3160000000	3560000000	3370000000	3100000000	1920000000	2220000000	2310000000	2400000000	2330000000	2490000000	2550000000	2280000000	2370000000	3050000000	1890000000	2120000000	P84098	P84098	60S ribosomal protein L19	RPL19	1
5610000000	4820000000	3830000000	3630000000	6560000000	6220000000	7490000000	7290000000	6010000000	6050000000	6010000000	5790000000	2180000000	2070000000	2780000000	2480000000	2830000000	2770000000	2450000000	2510000000	2460000000	2310000000	2350000000	2110000000	Q02543;B4DM74	Q02543;B4DM74	60S ribosomal protein L18a	RPL18A	2
2900000000	2900000000	2560000000	2920000000	3240000000	3420000000	2780000000	2920000000	2950000000	2880000000	3100000000	2690000000	1990000000	1930000000	2420000000	2490000000	1970000000	1990000000	2800000000	2600000000	2440000000	2210000000	2260000000	2100000000	P19338;E7EX81;Q9BQ02;H7BY16;C9JWL1;C9J1H7;C9JLB1	P19338;E7EX81;Q9BQ02;H7BY16	Nucleolin	NCL	7
9490500	3215800	8031800	5316300	9225500	7266600	5485500	5600700	4902500	3578500	4090100	9702600	550000000	546000000	564000000	680000000	533000000	711000000	2000000000	1990000000	1590000000	1820000000	2060000000	2080000000	P10071;C9J9N4;F8WEV4	P10071	Transcriptional activator GLI3;Transcriptional repressor GLI3R	GLI3	3
1740000000	1590000000	1850000000	1690000000	2090000000	1860000000	2960000000	3020000000	2290000000	1810000000	1920000000	2240000000	1890000000	1740000000	2360000000	2210000000	1970000000	1930000000	2100000000	2180000000	1940000000	1750000000	2110000000	2110000000	P61353	P61353	60S ribosomal protein L27	RPL27	1
3310000000	3200000000	2410000000	2330000000	2420000000	2500000000	3430000000	3380000000	3380000000	2680000000	2700000000	3200000000	1970000000	2060000000	1940000000	1920000000	2240000000	2300000000	2070000000	1950000000	2110000000	1920000000	2070000000	2070000000	Q7L2E3-2;H7BXY3;Q7L2E3-3	Q7L2E3-2;H7BXY3;Q7L2E3-3		DHX30	3
2980000000	2970000000	4760000000	4700000000	3290000000	3240000000	3920000000	3750000000	3770000000	3450000000	3730000000	3780000000	1850000000	1930000000	1990000000	2060000000	2000000000	1940000000	1810000000	1980000000	1830000000	1690000000	2100000000	2060000000	Q15717;B1APY8;P26378-3;P26378;B1APY9;P26378-5;P26378-2;P26378-4;B1AM48	Q15717	ELAV-like protein 1	ELAVL1	9
2180000000	2390000000	2580000000	2630000000	1750000000	1940000000	2170000000	2220000000	2280000000	1990000000	2150000000	2670000000	1410000000	1360000000	1300000000	1230000000	1630000000	1660000000	1620000000	1690000000	1710000000	1590000000	2070000000	2060000000	Q13310-3;Q13310-2;Q13310;B1ANR0;H0Y5F5;H0YEU6;B1ANR1;H0YEQ8;H0Y6X6;H0YCC8;H0YER0	Q13310-3;Q13310-2;Q13310;B1ANR0;H0Y5F5;H0YEU6	Polyadenylate-binding protein 4	PABPC4	11
3030000000	3370000000	3610000000	3410000000	3170000000	3190000000	3030000000	2990000000	2880000000	3720000000	3710000000	2650000000	1690000000	1770000000	1690000000	1800000000	2000000000	2050000000	2050000000	2050000000	2030000000	1970000000	2220000000	2030000000	O43143;F5H6K0	O43143;F5H6K0	Putative pre-mRNA-splicing factor ATP-dependent RNA helicase DHX15	DHX15	2
844000000	804000000	611000000	707000000	620000000	765000000	763000000	712000000	759000000	851000000	830000000	829000000	1200000000	1360000000	1420000000	1430000000	1280000000	1420000000	1980000000	1910000000	2140000000	2090000000	1980000000	2030000000	Q99700;Q99700-4;F8VQP2;Q99700-2;H0YH87;F8WB06;Q24JQ7;F8VVY6;F8VZQ7;F8VQS0	Q99700;Q99700-4;F8VQP2;Q99700-2;H0YH87;F8WB06;Q24JQ7	Ataxin-2	ATXN2	10
7730000000	8090000000	6640000000	6690000000	7180000000	7390000000	7530000000	7230000000	7060000000	7310000000	7600000000	6670000000	2240000000	2320000000	2280000000	2270000000	2740000000	2780000000	1960000000	1840000000	1890000000	1860000000	2080000000	1990000000	Q2KHR2;Q2KHR2-2;H0YLP2;C9JU50;H0YLX2;H0YMH6	Q2KHR2;Q2KHR2-2;H0YLP2;C9JU50;H0YLX2	DNA-binding protein RFX7	RFX7	6
177000000	247000000	867000000	782000000	439000000	564000000	117000000	115000000	514000000	269000000	461000000	377000000	4820000000	4980000000	5010000000	5080000000	4840000000	4740000000	1110000000	1230000000	1240000000	1330000000	2450000000	1980000000	P31948;G3XAD8;F5H0T1;F5H783;F5GXD8;H0YGI8	P31948;G3XAD8;F5H0T1	Stress-induced-phosphoprotein 1	STIP1	6
3420000000	3760000000	2390000000	2430000000	2930000000	2930000000	3190000000	3350000000	3010000000	3280000000	2670000000	3000000000	2170000000	1950000000	2590000000	2460000000	2280000000	2180000000	2350000000	2200000000	2470000000	3070000000	1880000000	1960000000	P62750;A8MUS3;A8MXA8;H7BY10	P62750;A8MUS3;A8MXA8;H7BY10	60S ribosomal protein L23a	RPL23A	4
2420000000	2400000000	1830000000	1950000000	2360000000	2430000000	2250000000	2310000000	2180000000	2000000000	2060000000	2240000000	2000000000	2070000000	2100000000	2150000000	2180000000	2300000000	2040000000	1970000000	2070000000	2010000000	1850000000	1950000000	Q13263;Q13263-2	Q13263;Q13263-2	Transcription intermediary factor 1-beta	TRIM28	2
5080000000	5070000000	4780000000	5030000000	5030000000	5010000000	4450000000	4520000000	4970000000	5670000000	5410000000	5210000000	2440000000	2460000000	2470000000	2480000000	3390000000	3310000000	2340000000	2220000000	2040000000	1870000000	1840000000	1920000000	P31942;P31942-3;P31942-4;P31942-5	P31942;P31942-3;P31942-4	Heterogeneous nuclear ribonucleoprotein H3	HNRNPH3	4
4690000000	4830000000	5460000000	6220000000	3920000000	4020000000	4070000000	4390000000	4710000000	4030000000	4070000000	4340000000	2140000000	2290000000	2130000000	2170000000	2490000000	2520000000	2240000000	2290000000	2520000000	2280000000	1920000000	1900000000	P35573;P35573-3;P35573-2	P35573;P35573-3;P35573-2	Glycogen debranching enzyme;4-alpha-glucanotransferase;Amylo-alpha-1,6-glucosidase	AGL	3
4590000000	5060000000	5040000000	4620000000	3590000000	4040000000	4180000000	4060000000	4370000000	3500000000	3560000000	4160000000	1770000000	1770000000	1470000000	1510000000	1890000000	1760000000	1520000000	1700000000	1510000000	1490000000	1890000000	1900000000	P16989;P16989-3;H0YG22	P16989;P16989-3	DNA-binding protein A	CSDA	3
1050000000	1070000000	995000000	967000000	1120000000	1080000000	1050000000	975000000	1100000000	868000000	1070000000	1130000000	1500000000	1420000000	1620000000	1290000000	1810000000	1680000000	1970000000	1850000000	1980000000	2210000000	1980000000	1890000000	Q13123;E7EQZ7;Q9H4P6;D6REL4;D6RAY9;D6RCQ4	Q13123;E7EQZ7;Q9H4P6;D6REL4	Protein Red	IK	6
659000000	626000000	914000000	992000000	711000000	749000000	463000000	445000000	688000000	632000000	604000000	756000000	1550000000	1660000000	2000000000	1980000000	1340000000	1340000000	1400000000	1480000000	1280000000	1260000000	1690000000	1870000000	P60842;Q14240-2;Q14240;E7EQG2;B4DKP9;Q9NZE6;E7EMV8;F8WE11;E9PBH4	P60842	Eukaryotic initiation factor 4A-I	EIF4A1	9
5090000000	5510000000	5020000000	5040000000	5220000000	5340000000	5080000000	5060000000	5490000000	5320000000	5320000000	5970000000	2670000000	2610000000	2520000000	2560000000	2880000000	2780000000	1950000000	1950000000	2130000000	2310000000	1960000000	1870000000	A8MXP9;P43243;D6REM6;D6R991;B3KM87;H0Y8T4;Q68E03;D6RBK5;D6R8Z5;D6RE02;D6RBI2;D6REK4;D6RCM3;D6RBS2;D6RAY2;D6RAM9;D6R9F3;D6RB45	A8MXP9;P43243;D6REM6;D6R991	Matrin-3	MATR3	18
253000000	171000000	375000000	372000000	221000000	217000000	133000000	142000000	205000000	167000000	212000000	238000000	4750000000	4900000000	4630000000	4960000000	5080000000	4870000000	1790000000	1870000000	1890000000	1800000000	1870000000	1870000000	P49368;P49368-2;B4DUR8;E9PRC8;Q5SZX6;Q5SZW8;E9PQ35;Q5SZX9;E9PM09	P49368;P49368-2;B4DUR8	T-complex protein 1 subunit gamma	CCT3	9
293000000	272000000	324000000	249000000	314000000	278000000	237000000	233000000	218000000	248000000	269000000	191000000	932000000	897000000	869000000	924000000	803000000	953000000	1990000000	1780000000	1770000000	1900000000	1850000000	1870000000	Q14157-5;Q14157;C9JD99;F5GY23;H0Y5H6	Q14157-5;Q14157	Ubiquitin-associated protein 2-like	UBAP2L	5
2420000000	1970000000	3280000000	2950000000	3850000000	3690000000	4020000000	3890000000	3660000000	3220000000	3810000000	3240000000	1820000000	1850000000	2510000000	2240000000	2310000000	2220000000	2340000000	2500000000	2370000000	2100000000	2060000000	1860000000	P32969;H0Y9V9;D6RAN4;E7ESE0;B4E1M5;H0Y9R4	P32969;H0Y9V9;D6RAN4;E7ESE0;B4E1M5	60S ribosomal protein L9	RPL9	6
4460000000	3710000000	4030000000	3770000000	3500000000	3500000000	4250000000	4430000000	4490000000	4110000000	3590000000	4750000000	1560000000	1500000000	1580000000	1680000000	1850000000	1820000000	2060000000	1890000000	2080000000	1790000000	1880000000	1840000000	F5H012;P19474;P19474-2;H0YDP8	F5H012;P19474;P19474-2	E3 ubiquitin-protein ligase TRIM21	TRIM21	4
9105800	4131600	6331500	1	6063500	2469500	3520900	1	1	1	5100800	1	748000000	841000000	929000000	868000000	822000000	790000000	2070000000	1880000000	1790000000	1830000000	2080000000	1780000000	Q5T6F2;F5H2C8;F5H2U4;A6NCA8;E7EWG4;E7ESH1;A2A305;Q5JV03;A2A306;E9PD34;Q5JV08;H0YDN2	Q5T6F2;F5H2C8;F5H2U4;A6NCA8;E7EWG4	Ubiquitin-associated protein 2	UBAP2	12
3070000000	3120000000	4880000000	4490000000	3030000000	3390000000	3440000000	3690000000	3320000000	3150000000	3210000000	3760000000	1630000000	1910000000	1940000000	1980000000	1970000000	2020000000	1790000000	1880000000	1670000000	2060000000	1850000000	1770000000	Q14103;Q14103-3;H0Y8G5;Q14103-2;B4DTC3;Q14103-4;H7BXN2;H0YA96;D6RAF8;D6RF44;F5H6R6;D6RBQ9;D6RD83	Q14103;Q14103-3;H0Y8G5;Q14103-2;B4DTC3;Q14103-4;H7BXN2;H0YA96;D6RAF8;D6RF44	Heterogeneous nuclear ribonucleoprotein D0	HNRNPD	13
4290000000	3990000000	3140000000	3300000000	3050000000	3350000000	3740000000	3740000000	3740000000	2930000000	2930000000	3600000000	1570000000	1500000000	1380000000	1480000000	1820000000	1790000000	1610000000	1540000000	1780000000	1630000000	1890000000	1760000000	O00425;O00425-2;F8WD15	O00425	Insulin-like growth factor 2 mRNA-binding protein 3	IGF2BP3	3
14000000	31900000	30200000	52200000	42700000	57600000	26800000	46100000	29600000	36300000	53900000	21000000	1030000000	1010000000	852000000	724000000	821000000	858000000	1460000000	1500000000	1900000000	1770000000	1600000000	1730000000	O75592-2;H7C3U4;F8WA13	O75592-2		MYCBP2	3
2550000000	2770000000	2560000000	2570000000	2190000000	2290000000	2680000000	2620000000	2960000000	2540000000	2770000000	2680000000	1180000000	1210000000	1050000000	1090000000	1300000000	1350000000	1520000000	1470000000	1400000000	1390000000	1780000000	1720000000	Q6PKG0;Q6PKG0-3;E5RH50;H0YAN4;E5RHK4;H0YC33;H0YBM7;H0YC73;H0YBJ5;H0YAX9;H0YBR8	Q6PKG0;Q6PKG0-3;E5RH50	La-related protein 1	LARP1	11
3460000000	3790000000	3710000000	4010000000	3700000000	3640000000	4040000000	4200000000	3880000000	6240000000	5770000000	4230000000	1230000000	1270000000	1090000000	1100000000	2680000000	2460000000	1800000000	1840000000	1290000000	1150000000	1790000000	1710000000	Q07955;Q07955-2;Q07955-3	Q07955;Q07955-2;Q07955-3	Serine/arginine-rich splicing factor 1	SRSF1	3
3760000000	3880000000	5530000000	4860000000	4480000000	4030000000	3800000000	3430000000	4080000000	4000000000	3550000000	3830000000	1890000000	1940000000	2010000000	1910000000	1950000000	2170000000	1740000000	1560000000	1910000000	1940000000	1650000000	1710000000	P61962;E9PCY4;B4E039	P61962;E9PCY4	DDB1- and CUL4-associated factor 7	DCAF7	3
3630000000	3600000000	2650000000	2590000000	3700000000	3870000000	3710000000	3440000000	2960000000	3120000000	2880000000	3050000000	1300000000	1330000000	1630000000	1470000000	1010000000	974000000	1770000000	1940000000	2000000000	2550000000	1570000000	1700000000	P06748;P06748-2;P06748-3;E5RGW4	P06748;P06748-2;P06748-3	Nucleophosmin	NPM1	4
4230000000	3360000000	2770000000	2230000000	928000000	2240000000	820000000	3900000000	707000000	1880000000	609000000	2960000000	2040000000	1810000000	1730000000	1420000000	1630000000	1190000000	1580000000	2710000000	3890000000	1200000000	1740000000	1560000000	Q9Y4X5;H3BNB9;H3BSK4;H0Y2Q2	Q9Y4X5;H3BNB9;H3BSK4;H0Y2Q2	E3 ubiquitin-protein ligase ARIH1	ARIH1	4
1	15100000	6266100	13700000	5142800	4102300	5175400	6878200	4878900	5891500	1	5576600	582000000	891000000	550000000	468000000	893000000	890000000	1810000000	1780000000	1710000000	1300000000	1750000000	1700000000	Q7Z5K2-3;Q7Z5K2-2;Q7Z5K2;Q8WVX6	Q7Z5K2-3;Q7Z5K2-2;Q7Z5K2	Wings apart-like protein homolog	WAPAL	4
1930000000	1840000000	1920000000	2010000000	1630000000	1660000000	1900000000	1750000000	1640000000	1850000000	1950000000	1600000000	1320000000	1400000000	1190000000	1280000000	1510000000	1430000000	1500000000	1430000000	1560000000	1480000000	1720000000	1760000000	O95429;O95429-2;H0YBT1	O95429;O95429-2	BAG family molecular chaperone regulator 4	BAG4	3
424000000	453000000	1740000000	1890000000	881000000	871000000	306000000	322000000	988000000	893000000	912000000	917000000	829000000	848000000	1340000000	1380000000	527000000	559000000	1050000000	1010000000	596000000	594000000	1710000000	1830000000	P04406;E7EUT4;E7EUT5;E7EU54;O14556	P04406;E7EUT4;E7EUT5;E7EU54	Glyceraldehyde-3-phosphate dehydrogenase	GAPDH	5
32500000	35400000	21100000	22200000	28500000	31600000	32400000	33200000	9637900	33800000	16200000	29400000	400000000	532000000	298000000	157000000	236000000	346000000	1610000000	1780000000	1710000000	1890000000	1740000000	1690000000	Q9UHD2;F5H1A3;F5H206;Q14164;Q3B754	Q9UHD2	Serine/threonine-protein kinase TBK1	TBK1	5
1470000000	1400000000	1170000000	1170000000	1420000000	1470000000	1270000000	1320000000	1350000000	1510000000	1420000000	1220000000	1480000000	1480000000	1620000000	1550000000	1840000000	1670000000	1650000000	1630000000	1730000000	1680000000	1670000000	1680000000	Q8WWM7;Q8WWM7-3;Q63ZY4;Q8WWM7-2;A8K1R6;Q8WWM7-4;Q8WWM7-5;Q8WWM7-6;H3BUF6;C9JXV8;Q8WWM7-7;H3BSK9;H3BUE3;H3BSQ5;H3BRB0	Q8WWM7;Q8WWM7-3;Q63ZY4;Q8WWM7-2;A8K1R6;Q8WWM7-4;Q8WWM7-5;Q8WWM7-6;H3BUF6	Ataxin-2-like protein	ATXN2L	15
3460000000	3880000000	2060000000	1870000000	3460000000	3480000000	3470000000	3250000000	3730000000	3530000000	3100000000	3770000000	1750000000	1660000000	2040000000	2070000000	1890000000	1760000000	2120000000	1930000000	1840000000	1980000000	1740000000	1670000000	P10412	P10412	Histone H1.4	HIST1H1E	1
257000000	197000000	409000000	305000000	266000000	259000000	153000000	137000000	221000000	338000000	275000000	253000000	4660000000	4820000000	5110000000	5280000000	4870000000	5580000000	1810000000	1600000000	1520000000	1460000000	1860000000	1670000000	P78371;P78371-2;F5GWF6;F8VQ14	P78371;P78371-2;F5GWF6;F8VQ14	T-complex protein 1 subunit beta	CCT2	4
1	1	1	1	1	1	1	1	1	1	1	1	1	1	1	1	1	1	1030000000	1100000000	1	1	1	1	Q9HCM2;A4D1N6;Q9HCM2-3;Q9HCM2-2;Q9HCM2-4	Q9HCM2;A4D1N6;Q9HCM2-3;Q9HCM2-2	Plexin-A4	PLXNA4;DKFZp434G0625	5
1	1	1	1	6252500	9269700	1	1	9375600	1	5716600	1	940000000	975000000	742000000	785000000	1010000000	1030000000	1520000000	1360000000	1690000000	1450000000	1330000000	1640000000	G3XA88;F8VUH2;E7ENT8;Q13438;Q13438-2;E9PEY5;Q13438-4;Q13438-3;B4E321;E7EW91;F8W1V2;F8W1N0;F8VZI7;F8W0R2	G3XA88;F8VUH2;E7ENT8;Q13438;Q13438-2;E9PEY5;Q13438-4;Q13438-3;B4E321;E7EW91	Protein OS-9	OS9	14
10000000	43500000	3269300	31700000	21200000	32600000	30500000	33900000	37400000	1	23600000	29200000	1030000000	1230000000	985000000	1090000000	865000000	831000000	1540000000	1410000000	1830000000	1750000000	1620000000	1600000000	Q9C0C7;Q9C0C7-5;Q9C0C7-3;Q9C0C7-2;Q9C0C7-4;G3V193;F8W9Z4;H0YE34	Q9C0C7;Q9C0C7-5;Q9C0C7-3;Q9C0C7-2;Q9C0C7-4;G3V193	Activating molecule in BECN1-regulated autophagy protein 1	AMBRA1	8
2010000000	1740000000	1520000000	1550000000	1630000000	1600000000	2050000000	2080000000	1880000000	2180000000	2050000000	1930000000	1310000000	1380000000	1360000000	1450000000	1530000000	1630000000	1590000000	1480000000	1350000000	1290000000	1430000000	1580000000	Q9Y265;Q9Y265-2;E7ETR0;H7C4G5;H7C4I3	Q9Y265;Q9Y265-2;E7ETR0	RuvB-like 1	RUVBL1	5
365000000	359000000	360000000	378000000	367000000	330000000	262000000	288000000	364000000	395000000	367000000	368000000	3060000000	3030000000	3040000000	3010000000	2090000000	2070000000	1660000000	1710000000	1750000000	1520000000	1470000000	1530000000	P17812;B4DR64;B7Z9C4	P17812;B4DR64	CTP synthase 1	CTPS	3
2740000000	2510000000	3050000000	3020000000	2490000000	2360000000	3000000000	2940000000	3090000000	2480000000	2250000000	2870000000	1520000000	1700000000	1740000000	1580000000	1890000000	1970000000	1540000000	1530000000	1640000000	1460000000	1420000000	1510000000	O60506;O60506-2;F6UXX1	O60506;O60506-2	Heterogeneous nuclear ribonucleoprotein Q	SYNCRIP	3
1480000000	1610000000	1190000000	1300000000	1430000000	1580000000	1330000000	1440000000	1290000000	1340000000	1460000000	1340000000	1170000000	1300000000	1090000000	1060000000	1370000000	1270000000	1470000000	1460000000	1460000000	1430000000	1580000000	1510000000	O15014;H3BP69	O15014	Zinc finger protein 609	ZNF609	2
1130000000	1170000000	888000000	752000000	1010000000	799000000	1450000000	1170000000	1240000000	904000000	1170000000	1120000000	913000000	1030000000	977000000	893000000	874000000	944000000	1000000000	947000000	1030000000	897000000	1510000000	1300000000	P62244;I3L3P7;I3L246;I3L303;H3BT37;H3BV27;H3BVC7	P62244;I3L3P7;I3L246	40S ribosomal protein S15a	RPS15A	7
2520000000	2360000000	2190000000	2140000000	2170000000	2180000000	2450000000	2390000000	2280000000	2300000000	2210000000	2330000000	1410000000	1340000000	1520000000	1540000000	1740000000	1750000000	1730000000	1730000000	1580000000	1490000000	1550000000	1500000000	O95793;O95793-2;O95793-3;Q5JW30;Q5JW28;Q5JW32	O95793;O95793-2;O95793-3;Q5JW30	Double-stranded RNA-binding protein Staufen homolog 1	STAU1	6
125000000	86100000	97700000	132000000	94400000	134000000	69000000	61400000	67000000	133000000	111000000	86300000	2870000000	2930000000	2240000000	2210000000	4260000000	4480000000	2060000000	2180000000	1280000000	1260000000	1490000000	1500000000	F5H3A1;P05023;B7Z3U6;P05023-2;H7BXX5;E9PC51;B7Z2T0;F5H6J6;P50993;P13637;B1AKY9;E9PC07;B7Z1Q9;B4DIQ8;H0Y7C1;F5H0J0;Q13733;E9PRA5;B4DHD7;Q5TC01;P20648;E9PHR6;Q5TC05;Q5TC02	F5H3A1;P05023;B7Z3U6;P05023-2;H7BXX5	Sodium/potassium-transporting ATPase subunit alpha-1	ATP1A1	24
2300000000	2280000000	1950000000	1860000000	1970000000	2030000000	2070000000	2090000000	2350000000	2520000000	2450000000	2440000000	1430000000	1400000000	1580000000	1620000000	1350000000	1320000000	1540000000	1510000000	1770000000	1770000000	1360000000	1450000000	Q9NR30;Q9NR30-2;Q3SWU7	Q9NR30;Q9NR30-2	Nucleolar RNA helicase 2	DDX21	3
199000000	158000000	346000000	387000000	242000000	281000000	156000000	154000000	265000000	270000000	238000000	242000000	3810000000	3720000000	4200000000	4130000000	4160000000	4070000000	1470000000	1420000000	1570000000	1370000000	1500000000	1450000000	P48643;E7EWW2;E7ENZ3;B4DYD8;H0Y914;D6RIZ7	P48643;E7EWW2;E7ENZ3;B4DYD8	T-complex protein 1 subunit epsilon	CCT5	6
2610000000	2600000000	4000000000	3700000000	2870000000	2860000000	3230000000	3060000000	4340000000	2840000000	3420000000	3620000000	1050000000	1110000000	834000000	846000000	1070000000	1020000000	1220000000	1220000000	1100000000	1220000000	1470000000	1450000000	Q96EP5;Q96EP5-2	Q96EP5;Q96EP5-2	DAZ-associated protein 1	DAZAP1	2
2510000000	2180000000	2950000000	2820000000	2610000000	2540000000	2770000000	2720000000	2480000000	2380000000	2300000000	2780000000	1470000000	1620000000	1500000000	1460000000	1640000000	1590000000	1280000000	1350000000	1290000000	1220000000	1420000000	1450000000	Q99729-3;Q99729-2;D6RBZ0;D6RD18;D6R9P3	Q99729-3;Q99729-2;D6RBZ0;D6RD18;D6R9P3		HNRNPAB	5
375000000	353000000	322000000	308000000	254000000	269000000	283000000	285000000	305000000	254000000	279000000	310000000	1090000000	1080000000	910000000	932000000	943000000	886000000	1140000000	1060000000	1440000000	1510000000	1360000000	1430000000	Q9ULX6	Q9ULX6	A-kinase anchor protein 8-like	AKAP8L	1
3470000000	3750000000	2360000000	2100000000	3000000000	2480000000	3540000000	3170000000	3400000000	3150000000	3220000000	3070000000	1670000000	1450000000	1530000000	1390000000	1430000000	1360000000	1240000000	1330000000	1320000000	1400000000	1600000000	1420000000	P15880;H0YEN5;E9PM36;I3L404;E9PMM9;E9PQD7;E9PPT0	P15880;H0YEN5;E9PM36;I3L404;E9PMM9;E9PQD7	40S ribosomal protein S2	RPS2	7
2160000000	2120000000	1890000000	1690000000	2020000000	1920000000	1810000000	1690000000	1900000000	1470000000	1480000000	1770000000	1150000000	1080000000	1200000000	1200000000	1220000000	1260000000	1420000000	1550000000	1410000000	1650000000	1440000000	1530000000	Q14152;F5H335	Q14152;F5H335	Eukaryotic translation initiation factor 3 subunit A	EIF3A	2
1750000000	1680000000	1510000000	1430000000	1560000000	1450000000	1880000000	1700000000	1890000000	1830000000	2040000000	1650000000	1320000000	1390000000	1330000000	1320000000	1500000000	1500000000	1360000000	1310000000	1360000000	1290000000	1350000000	1420000000	Q9Y230;B3KQ59	Q9Y230;B3KQ59	RuvB-like 2	RUVBL2	2
283000000	275000000	365000000	424000000	337000000	352000000	336000000	285000000	342000000	321000000	357000000	341000000	1790000000	1730000000	1600000000	1720000000	1840000000	1540000000	1480000000	1550000000	1490000000	1300000000	1520000000	1420000000	Q15366-3;Q15366-2;Q15366;Q15366-4;Q15366-5;F8VRG9;F8VZX2;G3V0E8;B4DXP5;H3BRU6;B4DLC0;P57721;P57721-4;E9PFP8;P57721-5;B4DRD7;P57721-3;P57721-2;F8VWQ4;F8W0G4;H9KV40;F8W1G6;F8VRH0;F8VXH9;H3BSS4;F8VTZ0;H3BSP4;P57723;E7EST1;P57723-2;C9J0A4;C9JZY3;C9JTY5;H3BND9;C9J5V4;C9JSA6;C9J7A9;C9IZV9;F8WC71;C9K0A2	Q15366-3;Q15366-2;Q15366;Q15366-4;Q15366-5;F8VRG9;F8VZX2;G3V0E8;B4DXP5;H3BRU6;B4DLC0;P57721;P57721-4;E9PFP8;P57721-5;B4DRD7;P57721-3;P57721-2;F8VWQ4;F8W0G4	Poly(rC)-binding protein 2;Poly(rC)-binding protein 3	PCBP2;PCBP3	40
5604800	3815500	9533600	5432200	5912400	9013100	7107500	2707400	6039600	1791200	6491100	3053400	250000000	208000000	272000000	290000000	206000000	218000000	2300000000	2180000000	2940000000	2640000000	2160000000	1420000000	Q16204	Q16204	Coiled-coil domain-containing protein 6	CCDC6	1
2970000000	2820000000	1960000000	1870000000	2880000000	2920000000	2570000000	2670000000	2610000000	2690000000	2870000000	2360000000	1500000000	1330000000	1630000000	1680000000	1430000000	1400000000	1530000000	1750000000	1680000000	1800000000	1520000000	1410000000	P08708;P0CW22;H0YK46;H0YN88;H0YN73;H3BNC9	P08708;P0CW22;H0YK46;H0YN88	40S ribosomal protein S17;40S ribosomal protein S17-like	RPS17;RPS17L	6
1100000000	1020000000	960000000	978000000	988000000	1080000000	1060000000	1130000000	1110000000	1100000000	1050000000	1050000000	1460000000	1520000000	1310000000	1390000000	1570000000	1610000000	1580000000	1400000000	1280000000	1330000000	1320000000	1410000000	O75643;F5H447;C9JAQ9;O75643-2;F5H4C1;B4E0P5;A2RRQ7	O75643	U5 small nuclear ribonucleoprotein 200 kDa helicase	SNRNP200	7
1020000000	1010000000	1320000000	1320000000	1020000000	1010000000	1010000000	979000000	1060000000	998000000	1230000000	917000000	1050000000	985000000	905000000	862000000	995000000	1100000000	1130000000	1370000000	1130000000	943000000	1390000000	1140000000	P52597;B4DKS8	P52597;B4DKS8	Heterogeneous nuclear ribonucleoprotein F;Heterogeneous nuclear ribonucleoprotein F, N-terminally processed	HNRNPF	2
159000000	254000000	250000000	231000000	103000000	170000000	102000000	135000000	91800000	145000000	220000000	156000000	2300000000	2350000000	2310000000	2190000000	2700000000	2800000000	1490000000	1440000000	1190000000	1180000000	1410000000	1410000000	Q16891;Q16891-2;B9A067;C9J406;F5GZ32;Q16891-3;F8W9I1;H7C463;B8ZZQ7;B7WPJ1;D6RAW4	Q16891;Q16891-2;B9A067;C9J406;F5GZ32;Q16891-3;F8W9I1;H7C463;B8ZZQ7	Mitochondrial inner membrane protein	IMMT	11
837000000	890000000	672000000	862000000	680000000	769000000	719000000	765000000	621000000	668000000	778000000	638000000	972000000	943000000	1030000000	1040000000	1060000000	1090000000	1490000000	1530000000	1630000000	1510000000	1470000000	1400000000	Q96GA3	Q96GA3	Protein LTV1 homolog	LTV1	1
191000000	148000000	363000000	385000000	268000000	225000000	99200000	147000000	178000000	165000000	182000000	172000000	3240000000	3360000000	4100000000	3940000000	3410000000	4020000000	1090000000	1140000000	1310000000	1180000000	1310000000	1400000000	P50991;F5H5W3;B7Z9L0;B7Z2F4	P50991;F5H5W3;B7Z9L0;B7Z2F4	T-complex protein 1 subunit delta	CCT4	4
2300000000	2360000000	2220000000	2350000000	2720000000	2900000000	2190000000	2460000000	2040000000	2400000000	2250000000	2110000000	1420000000	1180000000	1370000000	1280000000	1400000000	1330000000	1640000000	1610000000	1780000000	1830000000	1330000000	1380000000	Q8NC51;Q8NC51-3	Q8NC51;Q8NC51-3	Plasminogen activator inhibitor 1 RNA-binding protein	SERBP1	2
2620000000	2550000000	2020000000	2010000000	2670000000	2580000000	2630000000	2330000000	2230000000	2340000000	2340000000	2020000000	1340000000	1400000000	1400000000	1360000000	1610000000	1570000000	1620000000	1570000000	1700000000	1900000000	1330000000	1380000000	P61254	P61254	60S ribosomal protein L26	RPL26	1
63100000	41500000	34100000	40100000	35700000	25300000	50500000	23600000	74700000	55200000	34100000	37000000	3000000000	3110000000	2670000000	2500000000	2050000000	2040000000	1390000000	1350000000	1480000000	1710000000	1460000000	1380000000	P31689;F5GZ88;B7Z5C0	P31689;F5GZ88;B7Z5C0	DnaJ homolog subfamily A member 1	DNAJA1	3
1310000000	2020000000	1450000000	1350000000	2280000000	2320000000	2190000000	2050000000	2080000000	1930000000	2400000000	2060000000	1190000000	1160000000	1460000000	1480000000	1430000000	1500000000	1540000000	1520000000	1530000000	1430000000	1320000000	1370000000	P62857	P62857	40S ribosomal protein S28	RPS28	1
237000000	216000000	223000000	258000000	183000000	203000000	194000000	178000000	202000000	237000000	243000000	240000000	1940000000	1720000000	1530000000	1510000000	1540000000	1630000000	1610000000	1640000000	1600000000	1580000000	1270000000	1370000000	P30153;B4DDF7;F5H3X9;E9PH38;B4E1Q0;E7EUF3;C9J9C1;E9PNM7;E9PHZ6;E9PPI5	P30153;B4DDF7;F5H3X9;E9PH38	Serine/threonine-protein phosphatase 2A 65 kDa regulatory subunit A alpha isoform	PPP2R1A	10
160000000	166000000	189000000	131000000	152000000	146000000	160000000	154000000	146000000	131000000	160000000	123000000	1870000000	2110000000	1590000000	1620000000	2180000000	2300000000	1220000000	1230000000	1100000000	1080000000	1500000000	1370000000	P12236;P12235	P12236;P12235	ADP/ATP translocase 3;ADP/ATP translocase 1	SLC25A6;SLC25A4	2
115000000	124000000	275000000	302000000	223000000	243000000	93900000	118000000	199000000	192000000	217000000	168000000	3830000000	4040000000	4250000000	4260000000	4460000000	4280000000	1420000000	1450000000	1410000000	1380000000	1280000000	1370000000	P50990;G5E9B2;B4DEM7;B4DQH4;H7C4C8;H7C2U0	P50990;G5E9B2;B4DEM7;B4DQH4	T-complex protein 1 subunit theta	CCT8	6
2340000000	2220000000	1680000000	1230000000	2210000000	1940000000	2330000000	1840000000	1890000000	1870000000	2000000000	1830000000	1080000000	1070000000	1300000000	1280000000	1490000000	1440000000	1450000000	1400000000	1410000000	1890000000	1070000000	1360000000	F8W727;P62910;D3YTB1;D3YTI8	F8W727;P62910;D3YTB1	60S ribosomal protein L32	RPL32	4
2500000000	2960000000	2480000000	2720000000	2060000000	2380000000	2610000000	2770000000	2590000000	2650000000	2580000000	2610000000	1100000000	1140000000	910000000	895000000	1190000000	1140000000	1070000000	812000000	1000000000	1100000000	1320000000	1330000000	Q01085-2;Q49AS9	Q01085-2			2
903000000	1080000000	1050000000	1030000000	1010000000	1060000000	1020000000	1090000000	1170000000	1060000000	1100000000	1130000000	1190000000	1280000000	1240000000	1200000000	1160000000	1180000000	1400000000	1460000000	1470000000	1350000000	1470000000	1320000000	E7ENU4;P55265-4;P55265;P55265-5;P55265-2;H0YCK3;P55265-3	E7ENU4;P55265-4;P55265;P55265-5;P55265-2;H0YCK3;P55265-3	Double-stranded RNA-specific adenosine deaminase	ADAR	7
196000000	232000000	337000000	385000000	290000000	302000000	125000000	162000000	269000000	262000000	248000000	288000000	1770000000	1800000000	1740000000	1690000000	1770000000	1720000000	1380000000	1310000000	1290000000	1150000000	1350000000	1320000000	P49327;F5H0D4	P49327	Fatty acid synthase;[Acyl-carrier-protein] S-acetyltransferase;[Acyl-carrier-protein] S-malonyltransferase;3-oxoacyl-[acyl-carrier-protein] synthase;3-oxoacyl-[acyl-carrier-protein] reductase;3-hydroxypalmitoyl-[acyl-carrier-protein] dehydratase;Enoyl-[acyl-carrier-protein] reductase;Oleoyl-[acyl-carrier-protein] hydrolase	FASN	2
425000000	450000000	450000000	477000000	438000000	387000000	440000000	416000000	434000000	548000000	523000000	469000000	1320000000	1240000000	1350000000	1250000000	1230000000	1230000000	1250000000	1350000000	1280000000	1270000000	1380000000	1310000000	P27348;E9PG15;B4DMT8	P27348;E9PG15;B4DMT8	14-3-3 protein theta	YWHAQ	3
1930000000	2120000000	1300000000	1280000000	1740000000	1630000000	1700000000	1570000000	1520000000	1680000000	1550000000	1520000000	1280000000	1300000000	1350000000	1480000000	1180000000	1430000000	1260000000	1280000000	1410000000	1300000000	1340000000	1310000000	P46783;F6U211;Q9NQ39	P46783;F6U211	40S ribosomal protein S10	RPS10	3
2610000000	2640000000	2440000000	2690000000	2160000000	2260000000	2290000000	2470000000	2440000000	2220000000	2150000000	2620000000	1560000000	1560000000	1590000000	1660000000	1520000000	1450000000	1420000000	1360000000	1460000000	1370000000	1390000000	1310000000	G5E9M5;Q12906-6;Q12906-4	G5E9M5;Q12906-6;Q12906-4		ILF3	3
2230000000	2280000000	1620000000	1580000000	2210000000	2040000000	2300000000	2230000000	2010000000	1830000000	1960000000	2150000000	1350000000	1370000000	1450000000	1410000000	1380000000	1320000000	1480000000	1480000000	1510000000	1680000000	1340000000	1280000000	P62829;C9JD32;B9ZVP7	P62829;C9JD32;B9ZVP7	60S ribosomal protein L23	RPL23	3
173000000	235000000	180000000	186000000	185000000	202000000	255000000	181000000	191000000	211000000	186000000	147000000	705000000	759000000	504000000	583000000	755000000	705000000	995000000	953000000	1230000000	1170000000	1280000000	1270000000	Q5T9A4;Q5T9A4-3;A6NMA2;A8MSP6;Q5T9A4-2;A6NFL3;Q5T9A2;Q5SV14	Q5T9A4;Q5T9A4-3;A6NMA2	ATPase family AAA domain-containing protein 3B	ATAD3B	8
1	1	1	10700000	65300000	7623300	16100000	14500000	18800000	5372900	6497700	21400000	433000000	526000000	477000000	521000000	472000000	641000000	1410000000	1260000000	1150000000	1180000000	1240000000	1260000000	Q6W2J9;Q6W2J9-2;Q6W2J9-4;H7BYY2;Q6W2J9-3;A6NE70;H7C2V9;A1A564;H7BZ37;H7C231;C9JHP3	Q6W2J9;Q6W2J9-2;Q6W2J9-4;H7BYY2;Q6W2J9-3	BCL-6 corepressor	BCOR	11
2820000000	3040000000	2690000000	2860000000	2710000000	2640000000	2530000000	2550000000	2860000000	2760000000	2690000000	3150000000	1430000000	1520000000	1600000000	1580000000	1640000000	1640000000	1310000000	1310000000	1350000000	1240000000	1270000000	1250000000	Q5BKZ1;Q5BKZ1-3;Q5BKZ1-2;E2QRN4	Q5BKZ1	DBIRD complex subunit ZNF326	ZNF326	4
58600000	105000000	58700000	62500000	64600000	71800000	66800000	75000000	59300000	81300000	56800000	57400000	1770000000	1900000000	1140000000	1230000000	1770000000	1620000000	1170000000	1200000000	942000000	890000000	1260000000	1230000000	Q00325;Q00325-2;F8VVM2;F8VWQ0;F8VWR4;F8VZL5	Q00325;Q00325-2;F8VVM2	Phosphate carrier protein, mitochondrial	SLC25A3	6
2190000000	2420000000	2510000000	2690000000	2460000000	2540000000	2740000000	2540000000	2560000000	3560000000	3620000000	2500000000	1250000000	1240000000	1190000000	1260000000	1920000000	1960000000	1490000000	1420000000	1120000000	970000000	1220000000	1220000000	Q13242;H0YIB4	Q13242;H0YIB4	Serine/arginine-rich splicing factor 9	SRSF9	2
241000000	196000000	309000000	390000000	321000000	384000000	405000000	399000000	393000000	76100000	508000000	369000000	1150000000	1010000000	1240000000	1350000000	1560000000	1440000000	1300000000	1310000000	1450000000	1290000000	1280000000	1200000000	P57678;I3L2C7;I3L399;I3L4A4;I3L4M4;E7EN12;I3L1J7	P57678;I3L2C7	Gem-associated protein 4	GEMIN4	7
97900000	37400000	261000000	132000000	93200000	102000000	28400000	12200000	55900000	26100000	15100000	77700000	1290000000	1470000000	1240000000	1270000000	974000000	958000000	1600000000	1650000000	1330000000	1430000000	1200000000	1200000000	F5H2F4;G3V2B8;P11586;G3V3L6	F5H2F4;G3V2B8;P11586;G3V3L6	C-1-tetrahydrofolate synthase, cytoplasmic;Methylenetetrahydrofolate dehydrogenase;Methenyltetrahydrofolate cyclohydrolase;Formyltetrahydrofolate synthetase	MTHFD1	4
1	3044100	4174700	4109000	1	1	1	1	1	1	3832100	1	430000000	418000000	397000000	450000000	302000000	363000000	1260000000	1140000000	1490000000	1360000000	1340000000	1190000000	O43164;O43164-2	O43164;O43164-2	E3 ubiquitin-protein ligase Praja-2	PJA2	2
1990000000	1930000000	1740000000	1770000000	1630000000	1770000000	2250000000	2270000000	2180000000	1990000000	1970000000	2040000000	1160000000	1160000000	1050000000	1020000000	1280000000	1290000000	1130000000	1100000000	1050000000	1080000000	1260000000	1180000000	Q9H2U1;F5GZS0;Q9H2U1-2;Q9H2U1-3;E7EWK3;H7C5F5;H7C514	Q9H2U1;F5GZS0;Q9H2U1-2;Q9H2U1-3;E7EWK3	Probable ATP-dependent RNA helicase DHX36	DHX36	7
2770000000	2670000000	1010000000	1060000000	3220000000	3220000000	3680000000	3830000000	2940000000	2510000000	2690000000	3230000000	699000000	643000000	1220000000	1220000000	1920000000	1920000000	1100000000	1290000000	544000000	608000000	1200000000	1170000000	P62906	P62906	60S ribosomal protein L10a	RPL10A	1
585000000	666000000	552000000	596000000	542000000	527000000	517000000	474000000	569000000	462000000	554000000	562000000	831000000	768000000	724000000	709000000	779000000	800000000	1020000000	1010000000	1250000000	1050000000	1190000000	1170000000	Q9Y5X1;B3KXH8	Q9Y5X1;B3KXH8	Sorting nexin-9	SNX9	2
1570000000	1180000000	1240000000	1280000000	2100000000	2020000000	1900000000	2130000000	1520000000	1780000000	1540000000	2040000000	1210000000	1250000000	1300000000	1400000000	1390000000	1410000000	1640000000	1560000000	1600000000	1780000000	1220000000	1160000000	P27635;Q96L21;A6QRI9;B8A6G2	P27635;Q96L21	60S ribosomal protein L10;60S ribosomal protein L10-like	RPL10;RPL10L	4
1780000000	2220000000	1750000000	1860000000	1940000000	2180000000	1920000000	1990000000	2120000000	2360000000	2280000000	2260000000	919000000	961000000	885000000	853000000	1150000000	1100000000	1080000000	1030000000	1010000000	919000000	1130000000	1160000000	P14866;A6NIT8;H7C464	P14866;A6NIT8	Heterogeneous nuclear ribonucleoprotein L	HNRNPL	3
2740000000	2780000000	2320000000	2310000000	1910000000	2070000000	2200000000	2300000000	2270000000	2000000000	1870000000	2570000000	1050000000	1030000000	975000000	1020000000	1080000000	1230000000	1060000000	1160000000	1130000000	1200000000	1120000000	1150000000	Q9NZB2-6;Q9NZB2;Q9NZB2-4;Q9NZB2-5;Q9NZB2-2;H7C0T0;Q5T035	Q9NZB2-6;Q9NZB2;Q9NZB2-4	Constitutive coactivator of PPAR-gamma-like protein 1	FAM120A	7
53500000	20500000	86200000	20600000	99000000	99300000	85000000	60900000	80500000	24300000	104000000	45200000	1460000000	1570000000	1420000000	1240000000	1990000000	2030000000	1570000000	1330000000	1020000000	948000000	1240000000	1140000000	Q9UJS0-2;Q9UJS0;F5GX33	Q9UJS0-2;Q9UJS0;F5GX33	Calcium-binding mitochondrial carrier protein Aralar2	SLC25A13	3
4650000000	5230000000	3660000000	3360000000	3240000000	3110000000	4610000000	5010000000	4060000000	3180000000	3450000000	4110000000	1850000000	1780000000	1400000000	1400000000	1450000000	1720000000	896000000	868000000	915000000	1010000000	1170000000	1140000000	Q9NQH7;Q9NQH7-4;Q9NQH7-2;Q9NQH7-5;Q9NQH7-3;F2Z316;B7ZBB4	Q9NQH7;Q9NQH7-4;Q9NQH7-2;Q9NQH7-5;Q9NQH7-3	Probable Xaa-Pro aminopeptidase 3	XPNPEP3	7
127000000	145000000	187000000	173000000	156000000	172000000	137000000	136000000	85900000	154000000	195000000	136000000	684000000	777000000	749000000	772000000	845000000	832000000	1230000000	1250000000	1140000000	1180000000	1190000000	1140000000	Q9BY89;Q9BY89-2	Q9BY89	Uncharacterized protein KIAA1671	KIAA1671	2
1850000000	1610000000	1910000000	1830000000	1380000000	1330000000	2260000000	2270000000	4760000000	2110000000	1930000000	4590000000	1030000000	978000000	1980000000	1670000000	1520000000	1440000000	1540000000	1400000000	1240000000	1060000000	1200000000	1130000000	P0C0S8;Q6FI13;Q16777;Q9BTM1;Q96KK5;Q99878;C9JE22;Q9BTM1-2;P20671;Q96QV6;H0YFX9;P16104;F5H4B2;A8MQC5	P0C0S8;Q6FI13;Q16777;Q9BTM1;Q96KK5;Q99878;C9JE22;Q9BTM1-2;P20671;Q96QV6;H0YFX9;P16104	Histone H2A type 1;Histone H2A type 2-A;Histone H2A type 2-C;Histone H2A.J;Histone H2A type 1-H;Histone H2A type 1-J;Histone H2A;Histone H2A type 1-D;Histone H2A type 1-A;Histone H2A.x	HIST1H2AG;HIST2H2AA3;HIST2H2AC;H2AFJ;HIST1H2AH;HIST1H2AJ;HIST1H2AD;HIST1H2AA;H2AFX	14
1140000000	1070000000	949000000	830000000	1040000000	1040000000	931000000	992000000	967000000	1350000000	1390000000	1010000000	1250000000	1250000000	1200000000	1170000000	1350000000	1470000000	1450000000	1540000000	1370000000	1280000000	1180000000	1220000000	P38646;B7Z4V2;F5H3L8;D6RJI2;D6RA73;H0YBG6;H0Y8S0	P38646;B7Z4V2;F5H3L8	Stress-70 protein, mitochondrial	HSPA9	7
2270000000	2140000000	1990000000	2140000000	1880000000	1940000000	2120000000	2140000000	2370000000	1910000000	1780000000	2290000000	944000000	1030000000	999000000	1020000000	1280000000	1320000000	993000000	997000000	1210000000	969000000	1140000000	1130000000	C9JJ19;P82930;H3BP88	C9JJ19;P82930	28S ribosomal protein S34, mitochondrial	MRPS34	3
3080000000	2390000000	2040000000	2000000000	2110000000	2900000000	2460000000	2590000000	2010000000	1740000000	1740000000	2010000000	1050000000	1020000000	1350000000	1210000000	1040000000	841000000	1140000000	1020000000	1160000000	1320000000	1050000000	1130000000	P83731;C9JNW5;C9JXB8	P83731;C9JNW5;C9JXB8	60S ribosomal protein L24	RPL24	3
843000000	1350000000	1520000000	1380000000	1640000000	1430000000	1660000000	1560000000	1530000000	1460000000	1530000000	1360000000	1150000000	1050000000	1280000000	1220000000	1270000000	1190000000	1330000000	1320000000	1170000000	1050000000	1050000000	1130000000	Q9UN86-2	Q9UN86-2			1
1	1	1	1	31100000	1246700	1	1	28700000	1	1	3773400	760000000	742000000	652000000	588000000	721000000	766000000	879000000	1060000000	1060000000	795000000	1170000000	1130000000	Q6ZRI6-2;Q6ZRI6;H3BMJ2	Q6ZRI6-2;Q6ZRI6;H3BMJ2	Uncharacterized protein C15orf39	C15orf39	3
522000000	399000000	1950000000	1680000000	956000000	980000000	288000000	315000000	991000000	826000000	923000000	877000000	395000000	404000000	897000000	946000000	307000000	268000000	483000000	534000000	251000000	262000000	1160000000	1170000000	P06733;P06733-2;D3DTL2;P09104;P13929;P13929-2;B7Z2X9;P13929-3;F5H0C8;E5RGZ4;E5RG95;F5GZ30;E5RI09;F5GWQ3;F5H5U1;F5H1C3	P06733;P06733-2	Alpha-enolase	ENO1	16
158000000	186000000	188000000	153000000	177000000	215000000	114000000	156000000	120000000	168000000	207000000	133000000	654000000	630000000	606000000	627000000	659000000	688000000	949000000	951000000	906000000	904000000	936000000	1130000000	O15294;O15294-3;O15294-2;O15294-4;C9JZL3;H7C2T7	O15294;O15294-3;O15294-2;O15294-4	UDP-N-acetylglucosamine--peptide N-acetylglucosaminyltransferase 110 kDa subunit	OGT	6
2890000000	2790000000	1380000000	1320000000	1720000000	1620000000	3220000000	2810000000	5930000000	1820000000	2050000000	5610000000	1160000000	1130000000	2550000000	2680000000	1800000000	1890000000	1290000000	1230000000	1450000000	1070000000	1380000000	1120000000	B4DR52;Q5QNW6-2;O60814;P58876;P62807;Q5QNW6;Q93079;Q99877;Q99879;P57053;Q99880	B4DR52;Q5QNW6-2;O60814;P58876;P62807;Q5QNW6;Q93079;Q99877;Q99879;P57053;Q99880	Histone H2B;Histone H2B type 1-K;Histone H2B type 1-D;Histone H2B type 1-C/E/F/G/I;Histone H2B type 2-F;Histone H2B type 1-H;Histone H2B type 1-N;Histone H2B type 1-M;Histone H2B type F-S;Histone H2B type 1-L	HIST2H2BF;HIST1H2BK;HIST1H2BD;HIST1H2BC;HIST1H2BH;HIST1H2BN;HIST1H2BM;H2BFS;HIST1H2BL	11
973000000	964000000	840000000	873000000	1040000000	1100000000	1030000000	1050000000	976000000	1030000000	1050000000	907000000	906000000	904000000	937000000	957000000	1020000000	1000000000	1320000000	1330000000	1220000000	1250000000	1160000000	1120000000	Q9Y520-7;Q9Y520;Q9Y520-5;E7EPN9;Q9Y520-4;Q9Y520-6;E9PF21;Q9Y520-3;Q9Y520-2;H7C5N8;H0Y877;B4E3S2	Q9Y520-7;Q9Y520;Q9Y520-5;E7EPN9;Q9Y520-4;Q9Y520-6;E9PF21;Q9Y520-3;Q9Y520-2	Protein PRRC2C	PRRC2C	12
853000000	952000000	683000000	743000000	823000000	837000000	774000000	733000000	681000000	870000000	844000000	713000000	900000000	895000000	1050000000	1110000000	977000000	964000000	1180000000	1130000000	1400000000	1320000000	1170000000	1110000000	Q7Z417	Q7Z417	Nuclear fragile X mental retardation-interacting protein 2	NUFIP2	1
2480000000	2450000000	1770000000	1790000000	2760000000	2290000000	2680000000	2450000000	2460000000	2520000000	2520000000	2380000000	1250000000	1300000000	1350000000	1460000000	1590000000	1420000000	1370000000	1380000000	1350000000	1230000000	1240000000	1100000000	P40429;B4DNC8;Q6NVV1	P40429	60S ribosomal protein L13a	RPL13A	3
949000000	865000000	452000000	37000000	704000000	853000000	756000000	887000000	717000000	846000000	750000000	810000000	2600000000	2590000000	2790000000	2780000000	2230000000	2540000000	1150000000	1140000000	1040000000	971000000	1180000000	1100000000	Q7Z6Z7;Q7Z6Z7-3;Q7Z6Z7-2;H0Y5W0;Q5H962;H0Y659;A5YM72-3;F5H427;E9PK38;F5H2B1;A5YM72;A5YM72-2;E9PEH3;H0Y7U1	Q7Z6Z7;Q7Z6Z7-3;Q7Z6Z7-2;H0Y5W0	E3 ubiquitin-protein ligase HUWE1	HUWE1	14
2190000000	2240000000	1910000000	1790000000	2130000000	2160000000	2150000000	2100000000	2090000000	1850000000	2000000000	1980000000	1160000000	1150000000	1290000000	1290000000	1340000000	1450000000	1250000000	1280000000	1180000000	1250000000	1120000000	1090000000	Q99459	Q99459	Cell division cycle 5-like protein	CDC5L	1
38900000	17500000	93100000	51100000	64600000	12900000	81400000	60600000	8853700	67000000	79100000	17900000	1780000000	1670000000	1450000000	1540000000	1430000000	1840000000	1060000000	1250000000	1040000000	1290000000	1030000000	1090000000	Q8TA92;Q9Y4W6	Q8TA92;Q9Y4W6	AFG3-like protein 2	AFG3L2	2
763000000	819000000	672000000	768000000	712000000	665000000	703000000	724000000	708000000	652000000	681000000	727000000	770000000	664000000	699000000	726000000	708000000	740000000	1090000000	1080000000	1070000000	1160000000	1100000000	1080000000	P48634;P48634-3;C9JD87;C9JI26;C9JI93;C9JXZ3;C9JTL3;P48634-2;C9J1F6;C9J9U2;C9JB33;C9JTM3;C9J6L0;P48634-4;A6NG23;F8VVM9;F8VVQ5;F8W1J3;E7EMA1;F8WFD4	P48634;P48634-3;C9JD87;C9JI26;C9JI93;C9JXZ3;C9JTL3;P48634-2;C9J1F6;C9J9U2;C9JB33;C9JTM3;C9J6L0;P48634-4;A6NG23;F8VVM9;F8VVQ5;F8W1J3	Protein PRRC2A	PRRC2A	20
1690000000	1500000000	1560000000	1580000000	1820000000	1820000000	1810000000	1900000000	1800000000	1500000000	1580000000	1700000000	1190000000	1260000000	1300000000	1430000000	1370000000	1430000000	1200000000	1170000000	1080000000	1090000000	1050000000	1080000000	Q9UMS4;F5GY56;H0YGF3;F5H2I0;H0YGZ5	Q9UMS4;F5GY56	Pre-mRNA-processing factor 19	PRPF19	5
37400000	45500000	23000000	28400000	21900000	72900000	18800000	20600000	29400000	14800000	30500000	25000000	1090000000	1010000000	770000000	830000000	758000000	757000000	1130000000	1040000000	1330000000	1110000000	1050000000	1080000000	Q9BRX2	Q9BRX2	Protein pelota homolog	PELO	1
2760000000	2580000000	2500000000	2680000000	2570000000	2850000000	2640000000	2700000000	2400000000	2900000000	2680000000	2720000000	1180000000	1180000000	1210000000	1200000000	1470000000	1610000000	1230000000	1380000000	1220000000	1090000000	1100000000	1070000000	E9PB61	E9PB61		ALYREF	1
51000000	20700000	65900000	135000000	57300000	41200000	71700000	53100000	68000000	121000000	33700000	61600000	1540000000	1670000000	1470000000	1520000000	1430000000	1420000000	826000000	889000000	832000000	694000000	958000000	1070000000	Q14697-2;Q14697;F5H6X6;E9PKU7;H0YFL4;E9PNH1;E9PRF8	Q14697-2;Q14697;F5H6X6;E9PKU7	Neutral alpha-glucosidase AB	GANAB	7
23900000	25700000	1	4521600	1	1	1	1	9928400	5629400	1	1	812000000	781000000	739000000	647000000	779000000	625000000	1050000000	975000000	1160000000	1030000000	1040000000	1060000000	Q9H6R7;Q9H6R7-2;Q9H6R7-3;C9JYC1	Q9H6R7;Q9H6R7-2	WD repeat-containing protein C2orf44	C2orf44	4
1070000000	1170000000	1170000000	1150000000	1490000000	1460000000	1630000000	1610000000	1460000000	1610000000	1660000000	1490000000	811000000	841000000	936000000	938000000	1110000000	1160000000	1240000000	1190000000	1070000000	959000000	979000000	1050000000	Q01780;Q01780-2;B4DKG8	Q01780;Q01780-2;B4DKG8	Exosome component 10	EXOSC10	3
404000000	334000000	571000000	444000000	422000000	378000000	311000000	218000000	417000000	442000000	461000000	302000000	1800000000	1800000000	1830000000	1690000000	1810000000	1850000000	1660000000	1580000000	1140000000	1020000000	1220000000	1050000000	P25705;A8K092	P25705;A8K092	ATP synthase subunit alpha, mitochondrial;ATP synthase subunit alpha	ATP5A1	2
1380000000	1500000000	1420000000	1430000000	1610000000	1720000000	1540000000	1630000000	1420000000	1300000000	1280000000	1500000000	995000000	999000000	1010000000	1060000000	910000000	880000000	933000000	854000000	1180000000	1240000000	1060000000	1040000000	Q07666;E7ET98;Q07666-2;Q07666-3;Q5VWX1;F5H5F6;Q9UBC1;Q5ST96;Q5STV4;Q5STV6;Q9UBC1-2	Q07666;E7ET98;Q07666-2;Q07666-3	KH domain-containing, RNA-binding, signal transduction-associated protein 1	KHDRBS1	11
689000000	697000000	471000000	630000000	673000000	653000000	426000000	676000000	559000000	721000000	663000000	592000000	844000000	681000000	743000000	900000000	848000000	683000000	982000000	985000000	1050000000	1210000000	1130000000	1040000000	Q15637-6;Q15637;Q15637-2;Q15637-3;Q15637-4;Q15637-5;C9JJE2;B4DX42;F8WEV5;Q14820;C9J792	Q15637-6;Q15637;Q15637-2;Q15637-3;Q15637-4;Q15637-5;C9JJE2;B4DX42	Splicing factor 1	SF1	11
31900000	32400000	37000000	37900000	28200000	30100000	25200000	15700000	30400000	36900000	37200000	22600000	359000000	393000000	291000000	317000000	319000000	364000000	581000000	437000000	799000000	1010000000	611000000	1040000000	Q96RG2-2;Q96RG2;G5E9F1;F5GYW7;B7Z7V7;H7C0L7;C9J1Z3;C9J4R3;F8WEB4	Q96RG2-2;Q96RG2;G5E9F1;F5GYW7;B7Z7V7	PAS domain-containing serine/threonine-protein kinase	PASK	9
91700000	173000000	312000000	418000000	190000000	226000000	163000000	116000000	193000000	228000000	233000000	142000000	1910000000	1970000000	1900000000	1900000000	1780000000	1700000000	789000000	829000000	895000000	954000000	1060000000	1030000000	P55072;C9IZA5;C9JUP7	P55072	Transitional endoplasmic reticulum ATPase	VCP	3
29400000	23600000	18700000	8543800	1	20100000	21100000	21700000	20100000	20400000	1	20200000	138000000	138000000	371000000	409000000	318000000	251000000	1060000000	449000000	553000000	1120000000	1040000000	1030000000	Q9HCK8;Q9HCK8-2;H7BXG5;H0YJG4;H0YJA4;G3V2T9	Q9HCK8;Q9HCK8-2;H7BXG5	Chromodomain-helicase-DNA-binding protein 8	CHD8	6
13300000	1	37900000	1	1	1	1	1	4583700	1	1	1	293000000	255000000	300000000	328000000	284000000	248000000	853000000	867000000	1100000000	1200000000	989000000	1030000000	Q02818;H7BZI1;C9JKZ2;C9J3C1;C9JBD3	Q02818;H7BZI1;C9JKZ2	Nucleobindin-1	NUCB1	5
2030000000	2090000000	1300000000	1430000000	1390000000	1430000000	1540000000	1600000000	1760000000	1150000000	1230000000	1720000000	788000000	773000000	841000000	868000000	920000000	1000000000	838000000	815000000	912000000	934000000	909000000	1020000000	Q9NUL7	Q9NUL7	Probable ATP-dependent RNA helicase DDX28	DDX28	1
127000000	122000000	142000000	140000000	148000000	105000000	151000000	113000000	152000000	133000000	128000000	147000000	1030000000	1140000000	989000000	962000000	1370000000	1220000000	1010000000	972000000	917000000	761000000	891000000	1020000000	P50402;Q5HY57	P50402;Q5HY57	Emerin	EMD	2
445000000	396000000	462000000	513000000	406000000	469000000	313000000	286000000	421000000	496000000	448000000	419000000	1690000000	1600000000	1790000000	1830000000	1280000000	1590000000	1060000000	1120000000	971000000	993000000	1020000000	1020000000	Q92598;Q92598-3;Q92598-2;B4DYH1;B4DY72;E7EUG1;F2Z3D7;Q5TBM3	Q92598;Q92598-3;Q92598-2;B4DYH1;B4DY72;E7EUG1	Heat shock protein 105 kDa	HSPH1	8
1	1	1	1	1	1	1	1	1	1	1	1	234000000	201000000	226000000	199000000	215000000	210000000	1030000000	978000000	962000000	885000000	1060000000	1010000000	Q96II8;Q96II8-2;B4E0T7;Q96II8-3;E9PD99;F5H3V2;H7C0J8;H7C1G3;H7C0F9;F8WFB5	Q96II8;Q96II8-2;B4E0T7;Q96II8-3;E9PD99;F5H3V2	Leucine-rich repeat and calponin homology domain-containing protein 3	LRCH3	10
708000000	533000000	732000000	759000000	1000000000	981000000	1290000000	1200000000	1040000000	1390000000	1210000000	926000000	984000000	875000000	1050000000	905000000	970000000	898000000	1070000000	1110000000	1150000000	955000000	1010000000	898000000	P63173	P63173	60S ribosomal protein L38	RPL38	1
32500000	26600000	40600000	53700000	17900000	24100000	4087000	4929700	9147100	49400000	22100000	16100000	1810000000	1750000000	1580000000	1550000000	1680000000	1670000000	1110000000	1040000000	1030000000	983000000	1000000000	1000000000	P35998;B7Z5E2;C9JLS9	P35998;B7Z5E2	26S protease regulatory subunit 7	PSMC2	3
861000000	640000000	822000000	722000000	1020000000	856000000	1320000000	1230000000	1000000000	826000000	1050000000	997000000	875000000	864000000	1180000000	974000000	859000000	1080000000	873000000	867000000	1300000000	1340000000	1000000000	1360000000	P42677;Q5T4L4;H0YMV8;C9J1C5	P42677;Q5T4L4;H0YMV8	40S ribosomal protein S27	RPS27;RPS27L	4
154000000	157000000	231000000	243000000	165000000	157000000	97000000	76000000	126000000	148000000	153000000	111000000	809000000	854000000	1250000000	1150000000	585000000	600000000	715000000	682000000	877000000	771000000	902000000	992000000	P12268;H0Y4R1;F5H247;E7ETK5;C9JV30;P20839-3;E7EQS0;P20839;C9J381;P20839-4;P20839-2;C9K0R9	P12268;H0Y4R1;F5H247;E7ETK5	Inosine-5-monophosphate dehydrogenase 2	IMPDH2	12
396000000	279000000	604000000	557000000	481000000	411000000	384000000	348000000	431000000	370000000	433000000	522000000	944000000	905000000	878000000	892000000	893000000	986000000	888000000	836000000	901000000	769000000	977000000	983000000	H7C2I1;Q99873;G5E9B6;Q99873-2;Q99873-3;E9PKG1;B4DJ87;E9PIX6;E9PQ98;H0YDE4;E9PNR9;E9PI83;E9PMW9;Q9NR22;Q9NR22-2;E9PMZ2	H7C2I1;Q99873;G5E9B6;Q99873-2;Q99873-3;E9PKG1;B4DJ87;E9PIX6;E9PQ98;H0YDE4;E9PNR9	Protein arginine N-methyltransferase 1	PRMT1	16
36300000	37200000	101000000	21700000	104000000	79900000	57400000	60800000	50000000	105000000	91400000	87900000	1260000000	1110000000	1220000000	1130000000	1370000000	1240000000	969000000	880000000	899000000	680000000	723000000	983000000	Q9NZ01;B3KSQ1;Q9NZ01-2	Q9NZ01;B3KSQ1	Trans-2,3-enoyl-CoA reductase	TECR	3
114000000	107000000	115000000	146000000	163000000	172000000	103000000	129000000	88600000	200000000	148000000	163000000	447000000	565000000	436000000	460000000	482000000	449000000	830000000	769000000	921000000	933000000	996000000	981000000	Q86X55;Q86X55-1;Q86X55-2	Q86X55;Q86X55-1;Q86X55-2	Histone-arginine methyltransferase CARM1	CARM1	3
1	23500000	1	1	1	15100000	1	16100000	1	42900000	1	48100000	422000000	238000000	291000000	208000000	249000000	281000000	776000000	704000000	903000000	1100000000	1150000000	979000000	Q96C92;Q96C92-2;Q96C92-3;Q96C92-4;H7C331	Q96C92;Q96C92-2;Q96C92-3;Q96C92-4;H7C331	Serologically defined colon cancer antigen 3	SDCCAG3	5
417000000	460000000	508000000	450000000	465000000	468000000	563000000	508000000	574000000	461000000	547000000	574000000	1110000000	1210000000	1040000000	1070000000	1120000000	1180000000	1070000000	1060000000	985000000	851000000	1040000000	977000000	Q15029;B4DK30	Q15029;B4DK30	116 kDa U5 small nuclear ribonucleoprotein component	EFTUD2	2
107000000	129000000	321000000	350000000	189000000	180000000	102000000	110000000	187000000	185000000	167000000	201000000	2370000000	2330000000	2660000000	2570000000	2580000000	2710000000	787000000	827000000	841000000	847000000	986000000	973000000	Q99832;Q99832-3;B8ZZC9;Q99832-4;F5GZK5;B7Z1C9;Q99832-2;F8WAM2;F8WBP8	Q99832;Q99832-3;B8ZZC9;Q99832-4;F5GZK5;B7Z1C9;Q99832-2	T-complex protein 1 subunit eta	CCT7	9
1570000000	1540000000	1370000000	1270000000	1340000000	1230000000	1650000000	1400000000	1450000000	1520000000	1330000000	1570000000	1320000000	1310000000	1300000000	1290000000	1340000000	1270000000	978000000	1120000000	943000000	966000000	1090000000	972000000	P22087	P22087	rRNA 2-O-methyltransferase fibrillarin	FBL	1
1090000000	1200000000	1140000000	1170000000	1170000000	1240000000	1220000000	1310000000	1110000000	1140000000	1130000000	1140000000	1220000000	1220000000	1600000000	1630000000	1280000000	1300000000	1260000000	1130000000	1160000000	1000000000	975000000	999000000	P14868;Q68CR9;C9JLC1;C9J7S3;H7BZ35;H7C278;C9JQM9	P14868;Q68CR9	Aspartate--tRNA ligase, cytoplasmic	DARS;DKFZp781B11202	7
928000000	952000000	1090000000	1070000000	1250000000	1170000000	1460000000	1550000000	1190000000	2210000000	2020000000	1180000000	710000000	763000000	675000000	710000000	1120000000	1150000000	954000000	934000000	812000000	782000000	959000000	968000000	Q92922;F8WE13	Q92922	SWI/SNF complex subunit SMARCC1	SMARCC1	2
1300000000	1140000000	1140000000	1050000000	853000000	846000000	1000000000	1030000000	1260000000	936000000	950000000	1280000000	815000000	827000000	820000000	842000000	929000000	837000000	925000000	887000000	949000000	880000000	969000000	1010000000	Q96I24;A6NJ37;Q96I24-2	Q96I24;A6NJ37	Far upstream element-binding protein 3	FUBP3	3
67600000	105000000	58100000	68800000	128000000	147000000	107000000	116000000	131000000	169000000	134000000	118000000	933000000	965000000	844000000	807000000	921000000	962000000	840000000	813000000	812000000	795000000	932000000	963000000	P67775;E5RI56	P67775	Serine/threonine-protein phosphatase 2A catalytic subunit alpha isoform	PPP2CA	2
1660000000	1640000000	2250000000	2420000000	2950000000	2760000000	3290000000	3140000000	2840000000	4070000000	4280000000	2880000000	805000000	723000000	647000000	715000000	1860000000	1510000000	1200000000	1210000000	732000000	539000000	919000000	961000000	P09234;Q5TAL2	P09234	U1 small nuclear ribonucleoprotein C	SNRPC	2
1890000000	1900000000	851000000	815000000	536000000	486000000	359000000	349000000	968000000	481000000	419000000	965000000	1020000000	952000000	1650000000	1600000000	744000000	773000000	682000000	662000000	609000000	567000000	952000000	963000000	CON__P01966;P69905;P02008	CON__P01966;P69905	Hemoglobin subunit alpha	HBA1	3
1820000000	1640000000	1350000000	1280000000	1590000000	1390000000	1570000000	1520000000	1720000000	1570000000	1830000000	1520000000	936000000	971000000	1250000000	1230000000	1140000000	1080000000	1210000000	1180000000	1160000000	1200000000	1090000000	955000000	P62861	P62861	40S ribosomal protein S30	FAU	1
147000000	133000000	326000000	333000000	195000000	176000000	141000000	96900000	149000000	176000000	153000000	195000000	2960000000	2970000000	2950000000	3260000000	3230000000	3310000000	979000000	910000000	889000000	884000000	1010000000	955000000	P40227;B4DPJ8	P40227;B4DPJ8	T-complex protein 1 subunit zeta	CCT6A	2
1180000000	1080000000	959000000	1010000000	1070000000	1140000000	1530000000	1470000000	1260000000	2200000000	2040000000	1250000000	539000000	609000000	502000000	453000000	964000000	1060000000	1070000000	1000000000	790000000	826000000	924000000	934000000	Q9HBD4;P51532;P51532-4;P51532-3;P51532-2;P51532-5;F5H0X5;H0YGM3	Q9HBD4;P51532;P51532-4;P51532-3;P51532-2;P51532-5;F5H0X5	Transcription activator BRG1	SMARCA4	8
3480000000	4080000000	3760000000	3590000000	3540000000	3530000000	2850000000	2870000000	2570000000	3640000000	3750000000	2630000000	694000000	763000000	812000000	832000000	972000000	1060000000	866000000	937000000	926000000	1060000000	908000000	931000000	Q12874;E7EUT8	Q12874;E7EUT8	Splicing factor 3A subunit 3	SF3A3	2
1800000000	2420000000	1720000000	1980000000	1890000000	2010000000	2430000000	1910000000	1910000000	2100000000	2090000000	2020000000	601000000	604000000	518000000	668000000	1030000000	1040000000	1040000000	912000000	839000000	844000000	1020000000	924000000	Q13247;Q13247-3;Q13247-2	Q13247;Q13247-3	Serine/arginine-rich splicing factor 6	SRSF6	3
44000000	55500000	38800000	49300000	51500000	43200000	41600000	49100000	59200000	61200000	52900000	78400000	680000000	622000000	605000000	667000000	585000000	551000000	903000000	1000000000	954000000	934000000	862000000	923000000	O60716-3;O60716-5;O60716;O60716-2;C9JZR2;O60716-7;E9PIE5;O60716-8;O60716-11;O60716-13;O60716-4;F8WA43;O60716-6;O60716-9;O60716-10;O60716-15;O60716-16;O60716-12;O60716-14;O60716-19;O60716-21;O60716-17;O60716-18;O60716-23;O60716-24;O60716-20;O60716-22;O60716-27;O60716-29;O60716-25;O60716-26;O60716-31;O60716-32;O60716-28;O60716-30;E9PRE2;E9PKY0;H0YC95;E9PKL1	O60716-3;O60716-5;O60716;O60716-2;C9JZR2;O60716-7;E9PIE5;O60716-8;O60716-11;O60716-13;O60716-4;F8WA43;O60716-6;O60716-9;O60716-10;O60716-15;O60716-16;O60716-12;O60716-14;O60716-19;O60716-21;O60716-17;O60716-18;O60716-23;O60716-24;O60716-20;O60716-22	Catenin delta-1	CTNND1	39
2050000000	1700000000	1230000000	1250000000	1720000000	1770000000	1760000000	1850000000	1640000000	1760000000	1570000000	1650000000	1030000000	886000000	1080000000	1050000000	1000000000	1000000000	1200000000	1110000000	1120000000	1140000000	1020000000	921000000	P46778;G3V1B3	P46778	60S ribosomal protein L21	RPL21	2
109000000	84500000	39900000	38400000	10600000	10000000	13200000	10900000	10800000	10300000	21600000	5515500	1100000000	1460000000	1290000000	1180000000	1640000000	1680000000	907000000	790000000	724000000	776000000	795000000	920000000	P16615;P16615-3;P16615-2;P16615-5;P16615-4;H7C5W9;Q93084-5;Q93084-6;Q93084;Q93084-7;Q93084-3;O14983;Q93084-2;O14983-2;B3KY17;Q8N3X5;F8VSH0	P16615;P16615-3;P16615-2;P16615-5;P16615-4;H7C5W9	Sarcoplasmic/endoplasmic reticulum calcium ATPase 2	ATP2A2	17
5600000000	5930000000	5170000000	6090000000	4670000000	5200000000	3820000000	4040000000	3740000000	4820000000	4950000000	3670000000	770000000	778000000	826000000	905000000	1030000000	1050000000	997000000	1030000000	1000000000	1040000000	999000000	918000000	Q15459;E9PAW1;F5H048;H7C1L2;F8WB66;F8WC79	Q15459;E9PAW1;F5H048	Splicing factor 3A subunit 1	SF3A1	6
268000000	397000000	654000000	711000000	787000000	892000000	862000000	907000000	797000000	754000000	826000000	728000000	755000000	776000000	728000000	738000000	856000000	859000000	811000000	854000000	871000000	686000000	908000000	899000000	P55795;B4DFK9	P55795;B4DFK9	Heterogeneous nuclear ribonucleoprotein H2	HNRNPH2	2
720000000	793000000	716000000	677000000	698000000	728000000	785000000	762000000	726000000	766000000	796000000	682000000	1060000000	1070000000	977000000	1040000000	929000000	920000000	984000000	947000000	969000000	880000000	795000000	916000000	Q08J23;Q08J23-2;G3V1R4;D6RAS3	Q08J23;Q08J23-2;G3V1R4	tRNA (cytosine(34)-C(5))-methyltransferase	NSUN2	4
258000000	261000000	208000000	213000000	264000000	237000000	258000000	299000000	253000000	279000000	247000000	202000000	913000000	958000000	777000000	816000000	1010000000	986000000	928000000	999000000	976000000	890000000	896000000	911000000	Q9UHI6;E9PJ60;B4DWV7	Q9UHI6	Probable ATP-dependent RNA helicase DDX20	DDX20	3
9018900	12800000	22500000	21300000	20400000	13300000	13200000	15900000	11900000	13900000	8483900	10100000	1210000000	1170000000	920000000	1080000000	1320000000	1420000000	1080000000	946000000	858000000	711000000	920000000	910000000	Q96A33;Q96A33-2	Q96A33;Q96A33-2	Coiled-coil domain-containing protein 47	CCDC47	2
267000000	192000000	308000000	411000000	281000000	263000000	241000000	230000000	258000000	358000000	222000000	255000000	1070000000	1020000000	968000000	1020000000	1100000000	1160000000	803000000	784000000	815000000	843000000	894000000	904000000	A8MZ22;F5HFY4;Q99733;C9J6D1;C9JZI7;E9PKT8;E9PNJ7;E9PS34;E9PJJ2;E9PNW0;A8MXH2;E9PP22;E9PKI2;C9J1B1;H0YCI4	A8MZ22;F5HFY4;Q99733;C9J6D1;C9JZI7;E9PKT8;E9PNJ7;E9PS34;E9PJJ2;E9PNW0;A8MXH2	Nucleosome assembly protein 1-like 4	NAP1L4;NAP1L4b	15
2530000000	2360000000	2020000000	2000000000	2170000000	2290000000	2340000000	2310000000	2390000000	1940000000	1980000000	2250000000	1240000000	1290000000	902000000	950000000	1580000000	1520000000	1260000000	1270000000	1200000000	1100000000	860000000	903000000	Q9UJV9;D6RGI7;H0Y8L8;H0YA06;D6RD33	Q9UJV9	Probable ATP-dependent RNA helicase DDX41	DDX41	5
2340000000	1980000000	1620000000	1910000000	2030000000	1800000000	1970000000	2030000000	1660000000	2000000000	1840000000	1550000000	597000000	598000000	507000000	522000000	1040000000	996000000	1040000000	1040000000	812000000	1260000000	812000000	897000000	P84103;B4E241	P84103;B4E241	Serine/arginine-rich splicing factor 3	SRSF3	2
3000000000	3120000000	3030000000	2620000000	3300000000	3200000000	2360000000	2530000000	1910000000	3060000000	3150000000	1910000000	709000000	782000000	856000000	797000000	1110000000	1100000000	943000000	1040000000	1060000000	917000000	829000000	896000000	P98175;P98175-2	P98175;P98175-2	RNA-binding protein 10	RBM10	2
720000000	738000000	479000000	537000000	694000000	714000000	925000000	832000000	670000000	604000000	673000000	751000000	750000000	741000000	799000000	720000000	690000000	691000000	737000000	805000000	884000000	642000000	888000000	846000000	P35268	P35268	60S ribosomal protein L22	RPL22	1
32400000	7116700	58400000	7579600	26300000	1	23200000	1	27200000	33100000	1	1	1460000000	1190000000	1240000000	1110000000	1030000000	987000000	1120000000	983000000	878000000	849000000	859000000	890000000	Q9BVA1;F5H8C9	Q9BVA1;F5H8C9	Tubulin beta-2B chain	TUBB2B;TUBB2A	2
7935800	5236100	11200000	12800000	9848300	15300000	3652600	22600000	8003800	10800000	1	24100000	1130000000	1100000000	760000000	933000000	1140000000	1070000000	832000000	798000000	833000000	824000000	863000000	888000000	O14925;B1APJ0;E9PB91;H0Y6X5	O14925;B1APJ0;E9PB91	Mitochondrial import inner membrane translocase subunit Tim23	TIMM23	4
18900000	7941400	40300000	32400000	14200000	16600000	4078300	15200000	21100000	24000000	48000000	9404200	694000000	692000000	526000000	604000000	662000000	624000000	918000000	916000000	806000000	815000000	980000000	871000000	P00367;F5GYQ4;F8WA20;B4DGN5;B3KV55;P49448;H0YFJ0	P00367;F5GYQ4;F8WA20;B4DGN5;B3KV55;P49448	Glutamate dehydrogenase 1, mitochondrial;Glutamate dehydrogenase;Glutamate dehydrogenase 2, mitochondrial	GLUD1;GLUD2	7
121000000	78000000	71400000	64200000	49200000	58800000	71000000	42600000	56000000	81000000	56900000	50100000	1490000000	1520000000	1290000000	1200000000	1180000000	1160000000	1020000000	974000000	928000000	810000000	896000000	869000000	Q9BSD7;Q5TDF0	Q9BSD7;Q5TDF0	Cancer-related nucleoside-triphosphatase	NTPCR;C1orf57	2
1790000000	1850000000	1630000000	1600000000	1530000000	1510000000	1850000000	1740000000	2000000000	1490000000	1420000000	1970000000	783000000	784000000	848000000	710000000	802000000	964000000	727000000	774000000	785000000	791000000	867000000	863000000	E7ETU7;H0Y9G6;P09001;E9PF06;D6RC14;D6RBQ5	E7ETU7;H0Y9G6;P09001;E9PF06;D6RC14	39S ribosomal protein L3, mitochondrial	MRPL3	6
304000000	292000000	366000000	382000000	356000000	370000000	334000000	319000000	345000000	381000000	370000000	329000000	605000000	634000000	746000000	730000000	588000000	706000000	930000000	677000000	656000000	695000000	635000000	862000000	Q96AG4	Q96AG4	Leucine-rich repeat-containing protein 59	LRRC59	1
1340000000	1440000000	1620000000	1840000000	1640000000	1780000000	1960000000	1710000000	1440000000	1410000000	1770000000	1490000000	786000000	748000000	905000000	952000000	1100000000	1200000000	1170000000	1130000000	1020000000	852000000	923000000	861000000	Q9BQ67	Q9BQ67	Glutamate-rich WD repeat-containing protein 1	GRWD1	1
222000000	200000000	269000000	249000000	206000000	231000000	169000000	192000000	213000000	187000000	172000000	217000000	1190000000	1140000000	1110000000	1120000000	1060000000	932000000	830000000	807000000	791000000	755000000	893000000	858000000	P31040;E9PBJ5;D6RFM5;E9PEF8	P31040;E9PBJ5;D6RFM5;E9PEF8	Succinate dehydrogenase [ubiquinone] flavoprotein subunit, mitochondrial	SDHA	4
805000000	851000000	855000000	810000000	907000000	887000000	876000000	865000000	790000000	874000000	859000000	785000000	1190000000	1110000000	1330000000	1320000000	1100000000	1160000000	1010000000	1020000000	1030000000	937000000	843000000	868000000	P41252;Q5TCC4;F5H434;Q5TCC5;Q5TCD2;Q5TCC6;Q5TCD1	P41252	Isoleucine--tRNA ligase, cytoplasmic	IARS	7
35400000	16400000	1	10400000	14800000	1	1	103000000	1	10000000	1	11100000	331000000	309000000	301000000	280000000	400000000	279000000	829000000	883000000	743000000	824000000	792000000	858000000	Q96GX5;Q96GX5-3;Q96GX5-2	Q96GX5;Q96GX5-3;Q96GX5-2	Serine/threonine-protein kinase greatwall	MASTL	3
621000000	563000000	639000000	551000000	726000000	756000000	720000000	716000000	766000000	590000000	623000000	606000000	666000000	653000000	635000000	721000000	650000000	696000000	871000000	874000000	812000000	751000000	813000000	857000000	O15371;A8MWD3;B4DVY1;B0QYA5;B0QYA3;B0QYA4;B0QYA7;B0QYA6;B0QYA8	O15371;A8MWD3;B4DVY1	Eukaryotic translation initiation factor 3 subunit D	EIF3D	9
369000000	377000000	383000000	535000000	353000000	423000000	1030000000	999000000	525000000	361000000	390000000	539000000	549000000	566000000	466000000	488000000	469000000	431000000	384000000	386000000	335000000	309000000	836000000	753000000	P62888;E5RI99;E5RJH3	P62888;E5RI99	60S ribosomal protein L30	RPL30	3
15400000	34200000	19200000	11500000	17300000	15700000	14100000	14600000	8955600	8216900	8999200	8991900	539000000	606000000	287000000	640000000	434000000	472000000	491000000	627000000	1000000000	917000000	1260000000	848000000	E9PG60;C9JMG9;H7C107;Q6DN90-2;Q5JU85-2;Q5JU85;Q5JU85-3;Q9UPP2;Q9UPP2-2	E9PG60;C9JMG9;H7C107;Q6DN90-2		IQSEC1	9
127000000	85100000	114000000	105000000	126000000	99500000	84400000	81600000	114000000	91900000	99400000	105000000	1580000000	1590000000	1440000000	1410000000	1580000000	1560000000	1250000000	1190000000	879000000	974000000	972000000	845000000	P36542;P36542-2;B4DL14	P36542;P36542-2;B4DL14	ATP synthase subunit gamma, mitochondrial;ATP synthase gamma chain	ATP5C1	3
1110000000	1060000000	1020000000	1020000000	891000000	856000000	880000000	813000000	930000000	718000000	715000000	944000000	621000000	678000000	658000000	682000000	727000000	678000000	776000000	756000000	761000000	755000000	824000000	833000000	Q99613;H3BRV0;B4DVQ5;B5ME19;F5H4V1;B4DDN4;B4DVU3;C9J1F3;B4DRU0;H3BPE4;H3BPE3;H3BTY8	Q99613;H3BRV0;B4DVQ5;B5ME19;F5H4V1;B4DDN4;B4DVU3;C9J1F3;B4DRU0	Eukaryotic translation initiation factor 3 subunit C	EIF3C;EIF3CL	12
2540000000	2550000000	1910000000	1890000000	1750000000	1790000000	1870000000	1890000000	2190000000	1500000000	1690000000	1970000000	853000000	841000000	860000000	907000000	1020000000	1120000000	1020000000	984000000	939000000	957000000	880000000	843000000	Q9UQ35;F5GWZ7;Q9UQ35-2;I3L2L6;I3L4D8;Q9UQ39;I3L182;Q9UQ35-3;I3L1I8;I3L0N7;I3L1C0;E7EU37;I3L4U6;I3L3Q8	Q9UQ35;F5GWZ7;Q9UQ35-2;I3L2L6	Serine/arginine repetitive matrix protein 2	SRRM2	14
402000000	403000000	1000000000	887000000	519000000	515000000	236000000	218000000	519000000	545000000	508000000	570000000	629000000	689000000	874000000	903000000	542000000	605000000	544000000	557000000	419000000	383000000	813000000	966000000	P14618;P14618-3;E9PF79	P14618;P14618-3;E9PF79	Pyruvate kinase isozymes M1/M2;Pyruvate kinase	PKM2	3
22100000	35300000	63800000	70800000	29700000	38700000	24000000	18900000	32000000	46400000	32700000	18500000	1940000000	2070000000	1660000000	1620000000	1370000000	1470000000	912000000	796000000	937000000	786000000	738000000	838000000	Q99615;Q7Z784	Q99615;Q7Z784	DnaJ homolog subfamily C member 7	DNAJC7	2
54600000	82000000	3372700	60100000	24400000	36900000	24500000	79200000	17300000	46000000	6442000	70100000	146000000	126000000	146000000	159000000	122000000	98100000	566000000	654000000	908000000	1080000000	859000000	838000000	P54132;H0YNU5;F5H7R6;F5H3V6;H0YLV8	P54132;H0YNU5;F5H7R6	Bloom syndrome protein	BLM	5
697000000	714000000	602000000	602000000	805000000	858000000	808000000	804000000	845000000	889000000	1020000000	679000000	605000000	672000000	706000000	736000000	632000000	754000000	780000000	746000000	828000000	715000000	810000000	843000000	Q9H0D6	Q9H0D6	5-3 exoribonuclease 2	XRN2	1
1	8981300	1	1	45300000	35000000	1	1	1	18000000	1	27100000	585000000	608000000	728000000	709000000	471000000	444000000	742000000	702000000	906000000	963000000	817000000	835000000	Q5T4S7-2;Q5T4S7;Q5T4S7-4;Q5T4S7-3;Q5T4S7-5;B4DYV5;B4DPF6;Q5TBN9;Q5T4S7-6	Q5T4S7-2;Q5T4S7;Q5T4S7-4;Q5T4S7-3	E3 ubiquitin-protein ligase UBR4	UBR4	9
1380000000	1520000000	970000000	967000000	1460000000	1250000000	1280000000	1310000000	1150000000	1150000000	1070000000	1270000000	715000000	825000000	845000000	819000000	833000000	776000000	870000000	840000000	988000000	1450000000	803000000	867000000	P62266;D6RD47;D6R9I7;D6RIX0;D6RDJ2	P62266;D6RD47;D6R9I7;D6RIX0;D6RDJ2	40S ribosomal protein S23	RPS23	5
6561900	7094100	4098100	4416300	6431900	4889000	7144700	14100000	6356600	1961900	2616000	4147800	78400000	214000000	88500000	193000000	199000000	99100000	710000000	640000000	894000000	1020000000	888000000	835000000	Q5JTC6;Q5JTC6-2	Q5JTC6;Q5JTC6-2	APC membrane recruitment protein 1	FAM123B	2
970000000	916000000	824000000	790000000	975000000	969000000	1010000000	1070000000	923000000	891000000	1010000000	859000000	660000000	707000000	647000000	662000000	795000000	843000000	983000000	975000000	823000000	740000000	800000000	864000000	P42285;F5H7E2;H0Y8U3;H0YAC4	P42285;F5H7E2	Superkiller viralicidic activity 2-like 2	SKIV2L2	4
572000000	554000000	622000000	537000000	535000000	455000000	505000000	518000000	486000000	653000000	552000000	452000000	979000000	1010000000	925000000	1010000000	979000000	1080000000	840000000	769000000	770000000	770000000	752000000	828000000	Q07065;Q96K21;Q96K21-2;H3BRF9;Q96K21-3;H3BRM1;H3BUF9;H3BN64;H3BUW6	Q07065	Cytoskeleton-associated protein 4	CKAP4	9
563000000	557000000	651000000	664000000	653000000	743000000	630000000	639000000	678000000	715000000	666000000	700000000	592000000	570000000	640000000	626000000	654000000	728000000	696000000	739000000	599000000	585000000	796000000	706000000	Q9Y224;G3V4C6;G3V4E7;H0YJB9	Q9Y224;G3V4C6	UPF0568 protein C14orf166	C14orf166	4
96400000	88500000	47600000	23300000	14400000	10500000	11000000	8232800	7546300	39400000	13000000	9982500	571000000	548000000	384000000	385000000	452000000	504000000	584000000	689000000	765000000	703000000	809000000	827000000	O95801;Q5TA95	O95801;Q5TA95	Tetratricopeptide repeat protein 4	TTC4	2
254000000	231000000	280000000	319000000	276000000	279000000	247000000	247000000	270000000	342000000	321000000	314000000	1380000000	1340000000	1330000000	1320000000	1370000000	1210000000	946000000	913000000	838000000	762000000	939000000	826000000	Q16576;E9PC52;Q16576-2;Q5JP01;Q5JP02;Q5JNZ6;C9J7L0	Q16576;E9PC52;Q16576-2;Q5JP01	Histone-binding protein RBBP7	RBBP7	7
1500000000	1560000000	1200000000	1180000000	1580000000	1550000000	1610000000	1560000000	1390000000	1370000000	1400000000	1290000000	895000000	783000000	1190000000	1150000000	1050000000	962000000	942000000	930000000	1140000000	984000000	795000000	823000000	Q14444;Q14444-2;G3V153;E9PLA9;E9PP31	Q14444;Q14444-2;G3V153;E9PLA9;E9PP31	Caprin-1	CAPRIN1	5
68200000	61400000	74900000	66500000	46500000	52500000	47100000	70400000	61500000	53400000	78000000	70400000	1840000000	1770000000	1680000000	1950000000	1440000000	1450000000	657000000	842000000	870000000	1000000000	778000000	818000000	O60884;H3BMW5;I3L320	O60884	DnaJ homolog subfamily A member 2	DNAJA2	3
1540000000	1450000000	1470000000	1320000000	1130000000	1020000000	1500000000	1560000000	1640000000	1060000000	1120000000	1630000000	720000000	751000000	682000000	638000000	851000000	879000000	625000000	661000000	768000000	670000000	836000000	816000000	Q9Y2R9	Q9Y2R9	28S ribosomal protein S7, mitochondrial	MRPS7	1
243000000	243000000	165000000	181000000	205000000	207000000	210000000	212000000	202000000	200000000	178000000	204000000	397000000	372000000	385000000	374000000	374000000	461000000	755000000	712000000	734000000	802000000	780000000	812000000	Q5JSZ5;Q5JSZ5-5;G8JLK2;H0Y412;F5H662;Q5JSZ9;Q5JT00;Q5JSZ5-3;Q5JSZ5-2	Q5JSZ5;Q5JSZ5-5	Protein PRRC2B	PRRC2B	9
246000000	230000000	206000000	213000000	223000000	221000000	185000000	237000000	257000000	249000000	212000000	255000000	476000000	514000000	542000000	504000000	450000000	447000000	787000000	782000000	858000000	799000000	840000000	808000000	Q17RY0;Q17RY0-2;B7ZLQ8;E5RJM0;E5RFP2;Q17RY0-3;H0YBG1	Q17RY0;Q17RY0-2;B7ZLQ8;E5RJM0;E5RFP2;Q17RY0-3	Cytoplasmic polyadenylation element-binding protein 4	CPEB4	7
19800000	7252900	20900000	22100000	1	1	1	1	1	12100000	1	1	1120000000	997000000	1	1	325000000	1	110000000	936000000	1	7485000	782000000	704000000	Q13442	Q13442	28 kDa heat- and acid-stable phosphoprotein	PDAP1	1
311000000	278000000	212000000	212000000	149000000	141000000	168000000	114000000	161000000	140000000	141000000	115000000	413000000	382000000	313000000	347000000	378000000	409000000	693000000	713000000	774000000	755000000	783000000	795000000	Q13615;Q13615-2;Q13615-3;G5E953;C9JLU3	Q13615;Q13615-2;Q13615-3;G5E953	Myotubularin-related protein 3	MTMR3	5
539000000	592000000	668000000	679000000	637000000	655000000	674000000	663000000	595000000	649000000	620000000	662000000	1020000000	1070000000	1070000000	1150000000	970000000	992000000	1070000000	956000000	942000000	782000000	800000000	780000000	P54136;P54136-2;F5H3T8;E5RJM9;E5RH09;E5RI24	P54136;P54136-2;F5H3T8	Arginine--tRNA ligase, cytoplasmic	RARS	6
17300000	3513900	8063700	4585300	1	1	3322700	1	1	30800000	9891500	1	1090000000	1190000000	927000000	925000000	982000000	1060000000	646000000	796000000	537000000	644000000	778000000	772000000	F5GXA6;A2AEA2;P10321;A2AEA4;F8VZB9;A2ABE6;O19617;A2ABE7;A2ABE5;H0Y6Q7;E9PIT7	F5GXA6;A2AEA2;P10321;A2AEA4;F8VZB9;A2ABE6;O19617;A2ABE7;A2ABE5;H0Y6Q7;E9PIT7	HLA class I histocompatibility antigen, Cw-7 alpha chain	HLA-C	11
177000000	207000000	528000000	491000000	310000000	309000000	131000000	154000000	312000000	257000000	319000000	297000000	1020000000	1130000000	1130000000	1250000000	665000000	682000000	606000000	665000000	557000000	520000000	773000000	771000000	E9PK25;P23528;E9PP50;G3V1A4;E9PQB7;Q9Y281;G3V5P4;E9PS23;E9PLJ3	E9PK25;P23528;E9PP50;G3V1A4;E9PQB7	Cofilin-1	CFL1	9
413000000	393000000	416000000	437000000	321000000	377000000	348000000	366000000	385000000	372000000	472000000	396000000	868000000	888000000	795000000	856000000	930000000	964000000	725000000	716000000	667000000	576000000	740000000	771000000	P52292;A8MYJ9	P52292	Importin subunit alpha-2	KPNA2	2
1	2933300	5699800	13700000	16300000	15700000	2359100	1553700	3076900	2559500	14700000	1	418000000	432000000	412000000	517000000	469000000	536000000	847000000	756000000	839000000	752000000	744000000	759000000	Q14008-3;Q14008;Q14008-2;H0YEK7;H0YDX5;H0YCF6	Q14008-3;Q14008;Q14008-2	Cytoskeleton-associated protein 5	CKAP5	6
62400000	38200000	152000000	31000000	35300000	132000000	32200000	6543800	32500000	94000000	64300000	93100000	991000000	1020000000	1070000000	937000000	607000000	405000000	866000000	718000000	740000000	500000000	668000000	758000000	P12004	P12004	Proliferating cell nuclear antigen	PCNA	1
563000000	405000000	466000000	491000000	825000000	797000000	833000000	808000000	757000000	1050000000	975000000	806000000	1050000000	1080000000	1190000000	1170000000	1240000000	1200000000	866000000	894000000	623000000	600000000	748000000	728000000	P14678-3;E7ENP4;P14678;P14678-2;B3KVR1;P63162;A8MT02	P14678-3;E7ENP4;P14678;P14678-2;B3KVR1;P63162	Small nuclear ribonucleoprotein-associated proteins B and B;Small nuclear ribonucleoprotein-associated protein;Small nuclear ribonucleoprotein-associated protein N	SNRPB;SNRPN	7
1700000000	1600000000	1650000000	1600000000	1310000000	1210000000	1600000000	1630000000	1740000000	1340000000	1400000000	1820000000	698000000	690000000	727000000	757000000	884000000	879000000	657000000	695000000	745000000	671000000	738000000	757000000	Q9Y3D9	Q9Y3D9	28S ribosomal protein S23, mitochondrial	MRPS23	1
170000000	117000000	146000000	186000000	162000000	159000000	189000000	155000000	191000000	190000000	191000000	172000000	933000000	846000000	971000000	961000000	1010000000	1040000000	753000000	737000000	680000000	612000000	705000000	755000000	P55209;H0YIV4;F5H4R6;F8W0J6;B3KNT8;B7Z9C2;F8VV59;F8VY35;F8W118;F8W020;H0YHC3;F5H1X5;F8VRJ2;B3KV44;F8VUX1;F8VXI6;H0YH88;F8VVB5	P55209;H0YIV4;F5H4R6;F8W0J6;B3KNT8;B7Z9C2;F8VV59;F8VY35;F8W118;F8W020;H0YHC3;F5H1X5;F8VRJ2;B3KV44;F8VUX1;F8VXI6;H0YH88;F8VVB5	Nucleosome assembly protein 1-like 1	NAP1L1	18
1290000000	1010000000	1090000000	1220000000	1170000000	1110000000	1520000000	1440000000	1590000000	1050000000	1050000000	1500000000	604000000	617000000	638000000	605000000	713000000	716000000	683000000	632000000	821000000	791000000	730000000	751000000	P82650;G5E9V5;G5E9W7;H7C5L9;H7C5H3;Q9H3I1;H7C5F2;C9J5D8	P82650;G5E9V5;G5E9W7;H7C5L9;H7C5H3	28S ribosomal protein S22, mitochondrial	MRPS22	8
10500000	11800000	1	1	6630600	1	1	1	1	1	1	1	428000000	435000000	335000000	326000000	445000000	457000000	608000000	566000000	579000000	820000000	652000000	744000000	Q9UBV2;Q9UBV2-2;G3V3B3;H7BXG0	Q9UBV2	Protein sel-1 homolog 1	SEL1L	4
1710000000	1850000000	1520000000	1380000000	1940000000	2050000000	1920000000	2100000000	1750000000	2370000000	2560000000	1520000000	761000000	785000000	817000000	818000000	1360000000	1320000000	860000000	761000000	693000000	866000000	658000000	739000000	P62316	P62316	Small nuclear ribonucleoprotein Sm D2	SNRPD2	1
3200000000	3260000000	3190000000	3410000000	3250000000	3080000000	3450000000	3180000000	3330000000	3180000000	3250000000	3430000000	1080000000	1020000000	973000000	1110000000	1120000000	1080000000	596000000	692000000	831000000	879000000	704000000	738000000	Q9P2R6;H7BYW9;H0Y975	Q9P2R6;H7BYW9	Arginine-glutamic acid dipeptide repeats protein	RERE	3
9684400	45000000	32900000	27700000	32800000	12800000	12200000	6153200	11500000	28300000	37400000	32000000	410000000	483000000	439000000	406000000	488000000	461000000	746000000	766000000	1360000000	907000000	801000000	738000000	Q7Z4H7;Q7Z4H7-3;Q5VY60;Q5SYF9;Q7Z4H7-2	Q7Z4H7;Q7Z4H7-3;Q5VY60	HAUS augmin-like complex subunit 6	HAUS6;FAM29A	5
1970000000	2080000000	1960000000	2030000000	2070000000	2050000000	2150000000	2060000000	2140000000	2090000000	2080000000	2040000000	722000000	762000000	770000000	774000000	999000000	1020000000	727000000	694000000	669000000	669000000	701000000	735000000	Q1KMD3;H3BQZ7	Q1KMD3;H3BQZ7	Heterogeneous nuclear ribonucleoprotein U-like protein 2	HNRNPUL2;hCG_2044799	2
598000000	834000000	788000000	1100000000	660000000	725000000	850000000	875000000	817000000	552000000	542000000	978000000	780000000	826000000	776000000	678000000	484000000	556000000	471000000	536000000	561000000	452000000	726000000	606000000	P13807;P13807-2;B7Z806;F5H1N8;C9IYM4;F5H3S3;P54840	P13807;P13807-2;B7Z806;F5H1N8	Glycogen [starch] synthase, muscle	GYS1	7
583000000	643000000	876000000	847000000	873000000	792000000	664000000	685000000	821000000	660000000	694000000	804000000	919000000	815000000	834000000	871000000	743000000	863000000	767000000	766000000	686000000	748000000	726000000	740000000	Q8IXB1;F8W884;Q8IXB1-2;Q3B7W8;E7EP04;Q71S60;H7C1G0	Q8IXB1;F8W884;Q8IXB1-2	DnaJ homolog subfamily C member 10	DNAJC10	7
1010000000	953000000	1010000000	932000000	1170000000	1190000000	1080000000	1050000000	958000000	1150000000	1150000000	1030000000	716000000	697000000	1010000000	1030000000	831000000	1010000000	962000000	911000000	893000000	773000000	824000000	734000000	Q13283;F8W7N6;F5H4D6;E5RIZ6;E5RJU8;Q5HYE9;E5RH42;E5RIF8;E5RI46;E5RH00	Q13283;F8W7N6;F5H4D6	Ras GTPase-activating protein-binding protein 1	G3BP1	10
269000000	176000000	456000000	316000000	364000000	325000000	287000000	301000000	355000000	341000000	311000000	327000000	705000000	648000000	829000000	757000000	671000000	715000000	652000000	683000000	669000000	737000000	688000000	733000000	P62258;P62258-2;I3L3T1;B4DJF2;I3L0W5	P62258;P62258-2;I3L3T1;B4DJF2	14-3-3 protein epsilon	YWHAE	5
48600000	45400000	62200000	48400000	63500000	56000000	24400000	7792900	46500000	23100000	24200000	33700000	1040000000	919000000	782000000	806000000	731000000	650000000	731000000	783000000	787000000	806000000	653000000	732000000	P62195;A8K3Z3	P62195;A8K3Z3	26S protease regulatory subunit 8	PSMC5	2
1070000000	698000000	830000000	767000000	963000000	985000000	986000000	1020000000	846000000	1100000000	1020000000	965000000	624000000	600000000	629000000	603000000	778000000	759000000	820000000	807000000	762000000	689000000	723000000	730000000	Q96SB4;Q96SB4-3;H3BLV9;Q5R363;D6RBF8;H7C521;E7ETV6;Q9UPE1;Q9UPE1-4;A8MPY5;Q9UPE1-3;A8MPP7;Q9UPE1-2;D6RBM8;C9JWF7;C9J2M4;H7C2I2;H0Y932	Q96SB4;Q96SB4-3;H3BLV9;Q5R363	SRSF protein kinase 1	SRPK1	18
1	1	1	1	1	1	1	1	1	1	1	1	367000000	384000000	344000000	349000000	419000000	399000000	683000000	681000000	683000000	596000000	756000000	726000000	Q9H7U1-3;Q9H7U1;Q9H7U1-2;B4DFY4	Q9H7U1-3;Q9H7U1	Protein FAM190B	FAM190B	4
15000000	23900000	1	3740200	1	1	5686800	1	1	1	25800000	7781700	146000000	71900000	119000000	67200000	55700000	53200000	626000000	501000000	927000000	797000000	789000000	726000000	O75717;C9JW18;F8W7P7;C9JYB3	O75717;C9JW18;F8W7P7	WD repeat and HMG-box DNA-binding protein 1	WDHD1	4
175000000	408000000	570000000	353000000	404000000	339000000	610000000	918000000	635000000	547000000	834000000	831000000	367000000	365000000	349000000	371000000	326000000	429000000	557000000	545000000	489000000	629000000	718000000	713000000	Q14137;Q96Q25;E9PIF8;E9PRN9	Q14137;Q96Q25;E9PIF8	Ribosome biogenesis protein BOP1	BOP1;KM-PA-2	4
784420	2266200	12200000	4920000	8277600	6184600	9080300	4067700	6808700	4588800	8414500	4997300	206000000	206000000	227000000	206000000	182000000	218000000	797000000	843000000	840000000	762000000	746000000	725000000	G5E9G8;Q15032-2;E9PBB4;Q15032;E9PG42;H7C207;C9JJI1;H7C1X4;H7BZ47;H7C2F9	G5E9G8;Q15032-2;E9PBB4;Q15032;E9PG42;H7C207;C9JJI1	R3H domain-containing protein 1	R3HDM1	10
3944200	3566700	1278400	3549900	2434500	2653800	2057500	3041000	1155900	2402200	1641700	2390200	58400000	58400000	56600000	57000000	45000000	54800000	698000000	964000000	739000000	679000000	906000000	722000000	Q5VUJ6;F5H2T1;H0YFR0	Q5VUJ6;F5H2T1	Leucine-rich repeat and calponin homology domain-containing protein 2	LRCH2	3
1240000000	1270000000	1020000000	1160000000	897000000	934000000	1070000000	1180000000	1260000000	942000000	804000000	1250000000	612000000	644000000	591000000	581000000	679000000	758000000	549000000	569000000	622000000	629000000	719000000	716000000	Q9Y399;Q5T8A0	Q9Y399;Q5T8A0	28S ribosomal protein S2, mitochondrial	MRPS2	2
1	1	15900000	36200000	1	1	1	22000000	1	17400000	19100000	1	707000000	711000000	646000000	636000000	543000000	687000000	648000000	568000000	625000000	682000000	630000000	709000000	G8JLI3;Q5H9R7;Q5H9R7-2;Q5H9R7-6;E9PKF6;H7BXH2;Q5H9R7-5;Q5H9R7-4;Q5H9R7-3;E9PQP7;H0YEN2;B4DP39;E9PNN8;E9PK08;H0YDW1;E9PKG4;H0YDK9;E9PJD8	G8JLI3;Q5H9R7;Q5H9R7-2;Q5H9R7-6;E9PKF6;H7BXH2;Q5H9R7-5;Q5H9R7-4;Q5H9R7-3;E9PQP7;H0YEN2	Serine/threonine-protein phosphatase 6 regulatory subunit 3	PPP6R3	18
12700000	7246400	113000000	34800000	25500000	41400000	134000000	84700000	37800000	66300000	69700000	20800000	873000000	899000000	528000000	476000000	650000000	639000000	438000000	478000000	339000000	303000000	690000000	708000000	Q9NNW5;E9PDU5;E9PBK6;C9K020;Q9NW86;C9JFP6	Q9NNW5;E9PDU5;E9PBK6	WD repeat-containing protein 6	WDR6	6
306000000	287000000	234000000	264000000	356000000	363000000	338000000	308000000	306000000	596000000	553000000	292000000	335000000	370000000	348000000	370000000	479000000	499000000	691000000	781000000	664000000	589000000	674000000	706000000	P49750-4;P49750;P49750-3;H0YIQ2;F8VU51;H0YI23	P49750-4;P49750;P49750-3;H0YIQ2;F8VU51	YLP motif-containing protein 1	YLPM1	6
1610000000	1960000000	880000000	1030000000	1520000000	1150000000	1340000000	1290000000	1210000000	1170000000	1130000000	1170000000	735000000	714000000	763000000	730000000	585000000	544000000	764000000	920000000	889000000	932000000	791000000	702000000	P62854;F8VZW7;Q5JNZ5	P62854;F8VZW7;Q5JNZ5	40S ribosomal protein S26;Putative 40S ribosomal protein S26-like 1	RPS26;RPS26P11	3
55300000	88100000	38500000	43900000	58400000	76900000	75100000	49300000	61200000	55800000	57700000	40200000	1610000000	1440000000	1270000000	1200000000	1930000000	1790000000	976000000	1100000000	758000000	777000000	742000000	702000000	P53985;Q5T8R5;Q49A45;Q5T8R3	P53985	Monocarboxylate transporter 1	SLC16A1	4
813000000	765000000	775000000	773000000	754000000	760000000	520000000	546000000	515000000	672000000	670000000	504000000	651000000	650000000	643000000	604000000	727000000	773000000	742000000	731000000	625000000	685000000	664000000	700000000	Q2KHR3;Q2KHR3-2;C9JJ88;H0YCQ7;E9PQD3	Q2KHR3;Q2KHR3-2;C9JJ88	Glutamine and serine-rich protein 1	QSER1	5
5135000	2495100	1	5356600	2555700	28700000	1	24400000	1	20600000	2670500	23400000	164000000	180000000	219000000	290000000	192000000	192000000	645000000	627000000	686000000	1000000000	635000000	700000000	Q9BXF6	Q9BXF6	Rab11 family-interacting protein 5	RAB11FIP5	1
709000000	816000000	1190000000	1010000000	768000000	781000000	817000000	759000000	778000000	829000000	860000000	758000000	666000000	638000000	749000000	624000000	862000000	762000000	691000000	654000000	603000000	556000000	723000000	697000000	Q8NCA5;Q8NCA5-2;E9PH82;B4DT23;C9J3G8	Q8NCA5;Q8NCA5-2;E9PH82;B4DT23	Protein FAM98A	FAM98A	5
928000000	953000000	579000000	611000000	994000000	966000000	1320000000	1310000000	953000000	915000000	862000000	845000000	624000000	654000000	768000000	660000000	688000000	581000000	754000000	702000000	665000000	648000000	695000000	693000000	P49207	P49207	60S ribosomal protein L34	RPL34	1
4040000000	3810000000	5690000000	5850000000	5000000000	5160000000	3900000000	4060000000	4060000000	3680000000	4490000000	4090000000	835000000	876000000	1250000000	1130000000	958000000	930000000	691000000	589000000	737000000	729000000	781000000	692000000	Q15393;Q15393-3;Q15393-2;I3L4G7;H3BMB0	Q15393;Q15393-3	Splicing factor 3B subunit 3	SF3B3	5
19500000	7590700	33100000	25400000	21700000	23700000	14700000	27300000	23200000	2191100	20700000	27800000	1120000000	1100000000	1060000000	1100000000	931000000	935000000	706000000	643000000	771000000	705000000	699000000	687000000	E7EUE1;P28288;F5GYC1;P28288-2;P28288-3	E7EUE1;P28288;F5GYC1;P28288-2	ATP-binding cassette sub-family D member 3	ABCD3	5
87700000	65400000	59400000	70900000	50400000	44200000	101000000	58500000	114000000	63900000	46300000	59000000	429000000	395000000	374000000	418000000	435000000	473000000	685000000	661000000	671000000	667000000	723000000	685000000	Q9UPY3;Q9UPY3-2;B3KRG4;H0YJZ6	Q9UPY3;Q9UPY3-2	Endoribonuclease Dicer	DICER1	4
20600000	1	10400000	1	42900000	26400000	6330300	9639300	39900000	28600000	6196400	10300000	814000000	1060000000	676000000	783000000	889000000	1030000000	564000000	542000000	519000000	476000000	552000000	683000000	E9PBD4;H0Y368;Q5QPK2;O60762;E9PHH5;Q5QPJ9	E9PBD4;H0Y368;Q5QPK2;O60762	Dolichol-phosphate mannosyltransferase	DPM1	6
835000000	791000000	770000000	717000000	845000000	901000000	945000000	925000000	892000000	1210000000	1070000000	891000000	654000000	626000000	680000000	560000000	691000000	760000000	770000000	729000000	664000000	667000000	618000000	680000000	Q9BZE4;B7Z7A3;B4DY13;Q5T3R7	Q9BZE4;B7Z7A3;B4DY13	Nucleolar GTP-binding protein 1	GTPBP4	4
318000000	382000000	305000000	280000000	290000000	293000000	313000000	256000000	270000000	300000000	362000000	245000000	570000000	602000000	611000000	565000000	601000000	611000000	675000000	688000000	736000000	650000000	716000000	680000000	P24928;Q6NX41	P24928	DNA-directed RNA polymerase II subunit RPB1	POLR2A	2
13300000	1	8574600	4986300	5645300	8380100	4747900	7462800	12100000	4353500	9297900	6605000	164000000	161000000	108000000	107000000	104000000	140000000	531000000	585000000	709000000	718000000	615000000	680000000	A7MCY6;F5H1U4;A7MCY6-2	A7MCY6	TANK-binding kinase 1-binding protein 1	TBKBP1	3
1330000000	1190000000	870000000	881000000	1380000000	1320000000	1310000000	1180000000	1420000000	1330000000	1320000000	1340000000	676000000	711000000	745000000	762000000	833000000	721000000	899000000	999000000	941000000	1000000000	704000000	676000000	P46782	P46782	40S ribosomal protein S5;40S ribosomal protein S5, N-terminally processed	RPS5	1
192000000	174000000	236000000	219000000	165000000	143000000	75800000	97600000	149000000	250000000	190000000	137000000	970000000	1030000000	859000000	916000000	820000000	850000000	689000000	705000000	617000000	592000000	630000000	675000000	Q14204;H0YJ21	Q14204	Cytoplasmic dynein 1 heavy chain 1	DYNC1H1	2
301000000	394000000	398000000	510000000	346000000	249000000	186000000	563000000	377000000	254000000	271000000	306000000	1080000000	1170000000	1100000000	831000000	830000000	1060000000	536000000	536000000	620000000	516000000	716000000	668000000	P07900-2;P07900;Q86U12;G3V2J8;Q58FG0	P07900-2;P07900;Q86U12	Heat shock protein HSP 90-alpha	HSP90AA1	5
7795300	11900000	6823200	7230300	6121200	5074000	6030000	6672500	6238400	5024900	3816800	7975400	450000000	407000000	414000000	401000000	608000000	658000000	861000000	716000000	969000000	851000000	718000000	663000000	Q96D09	Q96D09	G-protein coupled receptor-associated sorting protein 2	GPRASP2	1
49200000	127000000	54300000	86400000	54500000	87300000	80700000	86800000	93000000	58600000	51500000	52400000	454000000	265000000	229000000	293000000	306000000	212000000	676000000	595000000	822000000	625000000	648000000	660000000	Q86TB9;Q86TB9-4;Q86TB9-2;Q86TB9-3	Q86TB9;Q86TB9-4;Q86TB9-2	Protein PAT1 homolog 1	PATL1	4
282000000	290000000	482000000	420000000	353000000	283000000	240000000	219000000	412000000	379000000	365000000	418000000	669000000	643000000	734000000	729000000	552000000	518000000	407000000	534000000	455000000	476000000	675000000	659000000	P26641;B4DTG2;B4DUP0;E7EMT2	P26641;B4DTG2	Elongation factor 1-gamma	EEF1G	4
8929600	12100000	28100000	218000000	22700000	1	16400000	27100000	1	49800000	22500000	34300000	699000000	618000000	550000000	526000000	409000000	581000000	677000000	558000000	564000000	804000000	704000000	658000000	O15084;O15084-1;O15084-4;O15084-2;B4DIW9	O15084;O15084-1;O15084-4;O15084-2;B4DIW9	Serine/threonine-protein phosphatase 6 regulatory ankyrin repeat subunit A	ANKRD28	5
171000000	225000000	143000000	139000000	207000000	171000000	210000000	185000000	165000000	134000000	141000000	129000000	503000000	530000000	589000000	565000000	547000000	501000000	815000000	797000000	833000000	841000000	740000000	658000000	Q9Y2X9;A6NF48;F5H1Z5	Q9Y2X9;A6NF48;F5H1Z5	Zinc finger protein 281	ZNF281	3
574000000	595000000	509000000	557000000	638000000	617000000	631000000	698000000	633000000	675000000	733000000	626000000	464000000	529000000	524000000	455000000	479000000	451000000	546000000	535000000	627000000	603000000	652000000	582000000	G3V1N1;O15226	G3V1N1;O15226	NF-kappa-B-repressing factor	NKRF	2
1160000000	904000000	760000000	555000000	855000000	778000000	981000000	799000000	744000000	847000000	742000000	769000000	561000000	607000000	570000000	660000000	589000000	549000000	592000000	561000000	574000000	623000000	522000000	655000000	P62273;P62273-2	P62273;P62273-2	40S ribosomal protein S29	RPS29	2
27200000	4082500	37800000	52200000	21900000	19000000	9857100	22000000	29800000	21300000	31200000	45600000	874000000	912000000	877000000	777000000	778000000	703000000	651000000	732000000	651000000	600000000	586000000	651000000	P25205;E9PF11;Q7Z6P5	P25205	DNA replication licensing factor MCM3	MCM3	3
1340000000	1090000000	1140000000	1070000000	1210000000	1280000000	1210000000	1140000000	1070000000	1270000000	1320000000	1110000000	782000000	741000000	739000000	679000000	807000000	872000000	807000000	764000000	693000000	653000000	645000000	649000000	Q6P158;H7C109;Q6P158-2;F8WAZ3;F8W801;Q6P158-3;C9J207;H7BZ23	Q6P158	Putative ATP-dependent RNA helicase DHX57	DHX57	8
1710000000	1670000000	947000000	950000000	1530000000	1590000000	1590000000	1630000000	1300000000	1260000000	1180000000	1450000000	879000000	708000000	700000000	668000000	1110000000	981000000	846000000	815000000	898000000	901000000	692000000	648000000	Q9HC36;I3L443;I3L0T6	Q9HC36;I3L443	RNA methyltransferase-like protein 1	RNMTL1	3
1070000000	956000000	789000000	784000000	836000000	850000000	1010000000	1000000000	936000000	900000000	908000000	923000000	598000000	654000000	545000000	524000000	649000000	780000000	717000000	706000000	624000000	620000000	641000000	647000000	Q9H6S0;E9PE26;D6RA70;D6R9T8;D6RF50	Q9H6S0;E9PE26;D6RA70	Probable ATP-dependent RNA helicase YTHDC2	YTHDC2	5
1420000000	1390000000	1260000000	1100000000	997000000	1070000000	1200000000	1360000000	1580000000	1120000000	950000000	1620000000	533000000	598000000	649000000	562000000	676000000	786000000	599000000	534000000	673000000	593000000	611000000	638000000	Q9P015;E5RHF4;E5RIZ4	Q9P015;E5RHF4	39S ribosomal protein L15, mitochondrial	MRPL15	3
8989500	1	15600000	16400000	1	49500000	62200000	63200000	8494000	1	1	1	206000000	203000000	184000000	188000000	147000000	197000000	662000000	729000000	703000000	617000000	722000000	638000000	Q17RU2;Q04864;Q00653-3	Q17RU2;Q04864	Proto-oncogene c-Rel	REL	3
19200000	1	37700000	27900000	16200000	16600000	15100000	23200000	2822800	76700000	36300000	18500000	1050000000	992000000	720000000	662000000	942000000	860000000	663000000	705000000	623000000	520000000	589000000	634000000	Q53H12;E9PG39;Q53H12-2	Q53H12;E9PG39	Acylglycerol kinase, mitochondrial	AGK	3
263000000	286000000	245000000	256000000	250000000	250000000	214000000	205000000	213000000	204000000	199000000	260000000	470000000	489000000	423000000	416000000	438000000	459000000	508000000	529000000	592000000	585000000	622000000	631000000	P52294;C9JYI4;C9J4U1;C9JWD9;F2Z3G4;C9J352;O15131	P52294;C9JYI4;C9J4U1;C9JWD9;F2Z3G4;C9J352	Importin subunit alpha-1	KPNA1	7
479000000	529000000	474000000	446000000	600000000	519000000	485000000	511000000	474000000	419000000	490000000	463000000	900000000	859000000	904000000	920000000	860000000	880000000	790000000	760000000	805000000	664000000	595000000	627000000	P56192;B3KVK7;A6NC17;H0YHV5;H0YIP0;F5H2V6;H0YI94;F8VZZ9;F8W0S4;F8W0M7;F8VS26;H0YI27;H0YHL6;H0YIC2	P56192;B3KVK7;A6NC17	Methionine--tRNA ligase, cytoplasmic	MARS	14
275000000	321000000	392000000	389000000	291000000	297000000	213000000	219000000	299000000	335000000	298000000	333000000	639000000	612000000	637000000	696000000	599000000	570000000	611000000	575000000	567000000	498000000	657000000	626000000	E7EX29;P63104;E7ESK7;E7EVZ2;E9PD24;E5RIR4;E5RGE1;E7EX24;B0AZS6;H0YB80;B7Z2E6	E7EX29;P63104;E7ESK7;E7EVZ2;E9PD24;E5RIR4;E5RGE1	14-3-3 protein zeta/delta	YWHAZ	11
1480000000	1390000000	1150000000	1100000000	984000000	1060000000	1170000000	1190000000	1440000000	1000000000	957000000	1390000000	610000000	574000000	526000000	507000000	643000000	663000000	608000000	589000000	625000000	643000000	627000000	624000000	F8W930;Q9Y6M1;Q9Y6M1-1;Q9Y6M1-4;Q9Y6M1-3;Q9Y6M1-6;Q9Y6M1-5	F8W930;Q9Y6M1;Q9Y6M1-1;Q9Y6M1-4;Q9Y6M1-3;Q9Y6M1-6;Q9Y6M1-5	Insulin-like growth factor 2 mRNA-binding protein 2	IGF2BP2	7
473000000	370000000	352000000	522000000	313000000	353000000	353000000	342000000	334000000	195000000	304000000	320000000	511000000	518000000	542000000	583000000	511000000	519000000	572000000	471000000	448000000	437000000	528000000	623000000	Q07021;I3L3B0;I3L3Q7	Q07021;I3L3B0;I3L3Q7	Complement component 1 Q subcomponent-binding protein, mitochondrial	C1QBP	3
2020000000	2020000000	1460000000	1420000000	1390000000	1640000000	1610000000	1800000000	1690000000	1400000000	1370000000	1900000000	778000000	737000000	855000000	951000000	793000000	928000000	674000000	697000000	734000000	849000000	710000000	620000000	Q9BYN8	Q9BYN8	28S ribosomal protein S26, mitochondrial	MRPS26	1
519000000	463000000	528000000	457000000	363000000	411000000	344000000	384000000	420000000	351000000	401000000	493000000	652000000	695000000	717000000	704000000	714000000	644000000	643000000	630000000	646000000	587000000	619000000	620000000	G5E9Q2;O75534;E9PGZ0;O75534-2;E9PLT0;E9PLD4;E9PKN4;E9PNG3	G5E9Q2;O75534;E9PGZ0;O75534-2;E9PLT0	Cold shock domain-containing protein E1	CSDE1	8
4080000000	4030000000	4060000000	4200000000	4210000000	4430000000	4590000000	4350000000	4430000000	3920000000	4350000000	4270000000	779000000	963000000	959000000	996000000	1230000000	1230000000	582000000	518000000	572000000	615000000	545000000	619000000	A5PL33;C9J5U6	A5PL33	Protein KRBA1	KRBA1	2
1	1	4124800	1	1	32500000	30900000	1	1	8328800	1	30000000	218000000	204000000	155000000	134000000	383000000	196000000	570000000	337000000	336000000	578000000	545000000	618000000	P10644	P10644	cAMP-dependent protein kinase type I-alpha regulatory subunit	PRKAR1A	1
323000000	276000000	290000000	249000000	319000000	273000000	307000000	292000000	303000000	328000000	319000000	287000000	430000000	477000000	450000000	501000000	507000000	498000000	610000000	613000000	628000000	660000000	639000000	617000000	Q9ULX3;H3BUR4	Q9ULX3	RNA-binding protein NOB1	NOB1	2
1020000000	1190000000	487000000	517000000	1100000000	1010000000	1460000000	1360000000	1150000000	1260000000	944000000	1120000000	691000000	605000000	722000000	768000000	700000000	710000000	759000000	814000000	795000000	800000000	606000000	616000000	P18077;C9K025;F8WB72;F8WBS5	P18077;C9K025;F8WB72;F8WBS5	60S ribosomal protein L35a	RPL35A	4
266000000	261000000	583000000	535000000	341000000	314000000	149000000	161000000	370000000	256000000	369000000	301000000	754000000	740000000	729000000	766000000	779000000	741000000	651000000	633000000	461000000	332000000	636000000	616000000	P06576;F8VPV9;H0YH81;F8W079;F8W0P7;F8VQY0;H0YI37	P06576;F8VPV9;H0YH81;F8W079	ATP synthase subunit beta, mitochondrial;ATP synthase subunit beta	ATP5B	7
1	1	6006000	8087800	1	1	1	7121100	16200000	1	1	7903500	232000000	215000000	225000000	258000000	319000000	247000000	509000000	437000000	693000000	613000000	404000000	614000000	Q9NXR1-2;Q9NXR1;I3L2S8;I3L3G9;I3L2R9;I3L522;I3L533;I3L2T8;I3L464;I3L2R3	Q9NXR1-2;Q9NXR1	Nuclear distribution protein nudE homolog 1	NDE1	10
2310000000	2180000000	1960000000	1720000000	2410000000	2120000000	2240000000	2100000000	2080000000	1850000000	1750000000	2000000000	869000000	913000000	642000000	679000000	1380000000	1320000000	969000000	1080000000	941000000	841000000	689000000	613000000	Q8N5F7;Q5M9Q1	Q8N5F7;Q5M9Q1	NF-kappa-B-activating protein;NKAP-like protein	NKAP;NKAPL	2
1880000000	1800000000	1990000000	2130000000	1240000000	1280000000	1350000000	1350000000	1460000000	1190000000	1270000000	1470000000	508000000	512000000	461000000	448000000	540000000	518000000	542000000	455000000	551000000	523000000	619000000	612000000	Q9NYA4	Q9NYA4	Myotubularin-related protein 4	MTMR4	1
2480000000	2450000000	2560000000	2610000000	2030000000	2160000000	1770000000	2130000000	1660000000	2090000000	2040000000	1710000000	490000000	530000000	504000000	477000000	687000000	579000000	565000000	555000000	599000000	527000000	606000000	612000000	P09661;H0YMA0;H0YLR3;H0YKK0;O95485;Q9UEN1	P09661;H0YMA0;H0YLR3	U2 small nuclear ribonucleoprotein A	SNRPA1	6
899000000	826000000	1170000000	1010000000	930000000	918000000	963000000	1010000000	983000000	665000000	729000000	812000000	524000000	562000000	621000000	626000000	403000000	460000000	531000000	587000000	498000000	561000000	639000000	607000000	P26599-3;P26599-2;P26599;A6NLN1;B4DSI2	P26599-3;P26599-2;P26599	Polypyrimidine tract-binding protein 1	PTBP1	5
1	1	817000000	508000000	561000000	455000000	563000000	573000000	518000000	444000000	743000000	452000000	439000000	1	1	1	1	484000000	471000000	394000000	525000000	649000000	604000000	352000000	Q9C0B9	Q9C0B9	Zinc finger CCHC domain-containing protein 2	ZCCHC2	1
768000000	781000000	837000000	913000000	737000000	750000000	581000000	567000000	620000000	692000000	645000000	659000000	465000000	452000000	512000000	473000000	582000000	553000000	563000000	553000000	565000000	540000000	600000000	599000000	O43148-2;O43148;F5H2D9;B7Z8S9	O43148-2;O43148	mRNA cap guanine-N7 methyltransferase	RNMT	4
1660000000	1920000000	2110000000	2130000000	1580000000	1480000000	1720000000	1820000000	1810000000	1450000000	1330000000	1890000000	589000000	756000000	557000000	588000000	558000000	611000000	473000000	495000000	488000000	571000000	622000000	607000000	P67809;H0Y449;E7ETA0;C9J5V9	P67809;H0Y449;E7ETA0;C9J5V9	Nuclease-sensitive element-binding protein 1	YBX1	4
133000000	337000000	169000000	232000000	121000000	312000000	203000000	175000000	253000000	197000000	206000000	115000000	669000000	569000000	583000000	612000000	499000000	631000000	763000000	614000000	631000000	646000000	708000000	602000000	E7EQZ4;Q16637;Q16637-3;Q16637-2;Q16637-4;B4DP61	E7EQZ4;Q16637;Q16637-3;Q16637-2;Q16637-4;B4DP61	Survival motor neuron protein	SMN1	6
1480000000	1680000000	1980000000	2060000000	1810000000	1710000000	1520000000	1380000000	1650000000	1740000000	1910000000	1390000000	773000000	764000000	789000000	731000000	798000000	805000000	497000000	553000000	531000000	515000000	598000000	600000000	Q01844-5;Q01844;Q01844-3;B0QYK0;B0QYK1;C9JGE3;Q01844-2;Q01844-4;F8WC90	Q01844-5;Q01844;Q01844-3;B0QYK0;B0QYK1;C9JGE3;Q01844-2	RNA-binding protein EWS	EWSR1	9
364000000	307000000	442000000	389000000	346000000	354000000	277000000	326000000	335000000	307000000	286000000	329000000	571000000	627000000	595000000	641000000	574000000	572000000	622000000	608000000	630000000	632000000	493000000	598000000	B4DNJ6;Q9Y3F4;B0AZV0;H0YH33	B4DNJ6;Q9Y3F4;B0AZV0	Serine-threonine kinase receptor-associated protein	STRAP	4
1543600	1614200	11900000	8803600	10700000	5391200	2723900	3735800	6465500	2180100	5228000	2274700	891000000	1000000000	925000000	777000000	749000000	760000000	659000000	719000000	704000000	622000000	669000000	598000000	P43686;P43686-2	P43686;P43686-2	26S protease regulatory subunit 6B	PSMC4	2
939000000	1010000000	734000000	595000000	1030000000	1010000000	972000000	947000000	629000000	942000000	830000000	864000000	612000000	492000000	565000000	604000000	560000000	449000000	667000000	738000000	674000000	937000000	590000000	567000000	P83881;H0Y5B4;H7BZ11;H0Y3V9;H7BY91	P83881;H0Y5B4;H7BZ11;H0Y3V9;H7BY91	60S ribosomal protein L36a	RPL36A	5
4210000000	4170000000	6310000000	6090000000	5760000000	5800000000	5540000000	5870000000	5400000000	6970000000	6180000000	5370000000	811000000	843000000	931000000	895000000	1180000000	1040000000	672000000	643000000	597000000	523000000	652000000	596000000	P62140;E7ETD8;C9JP48;C9J9S3;H0Y3Y6	P62140;E7ETD8	Serine/threonine-protein phosphatase PP1-beta catalytic subunit;Serine/threonine-protein phosphatase	PPP1CB	5
1510000000	1370000000	1570000000	1420000000	1420000000	1460000000	1610000000	1900000000	1450000000	2120000000	2050000000	1520000000	483000000	597000000	467000000	527000000	913000000	879000000	761000000	963000000	516000000	395000000	857000000	591000000	Q16629;C9JAB2;G5E9M3;Q16629-2;Q16629-3;F8WEA1	Q16629;C9JAB2;G5E9M3;Q16629-2;Q16629-3	Serine/arginine-rich splicing factor 7	SRSF7	6
720000000	822000000	574000000	602000000	528000000	572000000	527000000	510000000	539000000	544000000	461000000	532000000	488000000	497000000	513000000	520000000	527000000	559000000	549000000	560000000	525000000	497000000	586000000	601000000	P60228;E5RGA2;H0YBR5;E5RHS5;E5RIT4;H0YAW4;E5RII3;H0YBP5;E5RJ25;E5RIP5	P60228;E5RGA2	Eukaryotic translation initiation factor 3 subunit E	EIF3E	10
33200000	19200000	41700000	23800000	22800000	24500000	42000000	23400000	51500000	30100000	50800000	28000000	1050000000	1010000000	836000000	815000000	955000000	877000000	525000000	777000000	553000000	767000000	612000000	585000000	Q3ZCQ8-2;Q3ZCQ8;Q330K1	Q3ZCQ8-2;Q3ZCQ8;Q330K1	Mitochondrial import inner membrane translocase subunit TIM50	TIMM50	3
265000000	288000000	306000000	346000000	300000000	355000000	340000000	387000000	294000000	448000000	468000000	364000000	574000000	558000000	442000000	479000000	542000000	574000000	563000000	616000000	546000000	502000000	596000000	582000000	Q10570;E9PIM1	Q10570	Cleavage and polyadenylation specificity factor subunit 1	CPSF1	2
588000000	658000000	470000000	482000000	520000000	585000000	488000000	531000000	486000000	486000000	432000000	524000000	403000000	429000000	342000000	335000000	388000000	391000000	547000000	515000000	509000000	476000000	575000000	566000000	Q9BXP5;Q9BXP5-3;Q9BXP5-2;Q9BXP5-4;Q9BXP5-5;H7C3A1;H7C1K0;C9JUL9;F5H3Y8;H7C0U8	Q9BXP5;Q9BXP5-3;Q9BXP5-2;Q9BXP5-4;Q9BXP5-5;H7C3A1	Serrate RNA effector molecule homolog	SRRT	10
3220600	10900000	1	1911500	1	1	3775400	5171600	1	26500000	47900000	35000000	5742600	4062100	4396200	3258400	2469100	3023200	390000000	430000000	542000000	591000000	587000000	581000000	Q16665;A8MYV6;C0LZJ3;F8W9L0;Q16665-2;B4E2U7;Q9Y2N7;Q9Y2N7-2;Q9Y2N7-3;E7EWV6;Q9Y2N7-4;E9PNQ7	Q16665;A8MYV6;C0LZJ3;F8W9L0;Q16665-2;B4E2U7	Hypoxia-inducible factor 1-alpha	HIF1A	12
727000000	743000000	964000000	673000000	712000000	664000000	813000000	694000000	849000000	561000000	564000000	764000000	525000000	582000000	642000000	498000000	533000000	586000000	440000000	396000000	498000000	488000000	518000000	577000000	P38919;I3L3F6;I3L2Z3;I3L3H2;I3L2M0;I3L1H0	P38919	Eukaryotic initiation factor 4A-III	EIF4A3	6
885000000	888000000	692000000	705000000	788000000	827000000	869000000	796000000	737000000	901000000	870000000	756000000	510000000	539000000	616000000	567000000	626000000	569000000	756000000	705000000	650000000	637000000	558000000	575000000	Q8IWS0;E9PC97;B4E0G4;Q5JRC6;Q8IWS0-2	Q8IWS0;E9PC97;B4E0G4;Q5JRC6;Q8IWS0-2	PHD finger protein 6	PHF6	5
511000000	525000000	599000000	661000000	384000000	491000000	575000000	624000000	346000000	1030000000	915000000	401000000	231000000	244000000	267000000	284000000	288000000	289000000	472000000	527000000	707000000	774000000	561000000	553000000	Q9P2D1;Q9P2D1-2;E9PNZ2;Q8TD26	Q9P2D1	Chromodomain-helicase-DNA-binding protein 7	CHD7	4
1270000000	1410000000	1130000000	1130000000	1060000000	1090000000	1380000000	1400000000	1550000000	989000000	1060000000	1470000000	555000000	508000000	511000000	506000000	570000000	574000000	484000000	498000000	480000000	496000000	572000000	574000000	O95900;B7Z7G5	O95900;B7Z7G5	Probable tRNA pseudouridine synthase 2	TRUB2	2
986000000	1140000000	1150000000	1100000000	795000000	832000000	814000000	956000000	848000000	754000000	696000000	900000000	619000000	613000000	542000000	506000000	668000000	622000000	498000000	422000000	425000000	415000000	563000000	573000000	Q92900;Q92900-2	Q92900;Q92900-2	Regulator of nonsense transcripts 1	UPF1	2
1110000000	1170000000	838000000	1010000000	1000000000	964000000	1090000000	1060000000	1200000000	992000000	1110000000	1100000000	509000000	520000000	431000000	473000000	584000000	643000000	596000000	639000000	599000000	558000000	547000000	573000000	O75569;O75569-2;O75569-3;G5E9Q4;C9JMM3;F8WEG8;B4DJC7	O75569;O75569-2;O75569-3;G5E9Q4	Interferon-inducible double stranded RNA-dependent protein kinase activator A	PRKRA	7
1490000000	1640000000	1110000000	1100000000	975000000	1120000000	1190000000	1260000000	1370000000	816000000	850000000	1430000000	538000000	606000000	533000000	575000000	649000000	623000000	522000000	474000000	526000000	475000000	530000000	571000000	Q9Y3B7;Q9Y3B7-2;A6NLT0;E9PQB6;H0YCD5	Q9Y3B7;Q9Y3B7-2;A6NLT0	39S ribosomal protein L11, mitochondrial	MRPL11	5
389000000	386000000	246000000	282000000	335000000	311000000	362000000	322000000	342000000	380000000	339000000	332000000	465000000	478000000	506000000	451000000	442000000	532000000	645000000	606000000	620000000	647000000	551000000	571000000	Q9NVN8;Q52LT0	Q9NVN8	Guanine nucleotide-binding protein-like 3-like protein	GNL3L	2
16000000	9546000	36800000	27800000	20100000	37400000	15100000	8944100	15300000	22600000	21400000	36000000	738000000	635000000	594000000	647000000	901000000	935000000	511000000	468000000	478000000	376000000	371000000	571000000	I3NI00;P35613;P35613-2;P35613-4;P35613-3;I3L4S8;I3L1R4;I3L192;I3L4L2;I3L4U1;A8MZ77	I3NI00;P35613;P35613-2;P35613-4;P35613-3;I3L4S8;I3L1R4;I3L192;I3L4L2	Basigin	BSG	11
595000000	508000000	454000000	472000000	564000000	539000000	614000000	650000000	474000000	773000000	675000000	444000000	506000000	537000000	458000000	459000000	577000000	649000000	709000000	676000000	635000000	609000000	553000000	573000000	Q8NB90;Q8NB90-2;Q8NB90-3	Q8NB90;Q8NB90-2;Q8NB90-3	Spermatogenesis-associated protein 5	SPATA5	3
458000000	611000000	374000000	404000000	431000000	447000000	438000000	488000000	463000000	438000000	429000000	509000000	604000000	647000000	550000000	581000000	649000000	616000000	567000000	586000000	584000000	546000000	557000000	570000000	Q6P2Q9;I3L0J9;F5H2I4;I3L3Z8	Q6P2Q9;I3L0J9	Pre-mRNA-processing-splicing factor 8	PRPF8	4
9992700	8476200	5736300	5043400	1	1	1	1	1	12000000	11100000	1	117000000	133000000	105000000	120000000	117000000	111000000	328000000	388000000	484000000	691000000	530000000	562000000	P25054;P25054-2;E9PFT7;B7Z2B6;E7EMH9;D6RFL6	P25054;P25054-2;E9PFT7;B7Z2B6	Adenomatous polyposis coli protein	APC	6
1320000000	1450000000	1270000000	1270000000	1020000000	1020000000	1150000000	1220000000	1390000000	946000000	916000000	1370000000	505000000	567000000	547000000	499000000	508000000	598000000	455000000	402000000	520000000	488000000	532000000	559000000	Q9NYK5;Q9NYK5-2;C9JG87	Q9NYK5;Q9NYK5-2;C9JG87	39S ribosomal protein L39, mitochondrial	MRPL39	3
979000000	1100000000	933000000	989000000	924000000	866000000	1080000000	1020000000	1130000000	784000000	839000000	1020000000	524000000	528000000	490000000	528000000	639000000	611000000	435000000	416000000	489000000	577000000	529000000	549000000	P82933	P82933	28S ribosomal protein S9, mitochondrial	MRPS9	1
1250000000	1240000000	1140000000	1180000000	685000000	797000000	1320000000	1400000000	2170000000	1180000000	1180000000	2110000000	410000000	383000000	652000000	739000000	428000000	455000000	409000000	405000000	478000000	446000000	546000000	548000000	P09874;F8WC10;Q5VX85;Q5VX84	P09874	Poly [ADP-ribose] polymerase 1	PARP1	4
1490000000	1360000000	976000000	994000000	987000000	993000000	1200000000	1140000000	1310000000	810000000	873000000	1300000000	455000000	503000000	518000000	496000000	515000000	566000000	448000000	394000000	552000000	562000000	540000000	545000000	P82675;P82675-2	P82675	28S ribosomal protein S5, mitochondrial	MRPS5	2
4493500	8116800	1	14800000	6266800	1	3491700	1	6157100	1	19800000	6603500	880000000	713000000	507000000	461000000	681000000	540000000	339000000	362000000	495000000	489000000	391000000	540000000	O43795;E9PDF6;O43795-2;E7EPB4;E9PHK2;E7EQD9;H7C2Y7;C9JYW1;C9JUP5;C9K0I9	O43795;E9PDF6;O43795-2	Unconventional myosin-Ib	MYO1B	10
1	1	26200000	8220100	1	1	1	4081700	1	1	5889300	1	841000000	989000000	606000000	575000000	706000000	492000000	716000000	597000000	687000000	603000000	430000000	532000000	Q9BUF5;B4DP54;B3KS31	Q9BUF5;B4DP54;B3KS31	Tubulin beta-6 chain	TUBB6	3
8606600	1	1	1	1	1	2473500	1	9173800	1	1	7575900	75900000	43700000	92300000	76800000	55400000	52100000	206000000	505000000	518000000	533000000	468000000	532000000	Q9Y4B4;H0Y760;E7EU19	Q9Y4B4;H0Y760;E7EU19	Helicase ARIP4	RAD54L2	3
973000000	1020000000	790000000	782000000	831000000	841000000	837000000	867000000	909000000	683000000	781000000	846000000	505000000	506000000	519000000	560000000	576000000	537000000	583000000	556000000	610000000	585000000	488000000	531000000	Q99575;E5RK39	Q99575	Ribonucleases P/MRP protein subunit POP1	POP1	2
1050000000	1130000000	825000000	962000000	905000000	957000000	1120000000	1050000000	1150000000	997000000	791000000	1160000000	579000000	515000000	482000000	491000000	563000000	581000000	489000000	511000000	594000000	577000000	545000000	526000000	Q9Y676;Q5STN0;B4DFG6	Q9Y676;Q5STN0;B4DFG6	28S ribosomal protein S18b, mitochondrial	MRPS18B	3
860000000	987000000	821000000	989000000	595000000	658000000	745000000	832000000	994000000	779000000	825000000	925000000	499000000	491000000	520000000	540000000	406000000	383000000	440000000	451000000	528000000	424000000	553000000	524000000	P49756;P49756-3;P49756-2;E9PQU5;H0YE46;E9PSE8;P49756-4	P49756	RNA-binding protein 25	RBM25	7
1160000000	1250000000	923000000	1020000000	833000000	865000000	971000000	959000000	1020000000	705000000	796000000	888000000	596000000	598000000	530000000	557000000	649000000	648000000	538000000	553000000	573000000	508000000	504000000	522000000	E9PF26;Q9NUL3;E9PH62;Q9NUL3-2;E7ER74;E7EVJ4;E9PEI3;E7EPX0;F8VPI7;Q9NUL3-3;E9PF50;Q9NUL3-4;E5RJN7;G5EA18;E7EVI1;E5RJ67;H0YBY0;E5RFK1;E5RGT3;Q9NUL3-5	E9PF26;Q9NUL3;E9PH62;Q9NUL3-2;E7ER74;E7EVJ4;E9PEI3;E7EPX0;F8VPI7;Q9NUL3-3;E9PF50;Q9NUL3-4;E5RJN7;G5EA18;E7EVI1	Double-stranded RNA-binding protein Staufen homolog 2	STAU2	20
18600000	19000000	13400000	21400000	162000000	34200000	1	1	26000000	13100000	14900000	58200000	242000000	286000000	227000000	238000000	257000000	220000000	615000000	634000000	562000000	599000000	569000000	521000000	H0Y4E8;Q9Y2K2;H0Y494;A1A5A8;Q9Y2K2-3;A1A5A9;H7C3X8;Q9Y2K2-2;H7C038	H0Y4E8;Q9Y2K2;H0Y494;A1A5A8;Q9Y2K2-3;A1A5A9	Serine/threonine-protein kinase SIK3	SIK3;KIAA0999	9
1140000000	1500000000	1280000000	1260000000	921000000	1160000000	1020000000	1150000000	1190000000	981000000	1100000000	1320000000	554000000	536000000	605000000	589000000	637000000	674000000	392000000	524000000	470000000	589000000	495000000	517000000	P84090;G3V279	P84090;G3V279	Enhancer of rudimentary homolog	ERH	2
534000000	673000000	547000000	590000000	558000000	586000000	599000000	621000000	573000000	524000000	598000000	556000000	449000000	434000000	438000000	487000000	521000000	541000000	500000000	539000000	477000000	421000000	522000000	516000000	Q7Z2W4;C9J6P4;Q7Z2W4-2;F5H1W0;Q7Z2W4-3;H7C5K1;Q7Z2W4-4;Q7Z2W4-5;Q9H0J9;G5E9U9	Q7Z2W4;C9J6P4;Q7Z2W4-2;F5H1W0;Q7Z2W4-3	Zinc finger CCCH-type antiviral protein 1	ZC3HAV1	10
1	1	1	1	1	1	1	1	1	6890400	1	1	169000000	170000000	153000000	150000000	142000000	163000000	487000000	379000000	510000000	464000000	459000000	512000000	Q9P2F8;Q9P2F8-2	Q9P2F8	Signal-induced proliferation-associated 1-like protein 2	SIPA1L2	2
3989900	19200000	3450900	3613100	1	1	1	1	1280100	1	1	1	195000000	204000000	182000000	235000000	130000000	166000000	513000000	511000000	598000000	579000000	482000000	511000000	Q8ND83;Q8ND83-4;Q8ND83-2;Q5T6P1;C9JUW9;C9JD09;C9JP03;Q8ND83-3;Q5T6P2;Q5T6P5	Q8ND83;Q8ND83-4;Q8ND83-2	SLAIN motif-containing protein 1	SLAIN1	10
913000000	891000000	752000000	853000000	616000000	610000000	745000000	761000000	972000000	622000000	608000000	883000000	451000000	484000000	414000000	461000000	503000000	556000000	446000000	425000000	515000000	438000000	509000000	506000000	O75616;O75616-2	O75616;O75616-2	GTPase Era, mitochondrial	ERAL1	2
19900000	21600000	11400000	3825000	8493800	14800000	10800000	11500000	11600000	8860100	17200000	14000000	695000000	792000000	567000000	633000000	767000000	667000000	518000000	413000000	519000000	424000000	541000000	506000000	Q00587;Q00587-2;B0QYC8;B0QYC7;B0QYC6	Q00587;Q00587-2	Cdc42 effector protein 1	CDC42EP1	5
112000000	105000000	684000000	722000000	325000000	306000000	130000000	191000000	353000000	245000000	296000000	322000000	360000000	337000000	685000000	682000000	302000000	321000000	304000000	312000000	332000000	274000000	522000000	529000000	I3L504;P63241-2;P63241;I3L397;Q6IS14;Q9GZV4;C9J4W5;C9J7B5;F8WCJ1	I3L504;P63241-2;P63241;I3L397;Q6IS14;Q9GZV4;C9J4W5;C9J7B5;F8WCJ1	Eukaryotic translation initiation factor 5A-1;Eukaryotic translation initiation factor 5A-1-like;Eukaryotic translation initiation factor 5A-2	EIF5A;EIF5AL1;EIF5A2	9
43400000000	41900000000	33200000000	34200000000	35300000000	36600000000	30700000000	31800000000	31500000000	32200000000	32600000000	32000000000	2470000000	2270000000	2720000000	2990000000	3280000000	3440000000	469000000	412000000	562000000	759000000	493000000	501000000	O14974;F5H1B6;O14974-3;O14974-4;F8VWB4;F8W7P1;F8W8Q6;O14974-2;F8W9E8;F8VZN8;H0YHI8;H0YIS4;H0YIS3;H0YIM2;H0YHL8;F8VW28;H0YIL7	O14974;F5H1B6;O14974-3;O14974-4;F8VWB4;F8W7P1;F8W8Q6;O14974-2;F8W9E8;F8VZN8	Protein phosphatase 1 regulatory subunit 12A	PPP1R12A	17
738000000	877000000	963000000	1030000000	655000000	679000000	602000000	568000000	706000000	613000000	551000000	690000000	420000000	437000000	370000000	389000000	406000000	411000000	375000000	359000000	393000000	361000000	531000000	500000000	P26196;Q8IV96	P26196;Q8IV96	Probable ATP-dependent RNA helicase DDX6	DDX6	2
749000000	646000000	945000000	964000000	733000000	603000000	605000000	656000000	641000000	824000000	785000000	609000000	509000000	581000000	687000000	762000000	599000000	616000000	626000000	614000000	514000000	489000000	516000000	621000000	Q00610;Q00610-2;P53675;P53675-2;F5H5N6	Q00610;Q00610-2	Clathrin heavy chain 1	CLTC	5
878000000	883000000	679000000	679000000	767000000	726000000	730000000	767000000	812000000	726000000	754000000	789000000	415000000	407000000	494000000	405000000	415000000	368000000	433000000	516000000	483000000	448000000	478000000	497000000	Q92615;B5MCU2	Q92615	La-related protein 4B	LARP4B	2
1050000000	984000000	1050000000	974000000	739000000	821000000	867000000	899000000	908000000	619000000	605000000	1010000000	518000000	492000000	595000000	553000000	495000000	482000000	379000000	365000000	403000000	421000000	447000000	496000000	Q9Y2Z4;H0YHS6	Q9Y2Z4;H0YHS6	Tyrosine--tRNA ligase, mitochondrial	YARS2	2
790000000	742000000	525000000	517000000	593000000	632000000	604000000	581000000	666000000	461000000	460000000	629000000	242000000	307000000	263000000	344000000	517000000	129000000	473000000	582000000	526000000	595000000	506000000	560000000	Q06787-6;Q06787-7;Q06787-4;G8JLE9	Q06787-6;Q06787-7;Q06787-4;G8JLE9		FMR1	4
14700000000	15500000000	20300000000	17600000000	1910000000	1850000000	9000000000	8270000000	941000000	9040000000	10200000000	815000000	2070000000	1900000000	290000000	399000000	1240000000	1080000000	508000000	496000000	364000000	303000000	637000000	494000000	P04264;CON__P04264;F8VP67;CON__H-INV:HIT000016045;F5GY66	P04264;CON__P04264	Keratin, type II cytoskeletal 1	KRT1	5
1250000000	1010000000	774000000	796000000	1130000000	1050000000	995000000	1010000000	954000000	765000000	729000000	823000000	503000000	535000000	625000000	633000000	402000000	415000000	573000000	540000000	707000000	712000000	560000000	492000000	Q92522	Q92522	Histone H1x	H1FX	1
2670000000	2360000000	2680000000	2440000000	2450000000	2160000000	2430000000	2240000000	1980000000	2850000000	2800000000	1830000000	385000000	442000000	416000000	405000000	703000000	607000000	536000000	556000000	557000000	538000000	533000000	487000000	P52756;H0YGC0;Q59HE6;P52756-5;H0YFW8;P52756-2;P52756-4;C9JFQ5;C9J9P7;C9JR02;F8W910;F5H384;P52756-3;F8WE23	P52756;H0YGC0;Q59HE6	RNA-binding protein 5	RBM5	14
40000000	53400000	75900000	53600000	59600000	49200000	49300000	52000000	47900000	46200000	63600000	50000000	516000000	518000000	459000000	437000000	443000000	418000000	533000000	481000000	487000000	513000000	477000000	485000000	Q9Y5Q8;Q9Y5Q8-3;H7BY84;Q9Y5Q8-2;Q5T7U1;H9KV68;C9J393;H0Y3Y0;Q5T7U4;Q5T7U0;H0Y5D2	Q9Y5Q8;Q9Y5Q8-3;H7BY84;Q9Y5Q8-2;Q5T7U1;H9KV68;C9J393	General transcription factor 3C polypeptide 5	GTF3C5	11
183000000	200000000	161000000	159000000	194000000	187000000	181000000	181000000	167000000	171000000	174000000	195000000	364000000	273000000	358000000	314000000	357000000	282000000	446000000	456000000	434000000	418000000	410000000	483000000	Q8IWC1;H7BY77;Q8IWC1-3;Q8IWC1-2	Q8IWC1;H7BY77;Q8IWC1-3;Q8IWC1-2	MAP7 domain-containing protein 3	MAP7D3	4
713000000	908000000	622000000	617000000	663000000	610000000	619000000	702000000	699000000	593000000	542000000	674000000	656000000	518000000	656000000	849000000	544000000	600000000	531000000	535000000	580000000	424000000	430000000	480000000	B4DLN1;B4E1E9;I3L1E8	B4DLN1;B4E1E9		SLC25A10	3
5548200	1	5607900	1	20000000	11200000	12800000	16500000	50800000	1	5195700	1	784000000	820000000	760000000	719000000	642000000	772000000	412000000	422000000	431000000	461000000	441000000	480000000	Q9NR09;H7C3P0;H7C094;REV__Q96C03	Q9NR09	Baculoviral IAP repeat-containing protein 6	BIRC6	4
698000000	655000000	547000000	432000000	344000000	277000000	395000000	387000000	246000000	610000000	600000000	292000000	526000000	494000000	412000000	404000000	486000000	530000000	550000000	531000000	567000000	564000000	492000000	463000000	P15924;P15924-2;H7BYR0	P15924;P15924-2	Desmoplakin	DSP	3
2893900	1	1991100	1	2333400	4726100	1	1	1	2917600	1	3506600	997000000	1020000000	1100000000	1110000000	900000000	863000000	588000000	501000000	559000000	529000000	547000000	479000000	Q9UN37;I3L4J1;O75351	Q9UN37;I3L4J1	Vacuolar protein sorting-associated protein 4A	VPS4A	3
802000000	729000000	854000000	925000000	739000000	692000000	676000000	670000000	874000000	732000000	822000000	821000000	534000000	550000000	472000000	497000000	502000000	473000000	429000000	438000000	495000000	475000000	496000000	478000000	Q9BU76;Q9BU76-4;Q9BU76-3;Q9BU76-2	Q9BU76;Q9BU76-4;Q9BU76-3;Q9BU76-2	Multiple myeloma tumor-associated protein 2	MMTAG2	4
369000000	432000000	359000000	352000000	399000000	395000000	367000000	325000000	406000000	294000000	303000000	387000000	579000000	575000000	542000000	570000000	538000000	580000000	525000000	451000000	484000000	470000000	478000000	477000000	Q13347;Q5TFK1	Q13347	Eukaryotic translation initiation factor 3 subunit I	EIF3I	2
1	1	1	9471600	1	1	1	1	1	1	1	28700000	168000000	110000000	121000000	180000000	101000000	102000000	315000000	304000000	311000000	365000000	259000000	477000000	Q6FI81;Q6FI81-3;H3BV90;Q6FI81-2;H3BT65;H3BPG7;H3BUG4;H3BQ23;H3BTZ8	Q6FI81;Q6FI81-3;H3BV90;Q6FI81-2	Anamorsin	CIAPIN1	9
23300000	24600000	15600000	30600000	38000000	44400000	25900000	29600000	83100000	68600000	26900000	31300000	155000000	226000000	237000000	305000000	248000000	157000000	398000000	378000000	533000000	464000000	499000000	477000000	P53350;B4E083;Q58A51;I3L2H5;I3L309;I3L387	P53350;B4E083	Serine/threonine-protein kinase PLK1	PLK1	6
903000000	1010000000	605000000	669000000	1050000000	1080000000	1000000000	1150000000	756000000	1060000000	932000000	928000000	266000000	379000000	455000000	459000000	603000000	601000000	668000000	812000000	614000000	650000000	438000000	476000000	Q9H7E9-2;Q9H7E9	Q9H7E9-2;Q9H7E9	UPF0488 protein C8orf33	C8orf33	2
563000000	596000000	536000000	544000000	588000000	542000000	600000000	569000000	528000000	909000000	908000000	503000000	367000000	374000000	340000000	323000000	517000000	491000000	497000000	492000000	429000000	508000000	481000000	461000000	P78332;E9PGM9;B4E0G6;F8WCA5;Q86SS3;B4DNY1;C9JHR3;C9J250;F8WF63;C9JSL1;C9JMC8;C9JII0;F8WCT0	P78332;E9PGM9;B4E0G6;F8WCA5	RNA-binding protein 6	RBM6	13
606000000	514000000	500000000	476000000	574000000	546000000	561000000	523000000	522000000	616000000	558000000	524000000	548000000	575000000	689000000	660000000	614000000	615000000	578000000	580000000	508000000	510000000	480000000	432000000	Q9P2J5;B4DER1;F5H698;B4DJ10;Q2TU79;E7EN15;F5H2Z9	Q9P2J5;B4DER1;F5H698;B4DJ10	Leucine--tRNA ligase, cytoplasmic	LARS	7
13700000	11400000	13000000	4680800	11100000	11800000	7149100	7259600	10200000	17500000	9405500	11900000	1360000000	1480000000	1150000000	1300000000	967000000	1000000000	590000000	507000000	528000000	502000000	578000000	474000000	Q9Y5M8;H7C4H2;C9J5Z8	Q9Y5M8;H7C4H2	Signal recognition particle receptor subunit beta	SRPRB	3
17800000	33900000	24300000	22200000	120000000	17500000	20300000	21000000	40500000	9950900	18900000	31500000	365000000	391000000	336000000	313000000	338000000	564000000	445000000	480000000	369000000	282000000	345000000	473000000	Q14160-3;Q14160;Q14160-2;E7EMI2;H0YCG0;Q9BTT6-2;Q5T0G3	Q14160-3;Q14160;Q14160-2	Protein scribble homolog	SCRIB	7
1	34600000	5893200	1	9704200	7169700	1	1	5462400	10200000	8130500	9450400	790000000	724000000	731000000	794000000	503000000	524000000	508000000	504000000	545000000	516000000	596000000	472000000	Q86XL3;F5H2H5;Q86XL3-2;A8KAG3;F5H1D4;F5H417;F5H6J0;F5H1E7	Q86XL3;F5H2H5;Q86XL3-2	Ankyrin repeat and LEM domain-containing protein 2	ANKLE2	8
440000000	460000000	429000000	450000000	539000000	474000000	567000000	526000000	470000000	453000000	529000000	423000000	435000000	422000000	422000000	414000000	434000000	417000000	539000000	433000000	530000000	434000000	471000000	438000000	Q13868;A3KFL5;A3KFL2;B4DKK6;A3KFL4;A3KFL1	Q13868;A3KFL5;A3KFL2;B4DKK6;A3KFL4;A3KFL1	Exosome complex component RRP4	EXOSC2	6
145000000	121000000	485000000	493000000	191000000	189000000	72200000	60800000	239000000	193000000	219000000	242000000	299000000	275000000	435000000	368000000	166000000	149000000	177000000	224000000	135000000	99200000	468000000	490000000	P07195;A8MW50;C9J7H8;F5H793	P07195;A8MW50	L-lactate dehydrogenase B chain;L-lactate dehydrogenase	LDHB	4
827000000	729000000	688000000	772000000	619000000	737000000	872000000	831000000	840000000	674000000	660000000	903000000	393000000	434000000	384000000	363000000	480000000	553000000	392000000	380000000	458000000	394000000	499000000	471000000	I3L0E3;Q9Y2R5;E9PE17	I3L0E3;Q9Y2R5;E9PE17	28S ribosomal protein S17, mitochondrial	MRPS17	3
2889700	1	6193700	5017400	33500000	1	39500000	1	1	27200000	1	1	63400000	94200000	71400000	140000000	91900000	70000000	344000000	361000000	365000000	339000000	370000000	471000000	E7EQS8;Q6N021;Q6N021-3;E7EPB1;Q6N021-2;F5H3K4;D6RE87	E7EQS8;Q6N021;Q6N021-3;E7EPB1;Q6N021-2	Methylcytosine dioxygenase TET2	TET2	7
32500000	51500000	21000000	25100000	59800000	27700000	27200000	27400000	21200000	17400000	21900000	62300000	223000000	282000000	224000000	190000000	202000000	242000000	571000000	563000000	576000000	636000000	484000000	470000000	Q96F86;H3BPN4;H3BPW9;H3BQ37;H3BSQ0;H3BU87;H3BQP5;H3BN89;H3BTD6;H3BTH0;H3BMB8;H3BNJ7;H3BTF8	Q96F86	Enhancer of mRNA-decapping protein 3	EDC3	13
187000000	63900000	169000000	113000000	115000000	168000000	136000000	150000000	119000000	132000000	174000000	114000000	552000000	572000000	503000000	489000000	580000000	497000000	496000000	488000000	510000000	545000000	449000000	469000000	Q12789;Q12789-3;H7BYG6;H3BRD0;H3BU55;H3BU37;I3L1Z3	Q12789;Q12789-3;H7BYG6	General transcription factor 3C polypeptide 1	GTF3C1	7
120000000	104000000	137000000	146000000	131000000	171000000	112000000	78300000	79500000	121000000	119000000	110000000	366000000	375000000	365000000	481000000	394000000	391000000	464000000	422000000	408000000	341000000	414000000	469000000	P52907	P52907	F-actin-capping protein subunit alpha-1	CAPZA1	1
340000000	280000000	309000000	343000000	363000000	374000000	386000000	398000000	292000000	341000000	359000000	354000000	307000000	318000000	371000000	363000000	369000000	310000000	454000000	459000000	453000000	402000000	411000000	468000000	Q9NPD3;E9PI41;E9PPI9	Q9NPD3;E9PI41	Exosome complex component RRP41	EXOSC4	3
404000000	478000000	382000000	431000000	360000000	400000000	399000000	414000000	399000000	460000000	410000000	457000000	382000000	451000000	399000000	394000000	477000000	434000000	452000000	435000000	468000000	506000000	453000000	494000000	Q71RC2-4;Q71RC2;Q71RC2-3;G5E976;G3XAA8;Q71RC2-2;E9PDG5;Q96J85;Q6P4E2;F8VY40;Q8TBL5;F8W1Z5;F8W1I4;F8VNV1;E5RHZ8	Q71RC2-4;Q71RC2;Q71RC2-3;G5E976;G3XAA8;Q71RC2-2;E9PDG5;Q96J85;Q6P4E2	La-related protein 4	LARP4	15
339000000	434000000	493000000	496000000	290000000	330000000	87300000	119000000	342000000	350000000	315000000	374000000	165000000	177000000	351000000	440000000	101000000	132000000	273000000	182000000	109000000	122000000	450000000	498000000	P04075;H3BQN4;H3BPS8;H3BUH7;H3BR04;H3BU78;H3BMQ8;H3BR68;P09972;B7Z1N6;B7Z3K7	P04075;H3BQN4;H3BPS8;H3BUH7	Fructose-bisphosphate aldolase A;Fructose-bisphosphate aldolase	ALDOA	11
1310000000	1280000000	1440000000	1270000000	1060000000	1030000000	1140000000	1230000000	1460000000	931000000	1040000000	1360000000	473000000	401000000	489000000	470000000	498000000	518000000	427000000	440000000	462000000	418000000	464000000	463000000	Q9NPE2;Q9NPE2-3	Q9NPE2	Neugrin	NGRN	2
1	1	11200000	28500000	33000000	1	1	1	1	35000000	1	8265600	553000000	516000000	398000000	409000000	357000000	291000000	367000000	363000000	307000000	302000000	412000000	463000000	O15067;F5GWT9;H0YGH1	O15067;F5GWT9	Phosphoribosylformylglycinamidine synthase	PFAS	3
9494900	11700000	13400000	7271300	4503700	5896600	1	14600000	5071200	8475600	2698300	3086200	758000000	662000000	522000000	559000000	705000000	763000000	526000000	525000000	600000000	406000000	591000000	459000000	O95163;F5H2T0;H0YDF3	O95163;F5H2T0	Elongator complex protein 1	IKBKAP	3
502000000	504000000	440000000	461000000	382000000	336000000	540000000	603000000	586000000	337000000	392000000	568000000	331000000	346000000	229000000	256000000	307000000	347000000	251000000	288000000	279000000	278000000	447000000	476000000	P51398;E7EM60;P51398-2	P51398;E7EM60;P51398-2	28S ribosomal protein S29, mitochondrial	DAP3	3
377000000	336000000	381000000	401000000	480000000	418000000	494000000	442000000	448000000	500000000	465000000	471000000	340000000	356000000	373000000	358000000	419000000	401000000	547000000	532000000	515000000	440000000	445000000	462000000	Q9Y3B2;B1AMU4;B1AMU3;B1AMU7	Q9Y3B2;B1AMU4;B1AMU3;B1AMU7	Exosome complex component CSL4	EXOSC1;RP11-452K12.9	4
868000000	684000000	869000000	857000000	808000000	865000000	701000000	774000000	845000000	728000000	812000000	716000000	370000000	365000000	367000000	363000000	530000000	512000000	420000000	468000000	459000000	373000000	389000000	457000000	Q15287;H3BTC0;H3BMM9;H3BV80;Q15287-2;Q15287-3;H3BMS0;H3BPG5;H3BR57;H3BUL0;H3BNU7;H3BTY0;H3BUG0;H3BTR6;H3BP82;H3BNI3;H3BTV0;H3BRK4	Q15287;H3BTC0;H3BMM9;H3BV80;Q15287-2;Q15287-3;H3BMS0;H3BPG5;H3BR57	RNA-binding protein with serine-rich domain 1	RNPS1	18
861000000	120000000	80800000	190000000	94100000	235000000	166000000	161000000	161000000	95700000	136000000	148000000	333000000	217000000	323000000	235000000	295000000	344000000	392000000	444000000	426000000	542000000	401000000	457000000	O14646;O14646-2;E7EPE9;B7Z3I4;O14647-3	O14646;O14646-2	Chromodomain-helicase-DNA-binding protein 1	CHD1	5
783000000	728000000	802000000	706000000	647000000	635000000	805000000	798000000	891000000	632000000	704000000	864000000	375000000	399000000	412000000	422000000	444000000	457000000	348000000	377000000	418000000	398000000	421000000	456000000	Q92665	Q92665	28S ribosomal protein S31, mitochondrial	MRPS31	1
4249400	4837900	13600000	18400000	4158900	2620800	7999500	3852300	3165700	17000000	6782700	4112000	963000000	911000000	648000000	646000000	833000000	847000000	464000000	435000000	514000000	394000000	402000000	455000000	O00165-2;O00165;O00165-3;O00165-5;E9PIQ7;Q5VYD6;O00165-4;O00165-6	O00165-2;O00165;O00165-3;O00165-5;E9PIQ7;Q5VYD6	HCLS1-associated protein X-1	HAX1	8
390000000	342000000	445000000	441000000	341000000	334000000	366000000	354000000	339000000	362000000	285000000	424000000	314000000	287000000	337000000	287000000	342000000	338000000	417000000	412000000	380000000	357000000	441000000	399000000	B0QY89;Q9Y262;G8JLH4;B0QY90;B3KNG0;C9K0Q7;C9JHP4;H7C3A0;H0Y7E6	B0QY89;Q9Y262;G8JLH4;B0QY90;B3KNG0	Eukaryotic translation initiation factor 3 subunit L	EIF3EIP;EIF3L	9
1	1	1	1	1	1	1	1	1	1	1	1	166000000	166000000	170000000	188000000	177000000	188000000	432000000	436000000	441000000	463000000	483000000	454000000	Q9NSY1;Q9NSY1-2;H0Y9P1;Q9NSY1-3;C9JC56	Q9NSY1;Q9NSY1-2;H0Y9P1;Q9NSY1-3;C9JC56	BMP-2-inducible protein kinase	BMP2K	5
42400000	1	63700000	13000000	44000000	2874300	11600000	1	13600000	16900000	10500000	18200000	946000000	781000000	944000000	761000000	726000000	985000000	399000000	347000000	371000000	546000000	558000000	453000000	Q9UBS4;H7C2Y5	Q9UBS4	DnaJ homolog subfamily B member 11	DNAJB11	2
229000000	199000000	247000000	230000000	216000000	238000000	207000000	200000000	229000000	251000000	247000000	222000000	398000000	444000000	465000000	461000000	390000000	441000000	488000000	521000000	542000000	464000000	528000000	451000000	O43684;O43684-2;B4DDM6	O43684;O43684-2;B4DDM6	Mitotic checkpoint protein BUB3	BUB3	3
1	1	1	1	1	1	1	1	1	1	1	1	239000000	228000000	229000000	232000000	238000000	198000000	363000000	390000000	413000000	376000000	423000000	451000000	Q9H019;Q9H019-3;E9PLD2;Q9H019-2;E9PRK5;E9PLU1;C9JF50;E9PPF9;E9PSD6;E9PRW1;E9PPQ0;E9PNJ0	Q9H019;Q9H019-3;E9PLD2;Q9H019-2;E9PRK5;E9PLU1;C9JF50;E9PPF9	Protein FAM54B	FAM54B	12
1	1	17400000	1	1	11400000	29200000	1	1	15700000	8073200	11500000	138000000	129000000	138000000	133000000	125000000	128000000	342000000	322000000	564000000	410000000	558000000	450000000	Q9H2Y7;H3BNX5;E9PE29;H3BS99;H3BSS6;H3BRD4;H3BNJ4	Q9H2Y7;H3BNX5	Zinc finger protein 106 homolog	ZFP106	7
548000000	564000000	658000000	656000000	523000000	530000000	581000000	579000000	603000000	555000000	503000000	589000000	402000000	383000000	407000000	389000000	381000000	375000000	455000000	443000000	497000000	435000000	455000000	448000000	Q9Y383;F8WEU3;F8WB41	Q9Y383	Putative RNA-binding protein Luc7-like 2	LUC7L2	3
79100000	115000000	168000000	198000000	140000000	111000000	104000000	105000000	154000000	129000000	121000000	112000000	449000000	473000000	452000000	502000000	451000000	510000000	540000000	496000000	396000000	354000000	386000000	447000000	P63151;P63151-2;E5RIY1;Q66LE6;Q00005-5;Q00005-4;Q00005-3;Q00005-2;Q00005;G3V149;E5RFR9;Q9Y2T4;Q9Y2T4-2;Q9Y2T4-4;Q9Y2T4-3;E5RJV2;E5RHQ2	P63151;P63151-2	Serine/threonine-protein phosphatase 2A 55 kDa regulatory subunit B alpha isoform	PPP2R2A	17
20500000	16900000	9144100	8847200	13700000	19600000	14800000	8155200	10400000	18000000	8433100	17500000	153000000	185000000	185000000	169000000	187000000	195000000	430000000	506000000	402000000	442000000	366000000	447000000	Q04721;D2WEZ3	Q04721	Neurogenic locus notch homolog protein 2;Notch 2 extracellular truncation;Notch 2 intracellular domain	NOTCH2	2
116000000	88600000	59100000	172000000	49800000	74000000	44200000	40200000	44400000	1	43300000	116000000	242000000	227000000	214000000	517000000	207000000	215000000	376000000	366000000	274000000	233000000	260000000	445000000	Q9P287-2;Q9P287;Q9P287-3;Q9P287-4;B4E318	Q9P287-2;Q9P287;Q9P287-3;Q9P287-4;B4E318	BRCA2 and CDKN1A-interacting protein	BCCIP	5
9520300	7472700	14200000	15300000	5659700	16000000	5246800	7032700	1	18200000	5807800	9056600	797000000	812000000	741000000	548000000	601000000	787000000	440000000	304000000	365000000	340000000	517000000	444000000	P51571;A6NLM8;H7C1C6	P51571;A6NLM8;H7C1C6	Translocon-associated protein subunit delta	SSR4	3
13300000	23500000	77600000	84500000	38300000	71400000	15100000	31200000	59900000	48400000	37900000	75800000	688000000	604000000	726000000	742000000	653000000	618000000	498000000	463000000	406000000	384000000	389000000	443000000	P22695;H3BRG4;H3BSJ9;H3BP04;H3BUI9;H3BUE4	P22695;H3BRG4;H3BSJ9;H3BP04	Cytochrome b-c1 complex subunit 2, mitochondrial	UQCRC2	6
1	1	1	48600000	5246100	1	1	1	1	4240100	4829000	1	249000000	174000000	167000000	246000000	181000000	169000000	382000000	379000000	359000000	422000000	349000000	439000000	Q15464;Q15464-2	Q15464;Q15464-2	SH2 domain-containing adapter protein B	SHB	2
263000000	229000000	365000000	345000000	296000000	252000000	422000000	296000000	362000000	356000000	322000000	285000000	242000000	379000000	356000000	320000000	330000000	444000000	409000000	466000000	414000000	263000000	425000000	495000000	Q15024	Q15024	Exosome complex component RRP42	EXOSC7	1
6836700	5018900	27700000	27200000	21200000	6478800	5076300	5587300	9506800	8913100	16700000	6659400	791000000	801000000	683000000	558000000	882000000	894000000	397000000	440000000	337000000	121000000	299000000	437000000	P55060;P55060-3;F8W904;B4DUC5;B4DM67;P55060-2	P55060;P55060-3;F8W904;B4DUC5	Exportin-2	CSE1L	6
515000000	506000000	406000000	396000000	341000000	373000000	351000000	338000000	360000000	283000000	347000000	293000000	442000000	429000000	406000000	379000000	344000000	360000000	442000000	485000000	517000000	476000000	427000000	436000000	A6PW57;Q99755-3;Q99755;Q99755-4;Q99755-2;B4DY52;A2A5X0;A6PW58	A6PW57;Q99755-3;Q99755;Q99755-4;Q99755-2	Phosphatidylinositol 4-phosphate 5-kinase type-1 alpha	PIP5K1A	8
648000000	637000000	543000000	578000000	404000000	484000000	458000000	418000000	405000000	477000000	482000000	415000000	362000000	342000000	299000000	287000000	290000000	427000000	336000000	361000000	416000000	402000000	423000000	394000000	B2RTY4-4;B2RTY4;B2RTY4-2;B2RTY4-5;H3BRD5;H3BV44;H3BMM1;B7WP69;H3BU05;B2RTY4-3;H3BP49;H3BMS3;H3BTL9	B2RTY4-4;B2RTY4;B2RTY4-2;B2RTY4-5;H3BRD5;H3BV44	Unconventional myosin-IXa	MYO9A	13
61400000	44200000	125000000	96300000	100000000	45000000	45200000	29000000	114000000	35000000	73500000	44200000	457000000	506000000	569000000	540000000	446000000	588000000	465000000	431000000	355000000	374000000	370000000	436000000	Q14974;B7ZAV6;F5H4R7	Q14974;B7ZAV6;F5H4R7	Importin subunit beta-1	KPNB1	3
25200000	31500000	68000000	59400000	50900000	47300000	38700000	34700000	44600000	56000000	39400000	50500000	360000000	374000000	374000000	360000000	319000000	369000000	292000000	356000000	386000000	314000000	331000000	436000000	Q93009;B7Z815;F5H8E5;H3BND8;B7Z7T5;H3BMF6;I3L2D8	Q93009;B7Z815;F5H8E5;H3BND8;B7Z7T5	Ubiquitin carboxyl-terminal hydrolase 7;Ubiquitin carboxyl-terminal hydrolase	USP7	7
938000000	898000000	804000000	835000000	649000000	587000000	453000000	420000000	737000000	425000000	447000000	657000000	351000000	333000000	418000000	428000000	262000000	225000000	272000000	279000000	383000000	298000000	420000000	385000000	P08670;B0YJC4;F5H288;B0YJC5;Q5JVS8;P17661;H7C5W5	P08670;B0YJC4;F5H288	Vimentin	VIM	7
69300000	134000000	110000000	180000000	112000000	137000000	58600000	88100000	114000000	97900000	78500000	156000000	614000000	628000000	644000000	654000000	565000000	543000000	455000000	478000000	436000000	376000000	436000000	435000000	P42167;G5E972;P42167-2;H0YJH7	P42167;G5E972;P42167-2	Lamina-associated polypeptide 2, isoforms beta/gamma;Thymopoietin;Thymopentin	TMPO	4
3420000000	3440000000	3150000000	3110000000	3730000000	3600000000	3690000000	3420000000	3290000000	3480000000	3460000000	2980000000	551000000	533000000	550000000	541000000	805000000	855000000	411000000	418000000	419000000	413000000	486000000	434000000	Q9UQL6;Q9UQL6-2	Q9UQL6;Q9UQL6-2	Histone deacetylase 5	HDAC5	2
730000000	709000000	748000000	605000000	565000000	554000000	600000000	581000000	705000000	525000000	646000000	771000000	483000000	524000000	641000000	578000000	561000000	627000000	433000000	531000000	428000000	355000000	440000000	430000000	Q14498;Q14498-2;G3XAC6;Q14498-3;E1P5S2;H0Y4X3;Q5QP23;Q5QP22;Q5QP21;A8MYG5;H0Y6I9;F2Z2Z5;F8WF24	Q14498;Q14498-2;G3XAC6;Q14498-3;E1P5S2;H0Y4X3	RNA-binding protein 39	RBM39	13
32200000	60100000	6989100	56700000	29100000	47500000	51600000	50200000	62100000	36300000	39200000	18300000	327000000	294000000	228000000	211000000	253000000	235000000	531000000	462000000	491000000	515000000	342000000	430000000	Q92802;D6R968;Q92802-2;Q92802-3;B4DPY1	Q92802;D6R968;Q92802-2	NEDD4-binding protein 2-like 2	N4BP2L2	5
595000000	579000000	608000000	571000000	630000000	622000000	554000000	608000000	600000000	526000000	524000000	584000000	450000000	410000000	423000000	421000000	496000000	468000000	488000000	440000000	461000000	420000000	423000000	426000000	O43172;O43172-2	O43172;O43172-2	U4/U6 small nuclear ribonucleoprotein Prp4	PRPF4	2
1	1	1	7540700	1126600	1	1	1	1	1	1	1	292000000	278000000	194000000	290000000	84900000	91500000	226000000	236000000	519000000	619000000	384000000	424000000	Q9H7S9;C9J287	Q9H7S9	Zinc finger protein 703	ZNF703	2
1190000000	1140000000	977000000	1040000000	800000000	822000000	984000000	1030000000	1110000000	634000000	735000000	1100000000	397000000	337000000	416000000	382000000	424000000	398000000	410000000	342000000	411000000	338000000	417000000	422000000	Q96I51;F5H6C7;F5GX55;C9JWG9	Q96I51;F5H6C7;F5GX55;C9JWG9	Williams-Beuren syndrome chromosomal region 16 protein	WBSCR16	4
540000000	552000000	612000000	662000000	616000000	822000000	736000000	797000000	645000000	1010000000	875000000	776000000	388000000	498000000	307000000	383000000	597000000	574000000	473000000	400000000	357000000	412000000	441000000	420000000	O75494-3;Q5JRI3;O75494;O75494-2;O75494-4;Q5JRI1;O75494-5;Q8WXF0	O75494-3;Q5JRI3;O75494;O75494-2;O75494-4;Q5JRI1;O75494-5	Serine/arginine-rich splicing factor 10	FUSIP1;SRSF10	8
8602700	4507700	9460400	9304600	5310100	4249600	1	3258300	5760000	10200000	6598900	5014000	871000000	882000000	470000000	638000000	673000000	797000000	452000000	503000000	449000000	353000000	211000000	420000000	Q86VP6;Q86VP6-2;H0YH27;Q86VP6-3;H0YGP5;F5H6I6	Q86VP6;Q86VP6-2	Cullin-associated NEDD8-dissociated protein 1	CAND1	6
39600000	71800000	92600000	123000000	106000000	84700000	55500000	51100000	80300000	50200000	93500000	70100000	480000000	447000000	464000000	410000000	426000000	485000000	310000000	286000000	274000000	247000000	371000000	419000000	P27824;B4E2T8;E7ETH2;D6RGY2;F5H856;H0Y9Q7;D6RFL1;H0Y9H1;D6RDP7;D6RB85;D6RAU8;D6RAQ8;O14967;D6RD16;D6RHJ3	P27824;B4E2T8;E7ETH2;D6RGY2;F5H856	Calnexin	CANX	15
220000000	203000000	190000000	166000000	230000000	229000000	199000000	209000000	173000000	235000000	212000000	203000000	296000000	283000000	341000000	312000000	283000000	364000000	558000000	479000000	467000000	613000000	482000000	417000000	O00139-2;O00139-4;O00139;E9PB70;O00139-1;D6R9M0;H0Y8H2;Q8N4N8;E9PD67;B7Z6Q6;H0Y5Z9	O00139-2;O00139-4;O00139;E9PB70;O00139-1	Kinesin-like protein KIF2A	KIF2A	11
224000000	224000000	268000000	312000000	221000000	236000000	126000000	130000000	186000000	237000000	196000000	182000000	572000000	561000000	638000000	603000000	518000000	501000000	385000000	376000000	349000000	309000000	417000000	412000000	P34932;F5H3R0;Q9BUK9	P34932;F5H3R0	Heat shock 70 kDa protein 4	HSPA4	3
589000000	456000000	437000000	454000000	480000000	541000000	502000000	512000000	522000000	405000000	394000000	517000000	436000000	437000000	465000000	467000000	471000000	386000000	403000000	423000000	433000000	391000000	406000000	356000000	P51114;B4DXZ6;P51114-2;P51114-3;E9PFF5;E7EU85;C9JY20;C9JZE0;C9JAJ4;H7C4S4;C9IZ22;C9J5B4;C9JYQ6	P51114;B4DXZ6;P51114-2;P51114-3;E9PFF5;E7EU85	Fragile X mental retardation syndrome-related protein 1	FXR1	13
466000000	433000000	592000000	477000000	405000000	410000000	543000000	532000000	628000000	371000000	429000000	616000000	336000000	353000000	320000000	382000000	416000000	443000000	429000000	312000000	363000000	381000000	404000000	487000000	Q9BYD3;Q9BYD3-2	Q9BYD3;Q9BYD3-2	39S ribosomal protein L4, mitochondrial	MRPL4	2
618000000	725000000	728000000	560000000	791000000	763000000	872000000	883000000	821000000	860000000	961000000	742000000	435000000	574000000	608000000	605000000	635000000	657000000	504000000	426000000	473000000	405000000	390000000	411000000	P62318;B4DJP7	P62318;B4DJP7	Small nuclear ribonucleoprotein Sm D3	SNRPD3	2
1	1	12900000	4935200	2998500	8596700	7757200	10600000	6490900	1	8425200	10100000	141000000	162000000	138000000	153000000	99100000	129000000	445000000	447000000	163000000	501000000	466000000	409000000	O15169;O15169-2	O15169;O15169-2	Axin-1	AXIN1	2
364000000	331000000	548000000	542000000	435000000	450000000	514000000	448000000	514000000	409000000	536000000	452000000	364000000	355000000	339000000	326000000	381000000	390000000	446000000	364000000	382000000	342000000	398000000	406000000	Q09161;F2Z2T1	Q09161	Nuclear cap-binding protein subunit 1	NCBP1	2
1070000000	1060000000	844000000	761000000	647000000	691000000	914000000	940000000	1140000000	636000000	709000000	1180000000	364000000	351000000	331000000	348000000	353000000	401000000	335000000	323000000	364000000	401000000	392000000	406000000	G3V325;O75127;H7C2E5;C9JGL8;C9JQN9;C9JWL7	G3V325;O75127;H7C2E5	Pentatricopeptide repeat-containing protein 1	PTCD1	6
784000000	775000000	753000000	645000000	645000000	633000000	731000000	718000000	904000000	566000000	593000000	897000000	363000000	338000000	452000000	305000000	436000000	389000000	294000000	295000000	346000000	267000000	361000000	406000000	Q9BYD1;E5RJI7;E5RFI2;H0YAX3	Q9BYD1;E5RJI7	39S ribosomal protein L13, mitochondrial	MRPL13	4
448000000	497000000	318000000	382000000	522000000	564000000	558000000	573000000	567000000	600000000	603000000	582000000	408000000	476000000	540000000	494000000	547000000	528000000	409000000	410000000	414000000	380000000	394000000	406000000	O75934	O75934	Pre-mRNA-splicing factor SPF27	BCAS2	1
16200000	1614000	31700000	71400000	23600000	1	2884500	1	5201400	48500000	1	2873400	802000000	751000000	576000000	561000000	813000000	944000000	436000000	499000000	472000000	436000000	427000000	404000000	O00410-3;H0Y8C6;O00410;B4E0R6;E7ETV3;C9JMV5;E7EV12;E7EQT5;E7ETV8;E7EX05;E7EWK4;E7ESZ1;E7ESA1;C9JQT6;C9J875;C9JZD8	O00410-3;H0Y8C6;O00410;B4E0R6	Importin-5	IPO5	16
409000000	388000000	360000000	329000000	307000000	323000000	302000000	312000000	342000000	377000000	347000000	361000000	446000000	477000000	440000000	448000000	499000000	487000000	380000000	404000000	423000000	430000000	376000000	404000000	Q9UBB9;E7EMD1;Q9UBB9-2;H0Y4U8;F6XM96;F6SQZ1;F6UKU9;F6UQ07	Q9UBB9;E7EMD1	Tuftelin-interacting protein 11	TFIP11	8
507000000	340000000	666000000	654000000	656000000	576000000	566000000	482000000	590000000	644000000	557000000	618000000	439000000	419000000	367000000	418000000	395000000	497000000	487000000	454000000	364000000	504000000	435000000	403000000	Q01081;Q01081-2;Q01081-4;Q8WU68;Q8WU68-3	Q01081;Q01081-2;Q01081-4	Splicing factor U2AF 35 kDa subunit	U2AF1	5
556000000	636000000	492000000	518000000	481000000	545000000	449000000	523000000	518000000	418000000	417000000	628000000	738000000	748000000	695000000	712000000	750000000	676000000	407000000	432000000	460000000	466000000	398000000	409000000	Q13148-2;Q13148;G3V162;B1AKP7;B4DJ45;Q13148-3	Q13148-2;Q13148;G3V162;B1AKP7;B4DJ45	TAR DNA-binding protein 43	TARDBP	6
41000000	24800000	67300000	31200000	23900000	36800000	5261300	40200000	26800000	53000000	35300000	53500000	216000000	202000000	206000000	230000000	179000000	220000000	420000000	391000000	446000000	396000000	424000000	403000000	Q15417;F8WA86;B4DFK6;E9PDU6	Q15417;F8WA86;B4DFK6;E9PDU6	Calponin-3	CNN3	4
28300000	1	9388000	1	1	5757800	1	5674500	1	1	1	1	179000000	155000000	134000000	146000000	113000000	131000000	386000000	384000000	384000000	375000000	343000000	402000000	Q8IW35;Q8IW35-2;E9PG22;H7C4Y5;F8WF91	Q8IW35;Q8IW35-2;E9PG22	Centrosomal protein of 97 kDa	CEP97	5
821000000	824000000	785000000	813000000	647000000	654000000	864000000	837000000	1050000000	545000000	620000000	999000000	356000000	267000000	341000000	265000000	407000000	391000000	356000000	341000000	356000000	418000000	429000000	398000000	Q8NC60	Q8NC60	Nitric oxide-associated protein 1	NOA1	1
31200000	5565500	16800000	9128900	11200000	1	14800000	11100000	16200000	1	14000000	1	425000000	405000000	446000000	209000000	371000000	407000000	134000000	242000000	330000000	111000000	238000000	398000000	O00483	O00483	NADH dehydrogenase [ubiquinone] 1 alpha subcomplex subunit 4	NDUFA4	1
1160000000	1090000000	860000000	912000000	757000000	777000000	854000000	873000000	931000000	710000000	790000000	913000000	434000000	408000000	615000000	512000000	432000000	412000000	368000000	358000000	447000000	527000000	438000000	396000000	Q9Y2Q9;H0YAT2;H7C5V3;E5RGC7;E5RFH3;F5H0B0;E5RK86;H0YC42;E5RFT8	Q9Y2Q9;H0YAT2;H7C5V3;E5RGC7;E5RFH3	28S ribosomal protein S28, mitochondrial	MRPS28	9
488000000	451000000	318000000	379000000	414000000	469000000	446000000	440000000	493000000	463000000	464000000	468000000	347000000	337000000	362000000	372000000	362000000	363000000	442000000	408000000	419000000	480000000	395000000	419000000	O00541;B5MCF9;O00541-2;B3KXD6;C9JXJ1;H7C267	O00541;B5MCF9;O00541-2;B3KXD6	Pescadillo homolog	PES1	6
36300000	1859500	1844300	6548800	3861600	4621400	7193900	6075300	2532700	4265500	5164600	3042200	24600000	28100000	29600000	43700000	38400000	40400000	380000000	394000000	357000000	398000000	359000000	394000000	Q3V6T2;Q3V6T2-2;Q3V6T2-3;Q3V6T2-4;B7ZM78;H7C2C6;H0Y470;H0Y7U8;H0Y7K3;B3KW94	Q3V6T2;Q3V6T2-2;Q3V6T2-3;Q3V6T2-4;B7ZM78	Girdin	CCDC88A	10
1	14100000	4258400	12100000	12500000	13000000	15600000	15300000	7943300	7906900	5510900	10700000	577000000	557000000	593000000	467000000	595000000	554000000	574000000	488000000	528000000	432000000	399000000	393000000	Q96TA2;Q96I63;Q96TA2-2;B4DNM1;F5GYR4;Q5T8D1;Q5T8D2	Q96TA2;Q96I63;Q96TA2-2;B4DNM1;F5GYR4	ATP-dependent zinc metalloprotease YME1L1	YME1L1	7
756000000	723000000	541000000	581000000	625000000	662000000	695000000	769000000	621000000	632000000	734000000	642000000	300000000	358000000	417000000	410000000	403000000	382000000	439000000	416000000	352000000	431000000	412000000	389000000	Q86UE4;E5RJU9;H0YB56;H0YBJ8;H0YBE0	Q86UE4;E5RJU9	Protein LYRIC	MTDH	5
258000000	333000000	266000000	319000000	318000000	334000000	412000000	401000000	415000000	440000000	434000000	446000000	292000000	276000000	288000000	279000000	316000000	259000000	309000000	388000000	421000000	334000000	320000000	389000000	Q9NQT5;Q9NQT5-2	Q9NQT5;Q9NQT5-2	Exosome complex component RRP40	EXOSC3	2
62500000	33200000	25800000	72000000	108000000	67200000	25800000	1	54800000	25900000	24300000	13100000	1190000000	1220000000	1030000000	997000000	900000000	945000000	370000000	413000000	355000000	395000000	414000000	388000000	Q9UNE7;Q9UNE7-2;H3BS86;H3BUD0;H3BTA3	Q9UNE7;Q9UNE7-2;H3BS86;H3BUD0;H3BTA3	E3 ubiquitin-protein ligase CHIP	STUB1	5
6935200	1	43600000	45600000	25300000	27700000	14200000	28200000	18100000	25100000	20600000	12600000	977000000	863000000	821000000	982000000	792000000	825000000	324000000	424000000	351000000	325000000	277000000	388000000	O43242;F5H8K4;B4DT72;H0YGV8	O43242;F5H8K4;B4DT72	26S proteasome non-ATPase regulatory subunit 3	PSMD3	4
851000000	896000000	725000000	734000000	864000000	893000000	841000000	874000000	908000000	749000000	761000000	907000000	333000000	353000000	347000000	364000000	430000000	444000000	388000000	405000000	335000000	340000000	344000000	386000000	Q9Y2W1	Q9Y2W1	Thyroid hormone receptor-associated protein 3	THRAP3	1
423000000	410000000	391000000	446000000	463000000	495000000	512000000	513000000	433000000	528000000	419000000	523000000	542000000	527000000	534000000	534000000	559000000	634000000	398000000	428000000	374000000	414000000	374000000	386000000	Q92769;B3KRS5;H3BM24;E5RFP9;E5RG37;E5RH52;E5RHE7;E5RGV4;E5RJ04;E5RFI6;E5RK19	Q92769;B3KRS5	Histone deacetylase 2;Histone deacetylase	HDAC2	11
338000000	329000000	276000000	329000000	284000000	288000000	186000000	190000000	223000000	266000000	270000000	191000000	291000000	300000000	245000000	233000000	265000000	278000000	419000000	337000000	342000000	387000000	383000000	385000000	Q15436;F5H365;G3V2R6;G3V3G5;G3V1W4;G3V4V1	Q15436;F5H365	Protein transport protein Sec23A	SEC23A	6
1070000000	1130000000	1100000000	1050000000	844000000	892000000	1000000000	1050000000	1070000000	824000000	783000000	1180000000	368000000	322000000	399000000	373000000	361000000	491000000	321000000	291000000	325000000	336000000	398000000	383000000	Q9BRJ2	Q9BRJ2	39S ribosomal protein L45, mitochondrial	MRPL45	1
616000000	626000000	446000000	438000000	500000000	510000000	535000000	482000000	456000000	458000000	465000000	483000000	544000000	524000000	582000000	591000000	585000000	576000000	485000000	496000000	545000000	550000000	383000000	390000000	Q15046;Q15046-2;H3BVA8;H3BRC9;H3BPV7	Q15046;Q15046-2	Lysine--tRNA ligase	KARS	5
842000000	724000000	1460000000	1380000000	916000000	913000000	970000000	952000000	969000000	941000000	981000000	956000000	397000000	333000000	346000000	454000000	465000000	417000000	400000000	362000000	365000000	338000000	395000000	382000000	H0YGW6;P31483;F8W8I6;Q96B58;E5RGV5;E5RG67	H0YGW6;P31483;F8W8I6;Q96B58;E5RGV5;E5RG67	Nucleolysin TIA-1 isoform p40	TIA1	6
173000000	176000000	357000000	47700000	11800000	16600000	21300000	13700000	10900000	19500000	21700000	9147700	155000000	85200000	97700000	81000000	86100000	114000000	258000000	334000000	358000000	377000000	396000000	382000000	P51587;E9PIQ1	P51587	Breast cancer type 2 susceptibility protein	BRCA2	2
60000000	73700000	91300000	78800000	83600000	73100000	126000000	60900000	51900000	80300000	85800000	86400000	613000000	502000000	573000000	523000000	516000000	556000000	499000000	419000000	439000000	614000000	339000000	380000000	O95347;O95347-2;F5GZR0;Q5T821	O95347;O95347-2	Structural maintenance of chromosomes protein 2	SMC2	4
72300000	1	82400000	94800000	72700000	1	1	27200000	26900000	31300000	76600000	22600000	294000000	136000000	145000000	151000000	139000000	142000000	118000000	121000000	493000000	185000000	213000000	379000000	Q13162;H7C3T4;A6NG45	Q13162;H7C3T4	Peroxiredoxin-4	PRDX4	3
16500000	5419400	6901100	9418000	7112700	17600000	8365100	15500000	1827700	1	13700000	1	91700000	42800000	38300000	28000000	32100000	35700000	152000000	176000000	243000000	300000000	246000000	378000000	Q6PGQ7;H3BLY2	Q6PGQ7	Protein aurora borealis	BORA	2
1	1	1	1	1	1	1	1	1	1	1	1	367000000	553000000	420000000	343000000	354000000	354000000	366000000	470000000	393000000	399000000	531000000	375000000	Q8IWV8;Q8IWV8-4;Q8IWV8-3	Q8IWV8;Q8IWV8-4	E3 ubiquitin-protein ligase UBR2	UBR2	3
229000000	255000000	211000000	173000000	266000000	271000000	195000000	169000000	183000000	217000000	277000000	179000000	128000000	136000000	156000000	117000000	147000000	148000000	195000000	248000000	156000000	210000000	377000000	349000000	Q8WXF1;F5H656;Q8WXF1-2	Q8WXF1;F5H656;Q8WXF1-2	Paraspeckle component 1	PSPC1	3
109000000	124000000	163000000	123000000	149000000	155000000	133000000	135000000	135000000	147000000	163000000	116000000	258000000	266000000	245000000	264000000	297000000	277000000	299000000	333000000	321000000	304000000	365000000	375000000	I3L4Q0;C9JLW8;I3L2L5;I3L317;I3L3A7	I3L4Q0;C9JLW8;I3L2L5;I3L317	Protein FAM195B	FAM195B	5
311000000	295000000	328000000	299000000	392000000	384000000	447000000	436000000	479000000	410000000	433000000	476000000	354000000	343000000	336000000	300000000	363000000	367000000	381000000	333000000	351000000	423000000	316000000	374000000	Q15050	Q15050	Ribosome biogenesis regulatory protein homolog	RRS1	1
296000000	301000000	507000000	480000000	343000000	307000000	370000000	307000000	483000000	412000000	340000000	413000000	220000000	234000000	211000000	207000000	283000000	251000000	279000000	315000000	298000000	290000000	376000000	376000000	Q9H000;C9J494;B4DPR4;F5H0I9	Q9H000;C9J494;B4DPR4	Probable E3 ubiquitin-protein ligase makorin-2	MKRN2	4
1	8654100	1	1	1	1	1	1	1	41700000	40200000	1	37400000	40400000	34600000	59300000	39900000	53700000	256000000	291000000	360000000	322000000	445000000	374000000	P27540;F8WAP6;P27540-3;P27540-2;E7EN08;A6NGV6	P27540;F8WAP6;P27540-3;P27540-2;E7EN08	Aryl hydrocarbon receptor nuclear translocator	ARNT	6
1170000000	1060000000	942000000	905000000	890000000	968000000	961000000	1060000000	1100000000	1120000000	1170000000	1100000000	457000000	474000000	451000000	445000000	598000000	735000000	466000000	493000000	379000000	481000000	399000000	372000000	Q15424;F5H0H3;F5H1L1;B7Z2F6;F5GZU3;B7Z959	Q15424;F5H0H3;F5H1L1;B7Z2F6;F5GZU3;B7Z959	Scaffold attachment factor B1	SAFB	6
16100000	24700000	27400000	34000000	19800000	27900000	29300000	23600000	6739900	14600000	46500000	17500000	431000000	421000000	418000000	535000000	458000000	438000000	410000000	399000000	510000000	400000000	445000000	370000000	Q96G74;G5E9D7;Q96G74-3;Q96G74-2;H7BZQ3;B4DGG7	Q96G74;G5E9D7;Q96G74-3;Q96G74-2;H7BZQ3;B4DGG7	OTU domain-containing protein 5	OTUD5	6
15400000	23400000	10900000	28100000	22600000	46100000	47900000	19200000	34600000	48600000	25700000	17500000	618000000	891000000	842000000	868000000	719000000	714000000	416000000	293000000	398000000	446000000	398000000	370000000	Q96IX5	Q96IX5	Up-regulated during skeletal muscle growth protein 5	USMG5	1
147000000	139000000	156000000	122000000	124000000	144000000	117000000	116000000	116000000	116000000	120000000	124000000	189000000	208000000	188000000	180000000	221000000	234000000	415000000	432000000	425000000	396000000	417000000	369000000	B7ZKM8;O95487;O95487-2	B7ZKM8;O95487;O95487-2	Protein transport protein Sec24B	SEC24B	3
1060000000	944000000	643000000	526000000	1190000000	1180000000	1190000000	1110000000	1000000000	1000000000	946000000	892000000	537000000	426000000	475000000	478000000	1010000000	884000000	512000000	452000000	375000000	560000000	381000000	367000000	Q92804;Q92804-2;F5GWQ7	Q92804;Q92804-2;F5GWQ7	TATA-binding protein-associated factor 2N	TAF15	3
631000000	635000000	754000000	784000000	788000000	801000000	915000000	854000000	671000000	1030000000	1090000000	689000000	392000000	388000000	332000000	339000000	595000000	630000000	464000000	469000000	312000000	250000000	377000000	367000000	Q13595;B4DUA9;B4DQI6;Q13595-2;F8WEH2	Q13595;B4DUA9;B4DQI6;Q13595-2	Transformer-2 protein homolog alpha	TRA2A	5
4569500	17100000	19900000	15900000	11500000	12900000	8920300	11400000	8699300	1	10400000	3961900	957000000	951000000	865000000	511000000	598000000	580000000	362000000	377000000	424000000	373000000	411000000	367000000	Q13501;Q13501-2;E7EMC7;E7ERP8;E9PFW8;E3W990;C9JRJ8;C9J6J8;D6RBF1	Q13501;Q13501-2;E7EMC7;E7ERP8	Sequestosome-1	SQSTM1	9
885000000	932000000	687000000	585000000	692000000	587000000	835000000	747000000	1010000000	520000000	563000000	874000000	384000000	365000000	419000000	446000000	476000000	408000000	345000000	346000000	392000000	305000000	376000000	366000000	Q6P087;Q6P087-2;H7C454;C9JM75;H7C1H7;H7C0K7;H7C2C3;Q6P087-3	Q6P087;Q6P087-2	RNA pseudouridylate synthase domain-containing protein 3	RPUSD3	8
43100000	41300000	61200000	56100000	109000000	72100000	84700000	60300000	43700000	98100000	87900000	59500000	522000000	511000000	393000000	395000000	410000000	438000000	335000000	392000000	335000000	376000000	350000000	365000000	Q9Y285;B4E363	Q9Y285;B4E363	Phenylalanine--tRNA ligase alpha subunit	FARSA	2
682000000	674000000	532000000	517000000	624000000	656000000	625000000	624000000	652000000	669000000	619000000	706000000	392000000	429000000	438000000	375000000	388000000	367000000	435000000	461000000	396000000	582000000	413000000	364000000	P11387;E5RIC7;E5RFS0;E5RJ95	P11387	DNA topoisomerase 1	TOP1	4
355000000	325000000	359000000	390000000	361000000	387000000	360000000	342000000	341000000	365000000	323000000	385000000	304000000	286000000	529000000	468000000	430000000	452000000	483000000	500000000	365000000	416000000	369000000	383000000	P05387;H0YDD8;P05386;A6NIB2	P05387;H0YDD8	60S acidic ribosomal protein P2	RPLP2	4
644000000	643000000	473000000	494000000	576000000	536000000	510000000	556000000	583000000	465000000	421000000	571000000	345000000	379000000	357000000	317000000	387000000	354000000	359000000	396000000	375000000	429000000	333000000	364000000	Q9BZI7;Q9BZI7-2;Q0VAK7	Q9BZI7;Q9BZI7-2	Regulator of nonsense transcripts 3B	UPF3B	3
2801900	9141100	7129900	1	1	1	10900000	1	1	4538000	6062300	1	612000000	662000000	465000000	514000000	623000000	640000000	671000000	693000000	546000000	446000000	511000000	363000000	P51617;D3YTB5;P51617-3;P51617-2;P51617-4;H7C224;H7C2I6;F8WAB6;H7C3C1;H7C1F0	P51617;D3YTB5;P51617-3;P51617-2;P51617-4;H7C224	Interleukin-1 receptor-associated kinase 1	IRAK1	10
1	1	1	1	1	1	1	1	1	1	1	1	176000000	166000000	168000000	217000000	180000000	197000000	359000000	390000000	351000000	302000000	371000000	363000000	Q12968;Q12968-2;Q12968-3;I3L3K7;Q12968-4;Q12968-6;H3BRS1;H3BR83;Q12968-5;H3BU30;H3BRM3;F8VPH9	Q12968;Q12968-2;Q12968-3;I3L3K7;Q12968-4;Q12968-6;H3BRS1;H3BR83;Q12968-5	Nuclear factor of activated T-cells, cytoplasmic 3	NFATC3	12
1070000000	1090000000	480000000	454000000	1020000000	808000000	895000000	828000000	684000000	598000000	662000000	624000000	480000000	401000000	465000000	406000000	356000000	368000000	452000000	460000000	493000000	560000000	386000000	361000000	P61513;E9PEL3;C9J4Z3;G5E9R3;A6NKH3	P61513;E9PEL3;C9J4Z3;G5E9R3	60S ribosomal protein L37a	RPL37A	5
371000000	380000000	417000000	444000000	297000000	356000000	376000000	384000000	449000000	420000000	401000000	460000000	343000000	381000000	415000000	426000000	356000000	374000000	273000000	317000000	275000000	273000000	381000000	360000000	P12956;B1AHC9;B1AHC8;B1AHC7;F5H1I8	P12956;B1AHC9;B1AHC8;B1AHC7;F5H1I8	X-ray repair cross-complementing protein 6	XRCC6	5
104000000	107000000	171000000	215000000	163000000	152000000	159000000	168000000	150000000	176000000	222000000	173000000	402000000	411000000	412000000	447000000	506000000	584000000	399000000	387000000	296000000	270000000	374000000	360000000	Q9UKF6;G5E9W3;E7ER23;F5GXZ2;C9JZH6	Q9UKF6;G5E9W3;E7ER23;F5GXZ2	Cleavage and polyadenylation specificity factor subunit 3	CPSF3	5
174000000	191000000	143000000	103000000	146000000	176000000	160000000	168000000	182000000	115000000	139000000	180000000	252000000	218000000	205000000	157000000	207000000	202000000	420000000	368000000	416000000	412000000	383000000	360000000	Q70EL1;Q70EL1-7;E7EW90;Q70EL1-8;Q70EL1-10;Q70EL1-9;Q70EL1-6;H7C1E9;G8JLB5;H7C296;Q70EL1-4	Q70EL1;Q70EL1-7;E7EW90;Q70EL1-8;Q70EL1-10;Q70EL1-9	Inactive ubiquitin carboxyl-terminal hydrolase 54	USP54	11
267000000	331000000	323000000	329000000	353000000	358000000	387000000	427000000	387000000	426000000	454000000	375000000	283000000	250000000	305000000	280000000	294000000	391000000	380000000	408000000	355000000	318000000	358000000	334000000	Q99547;H3BNT4;H3BSB3;H3BU96;H3BNK8	Q99547;H3BNT4;H3BSB3	M-phase phosphoprotein 6	MPHOSPH6	5
963000000	993000000	886000000	833000000	1040000000	948000000	931000000	967000000	936000000	861000000	782000000	972000000	394000000	402000000	330000000	346000000	512000000	524000000	439000000	423000000	339000000	326000000	352000000	354000000	Q9NYF8;Q9NYF8-2;Q9NYF8-4;H0YF14	Q9NYF8;Q9NYF8-2;Q9NYF8-4	Bcl-2-associated transcription factor 1	BCLAF1	4
397000000	470000000	366000000	337000000	442000000	391000000	418000000	348000000	432000000	344000000	339000000	439000000	332000000	308000000	402000000	384000000	335000000	358000000	386000000	433000000	345000000	366000000	356000000	356000000	B3KSH1;O00303;B4DMT5;E9PQV8;H0YDT6	B3KSH1;O00303;B4DMT5	Eukaryotic translation initiation factor 3 subunit F	EIF3F	5
1	65600000	65100000	85900000	59300000	79200000	73700000	59100000	5909200	4304900	60800000	66000000	570000000	462000000	212000000	282000000	825000000	680000000	406000000	405000000	331000000	401000000	295000000	349000000	O95831;O95831-3;O95831-2;E9PMA0;Q2QKE4;O95831-4;Q1L6K4	O95831;O95831-3;O95831-2;E9PMA0;Q2QKE4	Apoptosis-inducing factor 1, mitochondrial	AIFM1;PDCD8	7
80100000	78000000	65800000	105000000	77000000	71000000	61800000	65200000	71800000	115000000	85500000	70800000	156000000	185000000	179000000	160000000	251000000	237000000	360000000	316000000	300000000	263000000	366000000	349000000	P62136;P62136-2;A6NNR3;E9PMD7	P62136;P62136-2;A6NNR3;E9PMD7	Serine/threonine-protein phosphatase PP1-alpha catalytic subunit;Serine/threonine-protein phosphatase	PPP1CA	4
97800000	70100000	401000000	339000000	165000000	201000000	77900000	82100000	257000000	274000000	248000000	285000000	262000000	263000000	426000000	429000000	189000000	184000000	283000000	266000000	195000000	151000000	351000000	328000000	P62937;B4DM82;Q567Q0;C9J5S7;F8WE65;F5H284;Q9Y536;A2BFH1	P62937;B4DM82;Q567Q0;C9J5S7;F8WE65	Peptidyl-prolyl cis-trans isomerase A;Peptidyl-prolyl cis-trans isomerase	PPIA	8
563000000	583000000	192000000	322000000	683000000	634000000	652000000	693000000	618000000	506000000	628000000	573000000	334000000	315000000	393000000	370000000	478000000	390000000	448000000	435000000	400000000	474000000	352000000	345000000	Q9Y3U8	Q9Y3U8	60S ribosomal protein L36	RPL36	1
506000000	382000000	384000000	409000000	313000000	384000000	333000000	356000000	403000000	269000000	318000000	376000000	264000000	207000000	260000000	232000000	226000000	264000000	339000000	345000000	306000000	386000000	350000000	315000000	O15372;E5RJT0;E5RGU4;E5RFH0;E5RFW7;E5RH59;E5RHC7	O15372	Eukaryotic translation initiation factor 3 subunit H	EIF3H	7
223000000	247000000	223000000	167000000	183000000	190000000	251000000	200000000	199000000	229000000	206000000	235000000	261000000	278000000	206000000	173000000	270000000	280000000	316000000	334000000	320000000	283000000	313000000	345000000	Q8N3C0;Q8N3C0-4;E5RFZ0;Q8N3C0-3	Q8N3C0	Activating signal cointegrator 1 complex subunit 3	ASCC3	4
1360000000	1790000000	1520000000	1760000000	1130000000	1400000000	944000000	972000000	1100000000	1110000000	864000000	1210000000	314000000	353000000	335000000	441000000	493000000	476000000	332000000	308000000	299000000	267000000	429000000	344000000	P09417;B3KW71;D6RGG7;B7Z415;H0Y8F7;D6RHJ7	P09417;B3KW71;D6RGG7;B7Z415	Dihydropteridine reductase	QDPR	6
81000000	106000000	309000000	390000000	193000000	207000000	94100000	56200000	189000000	220000000	214000000	238000000	217000000	207000000	320000000	309000000	120000000	143000000	192000000	217000000	123000000	117000000	348000000	363000000	P00338-3;P00338;E9PH51;F5H308;P00338-2;P00338-4;P00338-5;F5GXY2;F5GYU2;F5GXH2;Q6ZMR3;P07864;F5H245;G3XAP5;F5H155;F5H5G7	P00338-3;P00338;E9PH51;F5H308;P00338-2;P00338-4;P00338-5	L-lactate dehydrogenase A chain;L-lactate dehydrogenase	LDHA	16
280000000	328000000	230000000	292000000	308000000	326000000	338000000	347000000	279000000	364000000	340000000	329000000	260000000	271000000	303000000	312000000	337000000	313000000	376000000	376000000	366000000	356000000	347000000	332000000	Q5RKV6	Q5RKV6	Exosome complex component MTR3	EXOSC6	1
382000000	439000000	372000000	348000000	391000000	320000000	415000000	415000000	480000000	299000000	342000000	494000000	233000000	244000000	269000000	295000000	273000000	305000000	322000000	282000000	321000000	303000000	345000000	321000000	O00411	O00411	DNA-directed RNA polymerase, mitochondrial	POLRMT	1
55200000	32400000	54000000	44900000	51300000	57900000	47400000	51900000	45700000	54500000	82300000	50400000	630000000	556000000	530000000	539000000	712000000	741000000	403000000	461000000	345000000	494000000	373000000	344000000	Q14739;C9JXK0;C9JES9	Q14739;C9JXK0	Lamin-B receptor	LBR	3
1	1	1	1	65300000	1989200	10800000	3614300	17800000	8315400	1	1	173000000	123000000	93700000	93800000	170000000	139000000	420000000	847000000	561000000	496000000	717000000	344000000	Q5VUA4;Q5VUA4-2	Q5VUA4	Zinc finger protein 318	ZNF318	2
660000000	574000000	760000000	676000000	542000000	560000000	458000000	498000000	634000000	573000000	418000000	645000000	293000000	330000000	307000000	278000000	313000000	308000000	274000000	307000000	293000000	282000000	403000000	343000000	Q8ND56;Q8ND56-2;B4DTG6;I3L420;I3L4Q1;I3L3F8	Q8ND56;Q8ND56-2;B4DTG6;I3L420	Protein LSM14 homolog A	LSM14A	6
227000000	245000000	151000000	164000000	208000000	226000000	148000000	162000000	210000000	230000000	234000000	203000000	233000000	252000000	266000000	258000000	244000000	179000000	370000000	293000000	382000000	267000000	277000000	341000000	P46976;P46976-2;P46976-3;C9JQ42;D3DNH0;G5E9W8;C9J7C7;C9J8R8	P46976;P46976-2;P46976-3;C9JQ42;D3DNH0;G5E9W8	Glycogenin-1	GYG1	8
246000000	303000000	192000000	210000000	333000000	251000000	206000000	191000000	207000000	212000000	266000000	263000000	290000000	174000000	236000000	305000000	316000000	136000000	218000000	223000000	404000000	346000000	342000000	340000000	Q9NX58;D6RDJ1	Q9NX58	Cell growth-regulating nucleolar protein	LYAR	2
246000000	151000000	250000000	224000000	248000000	238000000	292000000	303000000	200000000	298000000	319000000	163000000	385000000	362000000	315000000	297000000	463000000	429000000	377000000	373000000	313000000	325000000	342000000	311000000	Q8TEQ6	Q8TEQ6	Gem-associated protein 5	GEMIN5	1
25200000	24300000	23700000	18300000	17400000	18100000	11700000	10600000	12100000	11000000	13500000	20500000	151000000	186000000	146000000	150000000	160000000	176000000	282000000	313000000	329000000	293000000	320000000	338000000	B3KYA7;Q13188;E5RFQ9;Q8NBU1;E5RIM6	B3KYA7;Q13188;E5RFQ9	Serine/threonine-protein kinase 3;Serine/threonine-protein kinase 3 36kDa subunit;Serine/threonine-protein kinase 3 20kDa subunit	STK3	5
6070000000	5920000000	3480000000	3340000000	742000000	736000000	2950000000	3080000000	499000000	3470000000	3820000000	458000000	886000000	960000000	197000000	215000000	497000000	541000000	265000000	303000000	173000000	148000000	372000000	337000000	P35527;CON__P35527	P35527;CON__P35527	Keratin, type I cytoskeletal 9	KRT9	2
92100000	78700000	143000000	137000000	78500000	78900000	100000000	85800000	127000000	118000000	87700000	86200000	470000000	483000000	497000000	557000000	567000000	535000000	453000000	521000000	415000000	396000000	399000000	337000000	Q9NTJ3;E9PD53;Q9NTJ3-2;F5H0U7;C9JR83;E7ET04;C9J9E4;C9J578;C9JVD8;C9JJ64;C9IYK2;C9JWF0	Q9NTJ3;E9PD53;Q9NTJ3-2;F5H0U7	Structural maintenance of chromosomes protein 4;Structural maintenance of chromosomes protein	SMC4	12
153000000	198000000	249000000	244000000	185000000	153000000	194000000	185000000	163000000	148000000	153000000	144000000	506000000	499000000	462000000	429000000	416000000	449000000	311000000	341000000	276000000	236000000	322000000	337000000	P41091;Q2VIR3;F8W810;Q2VIR3-2;H7BZU1	P41091;Q2VIR3;F8W810;Q2VIR3-2	Eukaryotic translation initiation factor 2 subunit 3;Putative eukaryotic translation initiation factor 2 subunit 3-like protein	EIF2S3;EIF2S3L	5
27500000	28900000	41900000	39900000	41900000	28300000	36500000	32100000	52100000	34100000	38300000	43300000	147000000	147000000	173000000	128000000	161000000	124000000	320000000	389000000	389000000	334000000	364000000	337000000	O60232;H0YEB6;G3V1B8;H0YEK1;E9PN57;E9PK41	O60232;H0YEB6;G3V1B8	Sjoegren syndrome/scleroderma autoantigen 1	SSSCA1	6
70500000	62300000	233000000	249000000	148000000	138000000	43800000	53200000	167000000	118000000	143000000	114000000	253000000	272000000	384000000	369000000	252000000	304000000	234000000	249000000	195000000	210000000	311000000	336000000	P43487;C9JGV6;B7Z6U1;C9JJ34;C9JXG8;C9JDM3;B3KUP2;H7C137;C9JIC6	P43487;C9JGV6;B7Z6U1;C9JJ34;C9JXG8;C9JDM3	Ran-specific GTPase-activating protein	RANBP1	9
8435000	14800000	12900000	27200000	7762800	9251500	6409000	7523100	8780500	1	9604300	16400000	319000000	162000000	291000000	337000000	189000000	280000000	524000000	487000000	387000000	437000000	337000000	335000000	Q14C86-6;Q14C86;Q14C86-2;Q14C86-5;Q14C86-4;Q14C86-3;F8W9S7;C9IZ08;H0Y7I9;H0Y4E7;B4DGD8;B0QZ65;B3KMM3;C9IZX9	Q14C86-6;Q14C86;Q14C86-2;Q14C86-5;Q14C86-4;Q14C86-3;F8W9S7;C9IZ08;H0Y7I9	GTPase-activating protein and VPS9 domain-containing protein 1	GAPVD1	14
1000000000	1010000000	737000000	888000000	997000000	891000000	896000000	916000000	928000000	832000000	762000000	951000000	323000000	286000000	312000000	300000000	472000000	497000000	320000000	344000000	347000000	319000000	320000000	334000000	Q9H307;Q9H307-2;G3V579;G3V5F0	Q9H307;Q9H307-2	Pinin	PNN	4
523000000	406000000	474000000	449000000	512000000	476000000	479000000	449000000	391000000	377000000	404000000	452000000	435000000	477000000	536000000	511000000	515000000	506000000	493000000	419000000	398000000	419000000	333000000	348000000	Q12904-2;Q12904;B4DNK3;D6R937	Q12904-2;Q12904;B4DNK3	Aminoacyl tRNA synthase complex-interacting multifunctional protein 1;Endothelial monocyte-activating polypeptide 2	AIMP1	4
25100000	26700000	46300000	35700000	39900000	38200000	16300000	20000000	9018200	28700000	26900000	10700000	726000000	749000000	709000000	683000000	820000000	841000000	442000000	511000000	389000000	394000000	297000000	333000000	O15355;F5H7G7;Q59GB2	O15355;F5H7G7;Q59GB2	Protein phosphatase 1G	PPM1G	3
650000000	644000000	635000000	656000000	671000000	679000000	612000000	599000000	589000000	643000000	569000000	667000000	349000000	372000000	328000000	350000000	378000000	396000000	361000000	331000000	330000000	338000000	330000000	332000000	Q7Z739	Q7Z739	YTH domain family protein 3	YTHDF3	1
726000000	727000000	501000000	360000000	660000000	769000000	758000000	699000000	680000000	662000000	665000000	672000000	279000000	320000000	287000000	292000000	398000000	419000000	383000000	338000000	324000000	343000000	316000000	332000000	Q14011;B4E2X2;B3KT17	Q14011;B4E2X2	Cold-inducible RNA-binding protein	CIRBP	3
272000000	270000000	239000000	231000000	239000000	244000000	255000000	242000000	218000000	274000000	281000000	256000000	232000000	243000000	227000000	220000000	259000000	297000000	372000000	382000000	324000000	310000000	333000000	330000000	O43290;G3V1T2;E9PQI8	O43290;G3V1T2	U4/U6.U5 tri-snRNP-associated protein 1	SART1	3
10600000	12800000	17300000	23900000	14800000	7998600	22200000	15200000	22600000	32800000	17800000	15300000	175000000	179000000	177000000	177000000	151000000	227000000	287000000	255000000	373000000	266000000	358000000	330000000	A5YKK6;A5YKK6-2;A5YKK6-3;F8WA87;B5MDN3;A5YKK6-4;B3KPW6;H3BMZ2;H3BMH0;H3BVC9;H3BR89;F5H1F4;H3BNB1;H3BU44;H3BT18	A5YKK6;A5YKK6-2;A5YKK6-3;F8WA87;B5MDN3	CCR4-NOT transcription complex subunit 1	CNOT1	15
1	1	1	1	1	1	1	1	1	1	1	1	131000000	84600000	108000000	97000000	102000000	109000000	312000000	303000000	314000000	357000000	318000000	328000000	P41212	P41212	Transcription factor ETV6	ETV6	1
155000000	159000000	187000000	197000000	141000000	142000000	110000000	124000000	142000000	185000000	145000000	160000000	318000000	294000000	314000000	314000000	299000000	279000000	269000000	272000000	284000000	335000000	337000000	326000000	P31946;Q4VY19;Q4VY20	P31946;Q4VY19;Q4VY20	14-3-3 protein beta/alpha;14-3-3 protein beta/alpha, N-terminally processed	YWHAB	3
91700000	92000000	144000000	147000000	106000000	100000000	53000000	68600000	96000000	88100000	90500000	112000000	399000000	399000000	423000000	428000000	429000000	417000000	332000000	316000000	258000000	247000000	333000000	326000000	P45880-1;P45880;P45880-2;B4DKM5;Q5JSD1;Q5JSD2;A2A3S1	P45880-1;P45880;P45880-2;B4DKM5;Q5JSD1;Q5JSD2	Voltage-dependent anion-selective channel protein 2	VDAC2	7
843000000	875000000	837000000	903000000	665000000	600000000	880000000	884000000	913000000	800000000	687000000	987000000	296000000	305000000	316000000	273000000	275000000	315000000	367000000	328000000	296000000	262000000	382000000	325000000	Q86U42;Q86U42-2	Q86U42;Q86U42-2	Polyadenylate-binding protein 2	PABPN1	2
921000000	989000000	736000000	732000000	641000000	656000000	705000000	751000000	824000000	668000000	615000000	796000000	337000000	346000000	386000000	346000000	381000000	450000000	329000000	304000000	339000000	510000000	302000000	324000000	P82914	P82914	28S ribosomal protein S15, mitochondrial	MRPS15	1
9943600	8384300	17300000	3835600	9004300	9174300	7180400	7578900	13800000	1	12500000	1	667000000	631000000	371000000	504000000	663000000	632000000	410000000	385000000	264000000	227000000	256000000	323000000	Q9H936;E9PJH7;E9PS95;E9PI74;E9PQ36;Q9H1K4;E9PJY0	Q9H936;E9PJH7;E9PS95;E9PI74;E9PQ36	Mitochondrial glutamate carrier 1	SLC25A22	7
859000000	853000000	674000000	645000000	548000000	643000000	657000000	711000000	791000000	489000000	491000000	818000000	316000000	311000000	321000000	329000000	308000000	345000000	250000000	209000000	201000000	509000000	281000000	322000000	Q9NRX2;E9PKV2	Q9NRX2;E9PKV2	39S ribosomal protein L17, mitochondrial	MRPL17	2
247000000	251000000	187000000	207000000	244000000	221000000	246000000	259000000	226000000	297000000	267000000	247000000	277000000	288000000	217000000	231000000	300000000	279000000	338000000	340000000	329000000	327000000	343000000	322000000	Q6UN15;G3XAD6;Q6UN15-3;Q6UN15-4;H0Y8P7	Q6UN15;G3XAD6;Q6UN15-3;Q6UN15-4	Pre-mRNA 3-end-processing factor FIP1	FIP1L1	5
1	1	1	1	1	1	1	1	1	1	1	1	157000000	156000000	139000000	149000000	170000000	146000000	402000000	323000000	365000000	312000000	278000000	320000000	O43303;O43303-2;I3L262	O43303;O43303-2	Centriolar coiled-coil protein of 110 kDa	CCP110	3
282000000	214000000	159000000	166000000	336000000	324000000	329000000	316000000	278000000	223000000	278000000	278000000	274000000	280000000	279000000	284000000	222000000	242000000	359000000	349000000	480000000	550000000	316000000	301000000	Q9BQG0-2;Q9BQG0;I3L1L3;E7EN09;I3L2H8;I3L311	Q9BQG0-2;Q9BQG0;I3L1L3	Myb-binding protein 1A	MYBBP1A	6
80900000	73400000	134000000	208000000	116000000	110000000	57000000	54800000	103000000	89500000	92000000	89300000	123000000	140000000	253000000	172000000	295000000	278000000	201000000	156000000	84900000	83200000	316000000	274000000	H0Y7A7;E7ETZ0;P62158;E7EMB3;G3V479;F8WBR5;Q96HY3;G3V361;P02585;C9J7T9;G3V226	H0Y7A7;E7ETZ0;P62158;E7EMB3;G3V479;F8WBR5	Calmodulin	CALM2;CALM1	11
771000000	728000000	1060000000	1010000000	592000000	566000000	783000000	801000000	784000000	661000000	670000000	845000000	504000000	503000000	447000000	447000000	500000000	431000000	395000000	416000000	522000000	505000000	388000000	319000000	B4DRT2;Q92552;G5EA06;D6RH20;D6RJC7;E5RJ73	B4DRT2;Q92552;G5EA06;D6RH20	28S ribosomal protein S27, mitochondrial	MRPS27	6
996000000	880000000	497000000	635000000	652000000	792000000	795000000	859000000	765000000	760000000	776000000	751000000	400000000	426000000	342000000	348000000	496000000	456000000	301000000	295000000	384000000	353000000	333000000	319000000	Q92734;G5E9V1;Q05BK6;C9JJP5;C9JUE0;C9JTY3	Q92734;G5E9V1;Q05BK6;C9JJP5;C9JUE0	Protein TFG	TFG	6
396000000	389000000	354000000	375000000	456000000	453000000	499000000	498000000	536000000	511000000	514000000	521000000	303000000	306000000	321000000	350000000	302000000	320000000	367000000	368000000	386000000	374000000	332000000	319000000	Q8TDN6	Q8TDN6	Ribosome biogenesis protein BRX1 homolog	BRIX1	1
2339400	1	21200000	27300000	3132500	35400000	10400000	10300000	14300000	1	14800000	13700000	243000000	252000000	213000000	137000000	248000000	210000000	298000000	350000000	352000000	339000000	298000000	319000000	P56545-2;Q5SQP8;P56545;E7EPF8;E7ESU7;H0Y8U5;E7EUB3;E9PGB1	P56545-2;Q5SQP8;P56545	C-terminal-binding protein 2	CTBP2	8
245000000	202000000	295000000	280000000	269000000	317000000	268000000	240000000	259000000	261000000	307000000	238000000	334000000	340000000	342000000	307000000	314000000	319000000	249000000	297000000	290000000	316000000	312000000	287000000	Q13547;Q5TEE2;F5GXM1	Q13547;Q5TEE2	Histone deacetylase 1	HDAC1	3
603000000	650000000	517000000	543000000	585000000	616000000	742000000	755000000	595000000	1160000000	1060000000	605000000	189000000	251000000	141000000	174000000	383000000	395000000	358000000	379000000	338000000	291000000	339000000	318000000	O14497;O14497-2;O14497-3;H0Y488;Q96SM7;H0YCU6;H0YEW5	O14497;O14497-2;O14497-3;H0Y488	AT-rich interactive domain-containing protein 1A	ARID1A	7
9099200	10700000	20300000	5933600	12700000	9032400	10300000	6504900	9929200	16900000	11800000	11900000	694000000	711000000	618000000	570000000	1020000000	902000000	478000000	491000000	378000000	379000000	398000000	318000000	O14980;C9JKM9;C9J673;C9JV99;C9JQ02;C9IZS4;F8WF71;C9IYM2;H7BZC5;C9JF49	O14980	Exportin-1	XPO1	10
14200000	11800000	15800000	11400000	3780500	10000000	11600000	7408500	8689600	11200000	11900000	3640700	177000000	215000000	315000000	301000000	122000000	138000000	405000000	446000000	450000000	310000000	450000000	318000000	Q92908;Q92908-2	Q92908;Q92908-2	Transcription factor GATA-6	GATA6	2
1	1	1	1	1	1	28400000	1	1	1	1	1	122000000	128000000	110000000	120000000	99400000	111000000	318000000	321000000	288000000	299000000	371000000	316000000	E9PFC7;P38398;P38398-2;P38398-4;E9PFZ0;E7EP70;E7EMP0;F8W8H7;P38398-3;E7ETR2;P38398-5;P38398-6;G3XAC3;E7EWN5;E7EUM2;E9PH68;B7ZA85;Q3B891;H0Y8B8;H0Y850;C9IZW4;H0Y881;E7EQW4;E7ENB7;H0Y8D8;E7EN90;E9PC22	E9PFC7;P38398;P38398-2;P38398-4;E9PFZ0;E7EP70;E7EMP0;F8W8H7	Breast cancer type 1 susceptibility protein	BRCA1	27
121000000	98800000	96400000	81700000	134000000	143000000	130000000	132000000	122000000	138000000	146000000	119000000	252000000	263000000	264000000	255000000	283000000	241000000	317000000	304000000	380000000	326000000	305000000	315000000	E9PQ57;P78406;E9PPG9;B0QZ36;B0QZ37	E9PQ57;P78406;E9PPG9	mRNA export factor	RAE1	5
33000000	54400000	56400000	58500000	27300000	49200000	24300000	44100000	37600000	36200000	47200000	30600000	521000000	541000000	398000000	469000000	573000000	552000000	363000000	298000000	271000000	287000000	249000000	310000000	C9JRZ6;Q9NX63;F8WAR4;G3V1K1;F8WD73	C9JRZ6;Q9NX63;F8WAR4;G3V1K1	Coiled-coil-helix-coiled-coil-helix domain-containing protein 3, mitochondrial	CHCHD3	5
64900000	70100000	12400000	30300000	8759100	28400000	25100000	81900000	78600000	147000000	23700000	47500000	494000000	616000000	480000000	540000000	486000000	490000000	257000000	262000000	251000000	339000000	237000000	304000000	O75306;B7Z9L2;F5H5P7	O75306;B7Z9L2	NADH dehydrogenase [ubiquinone] iron-sulfur protein 2, mitochondrial	NDUFS2	3
1	6818100	1	4883000	1	1	6608000	1	1	5798000	7519600	1	85200000	58100000	82200000	88600000	73000000	51500000	306000000	240000000	410000000	330000000	308000000	304000000	Q96DT7;Q96DT7-2;Q96DT7-3;H0YBE6;Q96DT7-4	Q96DT7;Q96DT7-2;Q96DT7-3;H0YBE6;Q96DT7-4	Zinc finger and BTB domain-containing protein 10	ZBTB10	5
676000000	693000000	554000000	669000000	557000000	505000000	569000000	541000000	599000000	450000000	496000000	635000000	377000000	385000000	400000000	430000000	420000000	401000000	289000000	291000000	330000000	276000000	338000000	302000000	Q9UKM9;Q9UKM9-2;Q5QPL9;Q5QPM0;Q5QPM1;Q5QPM2	Q9UKM9;Q9UKM9-2;Q5QPL9;Q5QPM0;Q5QPM1	RNA-binding protein Raly	RALY	6
1	1	1	1	1	1	1	1	1	1	1	1	140000000	162000000	140000000	138000000	184000000	167000000	291000000	316000000	306000000	235000000	306000000	299000000	O15379;O15379-2;E7ESJ6;E7EWI8;E7EW19	O15379;O15379-2;E7ESJ6	Histone deacetylase 3	HDAC3	5
1400000000	932000000	327000000	311000000	736000000	817000000	678000000	732000000	518000000	676000000	569000000	639000000	354000000	304000000	366000000	290000000	282000000	293000000	376000000	421000000	336000000	498000000	300000000	298000000	P50914;B7Z6S8;E7EPB3	P50914;B7Z6S8;E7EPB3	60S ribosomal protein L14	RPL14	3
7383000	1	13300000	18400000	1	1	1	1	1	1	1	1	215000000	211000000	181000000	188000000	181000000	193000000	300000000	299000000	362000000	344000000	302000000	298000000	Q9UKA4	Q9UKA4	A-kinase anchor protein 11	AKAP11	1
176000000	248000000	282000000	367000000	293000000	364000000	203000000	214000000	236000000	259000000	313000000	229000000	273000000	256000000	264000000	228000000	356000000	278000000	340000000	249000000	229000000	274000000	297000000	266000000	Q7KZF4;E7ESM6;H7C597	Q7KZF4;E7ESM6	Staphylococcal nuclease domain-containing protein 1	SND1	3
318000000	412000000	320000000	304000000	406000000	391000000	364000000	364000000	357000000	339000000	321000000	297000000	247000000	271000000	300000000	434000000	288000000	320000000	333000000	326000000	278000000	226000000	297000000	280000000	P05198;G3V4T5;H0YJS4;B4DM12	P05198;G3V4T5;H0YJS4	Eukaryotic translation initiation factor 2 subunit 1	EIF2S1	4
3120000000	3230000000	3030000000	2990000000	3250000000	3040000000	2280000000	2450000000	2140000000	2730000000	2710000000	2430000000	340000000	333000000	410000000	429000000	488000000	511000000	269000000	323000000	300000000	347000000	281000000	293000000	Q9BWU0;H7C256	Q9BWU0	Kanadaptin	SLC4A1AP	2
1	4422100	5068600	1924300	12100000	4395200	4781200	5794700	1	1152700	1590900	6751600	271000000	390000000	332000000	379000000	347000000	324000000	210000000	286000000	283000000	248000000	296000000	292000000	O75489;E9PS48;B4DFM8;G3V194	O75489	NADH dehydrogenase [ubiquinone] iron-sulfur protein 3, mitochondrial	NDUFS3	4
113000000	117000000	87000000	59000000	102000000	119000000	122000000	109000000	114000000	90600000	84600000	100000000	171000000	177000000	146000000	137000000	196000000	188000000	307000000	291000000	326000000	285000000	295000000	292000000	Q96T21;F8W892;Q96T21-2;H0Y3N5;Q5HYY5	Q96T21;F8W892;Q96T21-2;H0Y3N5	Selenocysteine insertion sequence-binding protein 2	SECISBP2	5
38400000	8579900	1	1	6493600	1	1	1	1	1	5573000	1	618000000	614000000	495000000	421000000	564000000	633000000	360000000	424000000	270000000	207000000	367000000	291000000	P52701;B4DF41;P52701-2;F5H2F9;F5H769;E7ER38;F8WAX8;F8W7G9	P52701;B4DF41;P52701-2;F5H2F9;F5H769	DNA mismatch repair protein Msh6	MSH6	8
1	1	1	1	1	1	1	1	1	1	1	1	212000000	177000000	150000000	134000000	125000000	119000000	355000000	325000000	316000000	333000000	240000000	291000000	Q9UGP4;C9JRJ5	Q9UGP4;C9JRJ5	LIM domain-containing protein 1	LIMD1	2
145000000	106000000	175000000	160000000	122000000	105000000	129000000	84400000	146000000	92900000	94700000	135000000	333000000	357000000	289000000	274000000	292000000	280000000	268000000	272000000	296000000	268000000	306000000	290000000	Q9BZE1;E9PB99;A6NHR2;H0Y4J2	Q9BZE1;E9PB99	39S ribosomal protein L37, mitochondrial	MRPL37	4
92600000	105000000	78300000	81800000	81000000	99600000	77300000	44600000	41200000	74300000	62900000	40900000	302000000	340000000	186000000	221000000	299000000	315000000	319000000	285000000	327000000	251000000	304000000	290000000	Q04837;E7EUY5;C9K0U8	Q04837;E7EUY5	Single-stranded DNA-binding protein, mitochondrial	SSBP1	3
579000000	628000000	324000000	348000000	487000000	451000000	575000000	582000000	701000000	382000000	382000000	675000000	350000000	276000000	285000000	324000000	311000000	308000000	297000000	284000000	374000000	476000000	279000000	289000000	O76021;B4DJ58;I3L3U9;I3L3C4;I3L234;I3L1A3	O76021	Ribosomal L1 domain-containing protein 1	RSL1D1	6
423000000	512000000	394000000	433000000	345000000	382000000	436000000	530000000	521000000	409000000	336000000	561000000	239000000	251000000	188000000	218000000	351000000	301000000	240000000	231000000	296000000	367000000	270000000	288000000	Q9Y3D3;B4E032;A6ND22	Q9Y3D3;B4E032;A6ND22	28S ribosomal protein S16, mitochondrial	MRPS16	3
336000000	307000000	237000000	299000000	345000000	327000000	311000000	304000000	317000000	254000000	260000000	316000000	230000000	248000000	224000000	246000000	218000000	237000000	253000000	272000000	296000000	368000000	282000000	294000000	Q7Z478;H0Y8L1	Q7Z478	ATP-dependent RNA helicase DHX29	DHX29	2
1940100	1882600	4240700	5154100	2499800	2512700	2948700	3133100	2913600	4304500	4719300	3988800	511000000	528000000	379000000	366000000	348000000	330000000	309000000	350000000	274000000	272000000	332000000	287000000	Q13509;A8K854;G3V2A3;G3V2N6;G3V3R4;G3V2R8;G3V5W4;G3V542	Q13509;A8K854	Tubulin beta-3 chain	TUBB3	8
405000000	478000000	326000000	496000000	298000000	416000000	349000000	403000000	461000000	382000000	473000000	421000000	433000000	326000000	340000000	325000000	369000000	559000000	395000000	336000000	345000000	266000000	312000000	286000000	Q9UBU9;E9PIN3;Q9UBU9-2;B4E3J0;E9PLA7;E9PQA4;H0YDU0;E9PMV7	Q9UBU9;E9PIN3;Q9UBU9-2	Nuclear RNA export factor 1	NXF1	8
164000000	156000000	155000000	177000000	202000000	194000000	239000000	203000000	154000000	238000000	280000000	192000000	283000000	334000000	306000000	322000000	362000000	391000000	392000000	352000000	243000000	376000000	264000000	286000000	Q9P2I0;B3KMI0;H0YJF4;G3V3T7	Q9P2I0;B3KMI0	Cleavage and polyadenylation specificity factor subunit 2	CPSF2	4
14600000	18300000	11700000	319000000	11100000	1	12400000	1	18700000	307000000	7909300	1	113000000	95500000	104000000	104000000	99800000	107000000	376000000	392000000	381000000	330000000	375000000	286000000	Q9Y618;Q9Y618-3;C9JFD3;C9JJF6;Q9Y618-4;C9J0Q5;Q9Y618-5;C9J239;C9JE98;C9J7T7;C9JQE8;C9J330;Q9Y618-2;H7C1J7;H0Y5V2;H7C2D4;H7C0P3;H0YGK8;H7C184	Q9Y618;Q9Y618-3;C9JFD3;C9JJF6;Q9Y618-4;C9J0Q5;Q9Y618-5;C9J239;C9JE98;C9J7T7;C9JQE8	Nuclear receptor corepressor 2	NCOR2	19
600000000	594000000	671000000	503000000	423000000	675000000	530000000	534000000	336000000	549000000	538000000	418000000	472000000	663000000	1020000000	933000000	758000000	711000000	291000000	365000000	301000000	322000000	268000000	285000000	P62979;P0CG48;Q96C32;P0CG47;F5H747;F5H388;B4DV12;F5H7Y5;F5H265;F5H2Z3;F5GYU3;F5H6Q2;F5H4D8;F5GZ39	P62979	Ubiquitin-40S ribosomal protein S27a;Ubiquitin;40S ribosomal protein S27a	RPS27A	14
515000000	564000000	331000000	390000000	442000000	459000000	366000000	386000000	371000000	373000000	360000000	354000000	281000000	287000000	323000000	326000000	376000000	354000000	315000000	332000000	311000000	296000000	284000000	284000000	O43395;E7EVD1;B4DSY9	O43395;E7EVD1	U4/U6 small nuclear ribonucleoprotein Prp3	PRPF3	3
1	1	1	1	1	1	1	1	1	1	1	1	209000000	200000000	196000000	177000000	188000000	226000000	347000000	290000000	337000000	275000000	252000000	284000000	O43524;B4DVZ6;F5H7C9	O43524;B4DVZ6;F5H7C9	Forkhead box protein O3	FOXO3	3
81600000	116000000	88500000	74100000	66900000	64900000	69000000	64100000	68400000	40500000	75600000	60700000	344000000	343000000	362000000	338000000	249000000	309000000	260000000	254000000	265000000	265000000	350000000	283000000	P21912	P21912	Succinate dehydrogenase [ubiquinone] iron-sulfur subunit, mitochondrial	SDHB	1
654000000	713000000	390000000	399000000	649000000	687000000	615000000	658000000	738000000	566000000	454000000	645000000	279000000	279000000	357000000	355000000	257000000	324000000	355000000	362000000	278000000	310000000	246000000	280000000	P16403;Q02539;P16401;P22492	P16403	Histone H1.2	HIST1H1C	4
374000000	368000000	264000000	234000000	295000000	273000000	311000000	298000000	340000000	286000000	317000000	263000000	267000000	233000000	232000000	271000000	297000000	296000000	292000000	328000000	237000000	250000000	277000000	257000000	Q6NZY4;Q6NZY4-2;F5GXQ6;F5GX80;F5H6J5;F5H803;F5GYI9	Q6NZY4;Q6NZY4-2;F5GXQ6	Zinc finger CCHC domain-containing protein 8	ZCCHC8	7
1	1	1	1	1	1	1	1	1	1	1	1	145000000	144000000	93200000	137000000	99200000	118000000	215000000	204000000	255000000	317000000	266000000	279000000	Q7Z3C6;Q7Z3C6-2;H7C152;Q7Z3C6-3;H7C1G6;C9JD65;C9JXG2;C9JDK4;C9JKV7;C9IYZ9;C9JX27;F2Z3I6;C9JFV2;C9JS65	Q7Z3C6;Q7Z3C6-2	Autophagy-related protein 9A	ATG9A	14
220000000	264000000	260000000	267000000	224000000	229000000	207000000	200000000	201000000	219000000	172000000	238000000	350000000	328000000	334000000	343000000	382000000	404000000	380000000	332000000	333000000	243000000	286000000	278000000	Q9Y5A9;F5H8I7;Q9Y5A9-2	Q9Y5A9;F5H8I7;Q9Y5A9-2	YTH domain family protein 2	YTHDF2	3
394000000	432000000	254000000	288000000	354000000	346000000	414000000	421000000	417000000	399000000	380000000	455000000	247000000	252000000	265000000	302000000	315000000	317000000	323000000	332000000	348000000	316000000	274000000	277000000	Q3KQS4;P46087;P46087-2;Q05BA7;F5GYR3;F5H5X6;F5H709;F5GWB7;F5H359;F5H8G6	Q3KQS4;P46087;P46087-2;Q05BA7	Putative ribosomal RNA methyltransferase NOP2	NOP2	10
1784800	1	9232300	2990600	1	1	1	3386800	1	1	1	1	182000000	235000000	281000000	211000000	167000000	179000000	298000000	326000000	285000000	288000000	274000000	276000000	Q9UJU6-2;Q9UJU6-3;B4DDD6;B4DDP6;C9J7P1	Q9UJU6-2;Q9UJU6-3;B4DDD6;B4DDP6;C9J7P1		DBNL	5
435000000	533000000	657000000	778000000	693000000	669000000	561000000	587000000	819000000	496000000	609000000	679000000	393000000	377000000	415000000	391000000	407000000	348000000	320000000	356000000	270000000	266000000	427000000	274000000	F8VQ10;Q13838-2;Q13838;Q5STU3;H0Y7G4;H0Y7X6;F8VZL8;F6WLT2;O00148;F6TRA5;F6UN21;F6S4E6;H0Y557;Q8N5M0;F6R6M7;F6QYI9;F6V772;B1Q2N1;E7EMX2;H0Y6G9;H0Y4V8;F6SXL5;F6S2B7;H0Y6N8;F6U6E2;F6QWI5;H0Y6Y9;H0Y6J9	F8VQ10;Q13838-2;Q13838;Q5STU3;H0Y7G4;H0Y7X6;F8VZL8;F6WLT2;O00148;F6TRA5;F6UN21;F6S4E6	Spliceosome RNA helicase DDX39B;ATP-dependent RNA helicase DDX39A	DDX39B;BAT1;DDX39A	28
332000000	413000000	282000000	279000000	254000000	231000000	260000000	279000000	266000000	400000000	291000000	289000000	255000000	282000000	220000000	210000000	243000000	212000000	276000000	296000000	355000000	300000000	271000000	310000000	P18583-9;P18583-5;P18583;P18583-7;P18583-4;P18583-3;P18583-10;P18583-2;P18583-6;H7C1M2;H7C2G8;P18583-8	P18583-9;P18583-5;P18583;P18583-7;P18583-4;P18583-3;P18583-10;P18583-2;P18583-6;H7C1M2	Protein SON	SON	12
3366300	4161500	16900000	13700000	1	1	1	1	1	6245600	1	1	360000000	380000000	330000000	321000000	328000000	322000000	372000000	330000000	396000000	264000000	295000000	273000000	P13489;H0YCR7;E9PIM9;E9PLZ3;E9PMJ3;E9PIK5;E9PMN0;E9PMA9	P13489;H0YCR7	Ribonuclease inhibitor	RNH1	8
157000000	166000000	416000000	355000000	197000000	251000000	226000000	216000000	188000000	197000000	211000000	281000000	276000000	268000000	219000000	219000000	226000000	257000000	232000000	224000000	170000000	143000000	269000000	280000000	Q9BRJ7;Q9BRJ7-2;H3BTC7;Q96DE0;F5GYJ1	Q9BRJ7;Q9BRJ7-2;H3BTC7	Protein syndesmos	NUDT16L1	5
96700000	94700000	116000000	103000000	50100000	46300000	79100000	64700000	77200000	24300000	35600000	65900000	176000000	181000000	207000000	183000000	124000000	104000000	127000000	132000000	185000000	154000000	248000000	273000000	CON__ENSEMBL:ENSBTAP00000025008;Q9H4B7	CON__ENSEMBL:ENSBTAP00000025008;Q9H4B7	Tubulin beta-1 chain	TUBB1	2
10500000	21200000	12300000	10900000	1	11300000	1	5766900	1	10300000	5820800	1	171000000	239000000	304000000	292000000	289000000	272000000	269000000	286000000	331000000	265000000	225000000	270000000	P23258;Q9NRH3	P23258;Q9NRH3	Tubulin gamma-1 chain;Tubulin gamma-2 chain	TUBG1;TUBG2	2
441000000	523000000	551000000	566000000	461000000	413000000	294000000	267000000	265000000	253000000	217000000	350000000	264000000	299000000	307000000	308000000	297000000	272000000	210000000	176000000	250000000	235000000	268000000	295000000	CON__Q28194;P07996;A8MZG1;P49746;B4DQ20;Q2HIZ1;F5H4Z8	CON__Q28194;P07996	Thrombospondin-1	THBS1	7
255000000	233000000	291000000	228000000	343000000	306000000	356000000	349000000	329000000	312000000	377000000	290000000	211000000	262000000	274000000	283000000	249000000	246000000	365000000	323000000	298000000	279000000	268000000	316000000	Q9NQT4	Q9NQT4	Exosome complex component RRP46	EXOSC5	1
284000000	192000000	249000000	264000000	263000000	266000000	304000000	303000000	252000000	317000000	285000000	241000000	198000000	253000000	249000000	278000000	297000000	341000000	345000000	335000000	331000000	312000000	268000000	297000000	Q06265-2;Q06265;D6RIY6;D6R905;Q06265-4;Q06265-3;D6RA17;H0Y9L5;D6RAP4	Q06265-2;Q06265;D6RIY6;D6R905;Q06265-4;Q06265-3;D6RA17	Exosome complex component RRP45	EXOSC9	9
7422000	11500000	39100000	25900000	25100000	24000000	15600000	6756600	23200000	23600000	24300000	32500000	391000000	381000000	285000000	238000000	360000000	342000000	268000000	242000000	110000000	148000000	278000000	269000000	P22102;P22102-2;B4DJ93;F8WD69;C9JTV6;C9JBJ1;C9JKQ7;C9JZG2;H7C489;H7C5I9	P22102;P22102-2	Trifunctional purine biosynthetic protein adenosine-3;Phosphoribosylamine--glycine ligase;Phosphoribosylformylglycinamidine cyclo-ligase;Phosphoribosylglycinamide formyltransferase	GART	10
462000000	466000000	372000000	371000000	386000000	435000000	376000000	433000000	446000000	438000000	413000000	342000000	173000000	204000000	195000000	175000000	305000000	265000000	280000000	289000000	256000000	299000000	243000000	269000000	Q13243;Q13243-3;B4DUA4;B4DJK0;Q13243-2;G3V5K8	Q13243;Q13243-3;B4DUA4;B4DJK0	Serine/arginine-rich splicing factor 5	SRSF5	6
626000000	940000000	1580000000	1450000000	1120000000	1170000000	546000000	830000000	1010000000	724000000	872000000	1100000000	341000000	484000000	438000000	376000000	335000000	245000000	183000000	195000000	231000000	216000000	268000000	269000000	Q9Y3B4	Q9Y3B4	Pre-mRNA branch site protein p14	SF3B14	1
582000000	463000000	234000000	269000000	142000000	143000000	85900000	71500000	128000000	284000000	130000000	114000000	116000000	132000000	249000000	233000000	121000000	129000000	237000000	203000000	71900000	87600000	264000000	265000000	P06753-2;Q5VU58;Q5VU66;P06753-3;Q5VU72;Q5VU61;Q5VU59;Q8NAG3;D6R904;A6NL28;Q5VU63;A6NL28-2;D6RFM2	P06753-2;Q5VU58;Q5VU66;P06753-3;Q5VU72;Q5VU61;Q5VU59;Q8NAG3;D6R904		TPM3	13
7888500	1	5441000	5347400	1	2104200	2156300	6450900	1	1	1	1	49100000	57600000	34500000	34800000	39300000	39400000	211000000	168000000	171000000	256000000	442000000	269000000	P25490;H0YJV7;H0YJU4;Q96MM3	P25490;H0YJV7	Transcriptional repressor protein YY1	YY1	4
8379900	1	7361000	1	1	1	1	1	6821300	1	1	1	512000000	404000000	524000000	461000000	460000000	361000000	332000000	266000000	316000000	401000000	351000000	266000000	Q13885	Q13885	Tubulin beta-2A chain	TUBB2A	1
327000000	275000000	287000000	251000000	291000000	272000000	205000000	176000000	197000000	225000000	218000000	193000000	250000000	253000000	200000000	231000000	218000000	258000000	293000000	280000000	287000000	281000000	281000000	265000000	P53992;E7EP00;G5EA31;B4DZT4;O94855-2;O94855;F6RFB3	P53992;E7EP00;G5EA31	Protein transport protein Sec24C	SEC24C	7
245000000	237000000	270000000	266000000	202000000	187000000	190000000	181000000	210000000	149000000	168000000	166000000	233000000	254000000	240000000	247000000	226000000	248000000	248000000	206000000	254000000	223000000	262000000	264000000	P06730-2;P06730;D6RBW1;P06730-3;H0Y8J7;D6RFJ3	P06730-2;P06730;D6RBW1;P06730-3;H0Y8J7	Eukaryotic translation initiation factor 4E	EIF4E	6
363000000	277000000	402000000	370000000	429000000	458000000	565000000	613000000	426000000	677000000	754000000	469000000	203000000	157000000	151000000	151000000	287000000	325000000	247000000	245000000	210000000	173000000	254000000	264000000	Q969G3;Q969G3-2;B4DGM3;B4DFR4;C0IMW5;H7C3F6;H7BXG8;H7C048	Q969G3;Q969G3-2;B4DGM3;B4DFR4;C0IMW5	SWI/SNF-related matrix-associated actin-dependent regulator of chromatin subfamily E member 1	SMARCE1	8
9835200	4526300	1848700	9175900	2276800	1	1	1	1	1	2713400	1	597000000	646000000	408000000	395000000	830000000	914000000	193000000	185000000	117000000	144000000	206000000	264000000	Q92616	Q92616	Translational activator GCN1	GCN1L1	1
16700000	24300000	209000000	247000000	112000000	146000000	73700000	49600000	181000000	117000000	138000000	186000000	145000000	155000000	220000000	213000000	137000000	167000000	202000000	136000000	114000000	195000000	261000000	281000000	B5MDF5;P62826;F5H018;H0YFC6;B4DV51	B5MDF5;P62826;F5H018;H0YFC6	GTP-binding nuclear protein Ran	RAN	5
8610000000	8770000000	9250000000	8880000000	7810000000	7880000000	5450000000	5200000000	6180000000	5300000000	5480000000	6230000000	697000000	752000000	903000000	906000000	881000000	841000000	295000000	308000000	336000000	349000000	312000000	262000000	Q9Y6Y8;F5H0L8;Q9Y6Y8-2;H7C0V8;H7C4C4;REV__G5E9A1;REV__O15068;REV__O15068-9;REV__E9PDN8;REV__O15068-8;REV__O15068-6;REV__O15068-2;REV__O15068-3;REV__O15068-4;REV__O15068-5;REV__H0Y502;REV__H7BYP9	Q9Y6Y8;F5H0L8;Q9Y6Y8-2	SEC23-interacting protein	SEC23IP	17
85800000	118000000	82600000	94700000	62700000	72400000	61500000	65800000	69400000	74300000	83800000	92200000	169000000	156000000	111000000	142000000	93600000	85500000	264000000	268000000	329000000	331000000	252000000	261000000	Q9UKJ3;Q9UKJ3-2	Q9UKJ3;Q9UKJ3-2	G patch domain-containing protein 8	GPATCH8	2
684000000	591000000	449000000	435000000	365000000	419000000	353000000	320000000	299000000	483000000	317000000	336000000	168000000	217000000	204000000	198000000	285000000	259000000	226000000	226000000	236000000	188000000	263000000	260000000	H7BY36	H7BY36		EWSR1	1
1	1	24100000	17600000	1	1	1	21100000	1	1	1	23700000	87700000	80600000	83700000	83200000	92100000	81000000	236000000	218000000	290000000	243000000	231000000	260000000	Q6R327-3;Q6R327	Q6R327-3;Q6R327	Rapamycin-insensitive companion of mTOR	RICTOR	2
1810000000	1620000000	1940000000	1670000000	1660000000	1510000000	1310000000	1140000000	1380000000	1240000000	1400000000	1200000000	287000000	290000000	259000000	285000000	316000000	311000000	266000000	218000000	296000000	349000000	250000000	259000000	Q7RTV0	Q7RTV0	PHD finger-like domain-containing protein 5A	PHF5A	1
318000000	311000000	309000000	317000000	320000000	312000000	356000000	294000000	342000000	254000000	446000000	359000000	200000000	208000000	256000000	254000000	215000000	249000000	342000000	277000000	347000000	326000000	257000000	337000000	Q13823;B4DPI9;H0YG10	Q13823	Nucleolar GTP-binding protein 2	GNL2	3
1	1	1	1	1	1	1	1	1	1	1	1	296000000	296000000	221000000	208000000	266000000	237000000	223000000	227000000	292000000	248000000	234000000	258000000	Q70CQ2;Q70CQ2-2;B9ZVR8;Q70CQ2-3;C9JV64;H7C183	Q70CQ2;Q70CQ2-2;B9ZVR8;Q70CQ2-3;C9JV64	Ubiquitin carboxyl-terminal hydrolase 34;Ubiquitin carboxyl-terminal hydrolase	USP34	6
154000000	84000000	73000000	68100000	87900000	89500000	72300000	52300000	51000000	86400000	64900000	45200000	108000000	123000000	120000000	101000000	150000000	188000000	229000000	235000000	231000000	195000000	276000000	258000000	F5GY05;F5GZX9;Q96EK7;F2Z2E1;Q96EK7-2;B4DL34	F5GY05;F5GZX9;Q96EK7;F2Z2E1;Q96EK7-2	Constitutive coactivator of peroxisome proliferator-activated receptor gamma	FAM120B	6
458000000	644000000	346000000	395000000	468000000	455000000	513000000	526000000	507000000	438000000	433000000	440000000	260000000	237000000	268000000	244000000	300000000	368000000	302000000	565000000	269000000	360000000	255000000	318000000	O95625;C9J2L2	O95625	Zinc finger and BTB domain-containing protein 11	ZBTB11	2
27200000	15500000	50800000	62500000	23700000	33900000	29400000	19100000	42200000	19000000	38000000	33000000	220000000	259000000	244000000	282000000	245000000	219000000	265000000	300000000	269000000	247000000	246000000	257000000	P46060;F8W7I9;H0Y4Q3;B0QYT4;B0QYT5;B0QYT6	P46060;F8W7I9;H0Y4Q3	Ran GTPase-activating protein 1	RANGAP1	6
66100000	92200000	377000000	404000000	241000000	209000000	118000000	105000000	199000000	224000000	232000000	247000000	103000000	90800000	181000000	164000000	70300000	55300000	101000000	103000000	32600000	50800000	253000000	289000000	P09429;Q5T7C6;Q5T7C4;Q5T7C0;B2RPK0;P23497	P09429;Q5T7C6;Q5T7C4	High mobility group protein B1	HMGB1	6
235000000	226000000	146000000	141000000	143000000	152000000	180000000	199000000	185000000	216000000	251000000	172000000	173000000	172000000	203000000	174000000	238000000	206000000	182000000	214000000	277000000	305000000	253000000	219000000	Q8NEY8;F8W0Q9;Q8NEY8-2;Q8NEY8-8;E9PAX8;Q8NEY8-6;F8WF16;F8VWU8;F8VPY7;F8VRK2;Q8NEY8-5;Q8NEY8-7;F8VXV7	Q8NEY8;F8W0Q9;Q8NEY8-2;Q8NEY8-8;E9PAX8;Q8NEY8-6;F8WF16;F8VWU8;F8VPY7;F8VRK2	Periphilin-1	PPHLN1	13
184000000	228000000	186000000	155000000	173000000	228000000	195000000	185000000	168000000	172000000	222000000	173000000	193000000	176000000	203000000	201000000	170000000	163000000	253000000	227000000	223000000	388000000	306000000	257000000	H7C0N4;H7C561	H7C0N4;H7C561		SF1	2
325000000	381000000	299000000	294000000	329000000	325000000	354000000	378000000	336000000	359000000	357000000	440000000	327000000	289000000	336000000	404000000	408000000	433000000	306000000	264000000	268000000	227000000	257000000	257000000	P62805	P62805	Histone H4	HIST1H4A	1
101000000	102000000	89400000	102000000	99900000	96600000	79500000	69700000	81500000	80100000	84300000	59100000	180000000	253000000	181000000	257000000	231000000	234000000	269000000	320000000	300000000	294000000	248000000	257000000	O75179;O75179-2;E7EUV3;H0YM23;G5E964;E7EWI7;O75179-4;O75179-3;C9JRC1;H0YMS3;O75179-5;H0YLQ3;B3KU50	O75179;O75179-2;E7EUV3;H0YM23;G5E964;E7EWI7;O75179-4;O75179-3;C9JRC1	Ankyrin repeat domain-containing protein 17	ANKRD17	13
357000000	319000000	381000000	374000000	381000000	304000000	477000000	449000000	392000000	534000000	652000000	291000000	153000000	212000000	154000000	162000000	246000000	251000000	278000000	312000000	241000000	191000000	261000000	255000000	O96019;O96019-2;H7C5S0;C9JQT2;O94805	O96019;O96019-2	Actin-like protein 6A	ACTL6A	5
49100000	46000000	115000000	81800000	86000000	72900000	49700000	33200000	71600000	78300000	83300000	88500000	174000000	174000000	212000000	202000000	137000000	128000000	202000000	191000000	196000000	184000000	220000000	255000000	P30048;E9PH29	P30048;E9PH29	Thioredoxin-dependent peroxide reductase, mitochondrial	PRDX3	2
762000000	827000000	2200000000	2910000000	1650000000	1870000000	1230000000	1370000000	1530000000	1660000000	1470000000	1710000000	138000000	125000000	239000000	278000000	175000000	201000000	155000000	230000000	191000000	201000000	138000000	255000000	Q9BWJ5	Q9BWJ5	Splicing factor 3B subunit 5	SF3B5	1
89800000	92300000	59200000	19600000	26700000	17900000	31300000	27000000	110000000	22200000	55300000	14300000	468000000	436000000	578000000	542000000	520000000	479000000	295000000	315000000	291000000	294000000	257000000	254000000	O00264;B7Z1L3	O00264;B7Z1L3	Membrane-associated progesterone receptor component 1	PGRMC1	2
402000000	469000000	467000000	482000000	386000000	390000000	441000000	436000000	464000000	348000000	372000000	544000000	238000000	212000000	180000000	216000000	247000000	249000000	210000000	215000000	253000000	201000000	234000000	252000000	P82932	P82932	28S ribosomal protein S6, mitochondrial	MRPS6	1
2450000000	2610000000	2020000000	2000000000	2360000000	2410000000	1880000000	1990000000	1930000000	2220000000	2020000000	1930000000	472000000	546000000	526000000	490000000	538000000	511000000	246000000	313000000	243000000	252000000	263000000	252000000	P43694;E7EWY8	P43694;E7EWY8	Transcription factor GATA-4	GATA4	2
222000000	251000000	190000000	204000000	220000000	190000000	200000000	183000000	197000000	199000000	198000000	209000000	215000000	167000000	145000000	237000000	210000000	197000000	238000000	239000000	288000000	339000000	230000000	251000000	Q13895;F8WBL2;H7BY94	Q13895;F8WBL2	Bystin	BYSL	3
48800000	85100000	189000000	193000000	182000000	194000000	49100000	61300000	252000000	185000000	264000000	228000000	93000000	89700000	270000000	216000000	64700000	69200000	97900000	107000000	67400000	68400000	246000000	241000000	P12277;E7EUJ8;G3V4N7;H0YJG0;G3V461;G3V2I1	P12277;E7EUJ8;G3V4N7	Creatine kinase B-type	CKB	6
3490000000	3080000000	2240000000	2260000000	2190000000	2020000000	2710000000	2710000000	2640000000	2300000000	2030000000	2440000000	570000000	461000000	400000000	417000000	569000000	657000000	218000000	222000000	256000000	256000000	229000000	250000000	Q66K89;H3BUJ7;H3BSL4;H3BN17;H3BSL9;H3BQZ4	Q66K89;H3BUJ7;H3BSL4	Transcription factor E4F1	E4F1	6
1	1	1	1	1	1	1	1	1	1	8066400	1	745000000	631000000	794000000	831000000	730000000	833000000	352000000	283000000	259000000	192000000	215000000	250000000	P30837;B4DLJ0	P30837;B4DLJ0	Aldehyde dehydrogenase X, mitochondrial	ALDH1B1	2
128000000	134000000	182000000	168000000	156000000	152000000	172000000	165000000	130000000	214000000	201000000	135000000	232000000	236000000	200000000	176000000	227000000	230000000	252000000	227000000	244000000	238000000	239000000	249000000	Q9C0J8;Q9C0J8-3;Q9C0J8-2;C9J8B4;B9A053	Q9C0J8	pre-mRNA 3 end processing protein WDR33	WDR33	5
79000000	14400000	17600000	21500000	51300000	64700000	14600000	64300000	84300000	35500000	21400000	82400000	331000000	319000000	349000000	306000000	329000000	329000000	237000000	276000000	247000000	230000000	263000000	249000000	P40939;H0YFD6;B4DYP2	P40939	Trifunctional enzyme subunit alpha, mitochondrial;Long-chain enoyl-CoA hydratase;Long chain 3-hydroxyacyl-CoA dehydrogenase	HADHA	3
316000000	310000000	370000000	298000000	351000000	295000000	272000000	273000000	296000000	269000000	310000000	243000000	292000000	264000000	244000000	260000000	289000000	315000000	251000000	244000000	242000000	201000000	215000000	249000000	O75694;E9PF10;B4DLT2;O75694-2;D6RA13	O75694;E9PF10;B4DLT2;O75694-2	Nuclear pore complex protein Nup155	NUP155	5
36800000	11400000	23000000	22200000	36500000	48700000	24900000	30800000	56800000	25800000	24200000	57200000	299000000	265000000	402000000	415000000	304000000	274000000	311000000	288000000	293000000	345000000	259000000	248000000	Q9BS26	Q9BS26	Endoplasmic reticulum resident protein 44	ERP44	1
11600000	15100000	4803800	21000000	10900000	36300000	1	23600000	13500000	1	12500000	30800000	556000000	503000000	481000000	466000000	440000000	395000000	291000000	349000000	307000000	318000000	279000000	247000000	Q9ULT8;G3V4V5;H0YJD4;H0Y3R1	Q9ULT8	E3 ubiquitin-protein ligase HECTD1	HECTD1	4
210000000	224000000	230000000	259000000	264000000	245000000	267000000	251000000	264000000	259000000	263000000	321000000	180000000	223000000	229000000	217000000	206000000	241000000	295000000	418000000	292000000	451000000	241000000	306000000	Q96B26;Q5JXM0;H7C581	Q96B26;Q5JXM0	Exosome complex component RRP43	EXOSC8;DKFZp564C0482	3
205000000	181000000	266000000	267000000	194000000	188000000	139000000	103000000	179000000	202000000	181000000	159000000	189000000	197000000	222000000	221000000	152000000	181000000	166000000	193000000	153000000	134000000	241000000	246000000	E9PRY8;P29692-2;P29692;E9PK01;E9PI39;E9PQ49;F8W934;P29692-3;E9PL12;E9PPR1;E9PBQ9;H0YCK7;E9PL71;E9PIZ1;E9PMW7;E9PQZ1;E9PK06;E9PN91;E9PK72;H0YE72;H0YE58;E9PKK3;E9PJD0;E9PQC9;E9PNW6	E9PRY8;P29692-2;P29692;E9PK01;E9PI39;E9PQ49;F8W934;P29692-3;E9PL12;E9PPR1;E9PBQ9;H0YCK7;E9PL71;E9PIZ1;E9PMW7;E9PQZ1	Elongation factor 1-delta	EEF1D	25
531000000	548000000	305000000	127000000	607000000	676000000	583000000	592000000	442000000	601000000	676000000	282000000	190000000	233000000	442000000	275000000	410000000	464000000	324000000	294000000	222000000	198000000	277000000	244000000	P62314	P62314	Small nuclear ribonucleoprotein Sm D1	SNRPD1	1
421000000	421000000	263000000	238000000	457000000	426000000	439000000	470000000	391000000	429000000	455000000	373000000	301000000	285000000	407000000	393000000	321000000	295000000	300000000	325000000	346000000	332000000	240000000	244000000	Q9P2E9;Q9P2E9-2;Q9P2E9-3;F8W7S5;A2A2S5	Q9P2E9;Q9P2E9-2;Q9P2E9-3;F8W7S5	Ribosome-binding protein 1	RRBP1	5
321000000	230000000	247000000	320000000	423000000	443000000	410000000	404000000	321000000	345000000	359000000	317000000	249000000	262000000	286000000	255000000	303000000	288000000	353000000	396000000	364000000	336000000	239000000	290000000	Q00059;A8MRB2;H7BYN3	Q00059;A8MRB2;H7BYN3	Transcription factor A, mitochondrial	TFAM	3
34000000	24500000	5890300	20800000	1	5667000	1	6214000	4928500	1	4914800	9926000	333000000	343000000	287000000	332000000	374000000	371000000	151000000	212000000	229000000	212000000	215000000	244000000	E9PDH7;O75419;O75419-2;C9J911;H7BZ91;C9K087	E9PDH7;O75419;O75419-2	Cell division control protein 45 homolog	CDC45	6
15500000	10100000	7772800	11500000	4143500	4273200	4159000	7889000	9680900	1	7953900	7849000	71400000	84200000	70600000	82400000	73700000	77500000	105000000	131000000	187000000	195000000	185000000	244000000	Q6ZRV2	Q6ZRV2	Protein FAM83H	FAM83H	1
182000000	173000000	145000000	141000000	182000000	204000000	144000000	163000000	141000000	159000000	195000000	150000000	177000000	199000000	274000000	241000000	211000000	202000000	248000000	290000000	255000000	235000000	246000000	243000000	E7EVA0;P27816;P27816-6;P27816-2;E9PGM5;P27816-4;B9ZVR1;P27816-5;F8W9U4;H7C4C5;H0Y2V1;B5MEG9;B4DSQ1;H7C456	E7EVA0;P27816;P27816-6;P27816-2;E9PGM5;P27816-4;B9ZVR1;P27816-5;F8W9U4;H7C4C5;H0Y2V1	Microtubule-associated protein;Microtubule-associated protein 4	MAP4	14
13300000	15300000	46700000	48500000	22500000	27000000	12200000	22900000	27900000	25500000	45500000	16500000	126000000	97900000	151000000	149000000	67500000	107000000	250000000	264000000	253000000	234000000	199000000	242000000	E7EQ40;B1AK88;P47756-2;B1AK87;P47756;B1AK85;F6USW4;F6Q0E3	E7EQ40;B1AK88;P47756-2;B1AK87;P47756	F-actin-capping protein subunit beta	CAPZB	8
385000000	295000000	291000000	293000000	326000000	301000000	293000000	350000000	310000000	419000000	330000000	349000000	211000000	229000000	182000000	212000000	233000000	185000000	250000000	242000000	257000000	282000000	203000000	240000000	Q9H7B2;Q5VXN0;Q5VXM9	Q9H7B2;Q5VXN0;Q5VXM9	Ribosome production factor 2 homolog	RPF2;BXDC1	3
11800000	1	1	1	1	1	1	14400000	1	1	10900000	1	60500000	39200000	72400000	61700000	55100000	69800000	193000000	169000000	179000000	226000000	264000000	240000000	Q9HAW4;Q9HAW4-3;Q9HAW4-2;E7ESG2;F5H7R3	Q9HAW4;Q9HAW4-3;Q9HAW4-2;E7ESG2	Claspin	CLSPN	5
296000000	345000000	364000000	332000000	370000000	382000000	402000000	363000000	363000000	347000000	346000000	369000000	193000000	210000000	184000000	197000000	241000000	241000000	216000000	242000000	236000000	246000000	243000000	239000000	P52298;P52298-2;B3KSB0;C9JQX9;E9PAR5;A6PVI3;F8WE41	P52298;P52298-2;B3KSB0;C9JQX9;E9PAR5	Nuclear cap-binding protein subunit 2	NCBP2	7
454000000	498000000	490000000	524000000	342000000	404000000	370000000	378000000	333000000	439000000	401000000	359000000	239000000	238000000	224000000	197000000	213000000	216000000	206000000	264000000	209000000	249000000	228000000	239000000	P09496;P09496-3;P09496-4;P09496-2;F8WF69;C9J8P9;F5H6N3	P09496;P09496-3;P09496-4;P09496-2;F8WF69;C9J8P9;F5H6N3	Clathrin light chain A	CLTA	7
1	1	4178100	1	3445400	1	2162100	1	1	10600000	2707900	1	256000000	279000000	163000000	172000000	239000000	343000000	211000000	223000000	199000000	215000000	222000000	238000000	Q16718;Q5H9R2;H7BYD0;C9IZN5;F8WAS3	Q16718;Q5H9R2;H7BYD0;C9IZN5;F8WAS3	NADH dehydrogenase [ubiquinone] 1 alpha subcomplex subunit 5	NDUFA5;DKFZp781K1356	5
244000000	228000000	220000000	277000000	226000000	219000000	201000000	188000000	248000000	242000000	222000000	241000000	225000000	207000000	192000000	191000000	189000000	180000000	190000000	200000000	209000000	242000000	234000000	213000000	Q8N163;Q8N163-2;H0YB24;G3V119;E5RHJ4;H0YC58;E5RFJ3;E5RGU7;H0YC69	Q8N163;Q8N163-2;H0YB24;G3V119	DBIRD complex subunit KIAA1967	KIAA1967	9
404000000	396000000	347000000	296000000	310000000	285000000	397000000	364000000	419000000	373000000	336000000	466000000	210000000	207000000	201000000	250000000	197000000	126000000	198000000	197000000	204000000	275000000	217000000	238000000	O75400;F8W9L2;O75400-3;E9PHJ7;F5H578;H0YG38	O75400;F8W9L2;O75400-3;E9PHJ7;F5H578	Pre-mRNA-processing factor 40 homolog A	PRPF40A	6
1	1	1	1	1	1	1	1	815000000	423000000	1	1	1	1	1	1	1	1	1	5949900	1	499000000	234000000	455000000	Q99729-4;Q99729	Q99729-4;Q99729	Heterogeneous nuclear ribonucleoprotein A/B	HNRNPAB	2
330000000	333000000	230000000	219000000	314000000	386000000	343000000	335000000	388000000	398000000	338000000	410000000	205000000	196000000	290000000	220000000	171000000	218000000	257000000	242000000	236000000	273000000	202000000	238000000	Q9H0A0;E7ESU4;E9PMN9;E9PMU0;E9PJN6	Q9H0A0;E7ESU4;E9PMN9	N-acetyltransferase 10	NAT10	5
10100000	40400000	1	32400000	4965900	1	1	1	35900000	1	1	1	943000000	840000000	979000000	646000000	884000000	823000000	261000000	282000000	251000000	194000000	181000000	238000000	Q99707;B4DST3;B7ZLW7;B1ANE3;B4DFV0	Q99707;B4DST3;B7ZLW7;B1ANE3	Methionine synthase	MTR	5
324000000	309000000	291000000	278000000	270000000	242000000	361000000	319000000	346000000	235000000	242000000	306000000	153000000	186000000	176000000	174000000	195000000	195000000	144000000	140000000	202000000	198000000	220000000	237000000	P82663;B4DFJ5;E7EPW2;B4DQG6	P82663;B4DFJ5;E7EPW2;B4DQG6	28S ribosomal protein S25, mitochondrial	MRPS25	4
17600000	14600000	9813500	20800000	10600000	11500000	86800000	9902000	83800000	9302100	23400000	7825400	104000000	122000000	96400000	90200000	98700000	103000000	284000000	289000000	288000000	243000000	220000000	235000000	Q2M1P5	Q2M1P5	Kinesin-like protein KIF7	KIF7	1
579000000	618000000	417000000	464000000	580000000	581000000	468000000	497000000	496000000	415000000	429000000	482000000	329000000	314000000	325000000	322000000	303000000	329000000	266000000	282000000	296000000	306000000	251000000	234000000	Q9BY77;Q9BY77-2;F8WCX5;F8WEE2;B4DMM2;Q6R954;B4DSH9	Q9BY77;Q9BY77-2;F8WCX5	Polymerase delta-interacting protein 3	POLDIP3	7
395000000	457000000	271000000	269000000	349000000	391000000	364000000	348000000	390000000	409000000	403000000	367000000	255000000	211000000	273000000	249000000	154000000	195000000	284000000	301000000	283000000	301000000	235000000	233000000	Q9BQ39;F5H3H6	Q9BQ39;F5H3H6	ATP-dependent RNA helicase DDX50	DDX50	2
1	79400000	1	1	1	1	1	1	1	1	1	1	50800000	32800000	40000000	41900000	48200000	78000000	295000000	275000000	217000000	184000000	188000000	233000000	Q53ET0;H0YDQ8;Q5T4K5	Q53ET0;H0YDQ8;Q5T4K5	CREB-regulated transcription coactivator 2	CRTC2	3
293000000	366000000	287000000	288000000	274000000	267000000	255000000	205000000	288000000	192000000	184000000	235000000	199000000	196000000	190000000	194000000	202000000	223000000	181000000	167000000	221000000	253000000	225000000	215000000	O15234;B4DKR6	O15234;B4DKR6	Protein CASC3	CASC3	2
1	1	12500000	1	1	14500000	1	1	22000000	9668500	45800000	22300000	201000000	216000000	109000000	138000000	81800000	101000000	185000000	81100000	173000000	262000000	145000000	233000000	P51970;F5H7V7	P51970;F5H7V7	NADH dehydrogenase [ubiquinone] 1 alpha subcomplex subunit 8	NDUFA8	2
9902000	10900000	11300000	13000000	10100000	9901700	7897400	8943900	9843800	11000000	8382500	11400000	381000000	346000000	263000000	232000000	347000000	364000000	208000000	254000000	246000000	240000000	199000000	232000000	O00743;O00743-2;O00743-3;B7Z3E2;Q5T1S7	O00743;O00743-2;O00743-3	Serine/threonine-protein phosphatase 6 catalytic subunit	PPP6C	5
30200000	67500000	69700000	68100000	24400000	48500000	21800000	23400000	41200000	44100000	44400000	39600000	209000000	204000000	248000000	204000000	215000000	180000000	176000000	208000000	200000000	186000000	221000000	231000000	P54886;P54886-2	P54886;P54886-2	Delta-1-pyrroline-5-carboxylate synthase;Glutamate 5-kinase;Gamma-glutamyl phosphate reductase	ALDH18A1	2
175000000	196000000	235000000	203000000	188000000	227000000	246000000	266000000	290000000	197000000	221000000	276000000	238000000	213000000	265000000	217000000	177000000	194000000	213000000	115000000	137000000	89300000	185000000	231000000	P13010;C9JZ81;H7C0H9	P13010	X-ray repair cross-complementing protein 5	XRCC5	3
363000000	394000000	293000000	267000000	303000000	300000000	321000000	318000000	414000000	347000000	373000000	373000000	187000000	167000000	233000000	233000000	205000000	226000000	235000000	227000000	270000000	290000000	236000000	230000000	Q8IY81	Q8IY81	Putative rRNA methyltransferase 3	FTSJ3	1
1	10300000	11700000	39500000	19400000	31500000	20700000	11400000	23100000	8696300	17800000	24300000	164000000	145000000	127000000	136000000	124000000	125000000	148000000	160000000	153000000	125000000	154000000	229000000	O75175;O75175-2;O75175-3;H7C148;H0Y5X7	O75175;O75175-2;O75175-3;H7C148	CCR4-NOT transcription complex subunit 3	CNOT3	5
13500000	20700000	83900000	73900000	40500000	63100000	18900000	17800000	55300000	36600000	63100000	41300000	240000000	182000000	264000000	286000000	201000000	229000000	149000000	114000000	73000000	59700000	222000000	228000000	P49321-3;P49321;P49321-2;Q5T624;F5H3J2;B4DS57;H0YF33;H0YDS9;E9PRH9;E9PI86;E9PPQ8;E9PPR5	P49321-3;P49321;P49321-2;Q5T624;F5H3J2;B4DS57;H0YF33;H0YDS9	Nuclear autoantigenic sperm protein	NASP	12
11200000	1	1	1	1	3706400	19100000	1	1	5227900	1	1	301000000	345000000	243000000	238000000	361000000	359000000	271000000	274000000	274000000	183000000	203000000	228000000	Q9UPN7;B4DLT9	Q9UPN7;B4DLT9	Serine/threonine-protein phosphatase 6 regulatory subunit 1	PPP6R1	2
630000000	628000000	545000000	507000000	528000000	502000000	652000000	553000000	698000000	534000000	510000000	634000000	194000000	214000000	216000000	216000000	277000000	293000000	228000000	190000000	200000000	195000000	236000000	227000000	E7ESL0;Q9NWU5;A6NGJ8;Q9NWU5-2	E7ESL0;Q9NWU5;A6NGJ8;Q9NWU5-2	39S ribosomal protein L22, mitochondrial	MRPL22	4
1	82000000	1	50100000	14000000	1	76800000	50200000	40200000	1	1	45100000	57700000	96300000	62400000	68000000	58600000	86800000	67300000	113000000	91600000	156000000	81400000	227000000	Q13227;I3L3Y9;B4DXA1;I3L4X7	Q13227;I3L3Y9;B4DXA1;I3L4X7	G protein pathway suppressor 2	GPS2	4
1	1	1	33200000	1	1	1	1	1	1	1	1	231000000	237000000	211000000	224000000	156000000	224000000	299000000	276000000	431000000	443000000	258000000	226000000	Q13136;Q13136-2;E9PJZ7;F5H1G2;H0YEF9;H0YFQ4;O75334;O75334-3;O75334-4;O75334-2;G3V200;B7Z663;E7ETG6;H0YHK3;H0YDW2;E9PPF6;B7Z3U9;H0YD72;B4DEU8;B3KVT5;H0YH95;H0YHJ4;H0YIJ4;E9PID5;F8VYK7;F8VWR9;H7C1T6;F8W1Y8;F8VWG6	Q13136;Q13136-2;E9PJZ7	Liprin-alpha-1	PPFIA1	29
331000000	336000000	220000000	193000000	329000000	318000000	278000000	309000000	263000000	309000000	254000000	275000000	162000000	176000000	183000000	203000000	162000000	170000000	301000000	306000000	267000000	294000000	219000000	215000000	Q14684;Q14684-2	Q14684;Q14684-2	Ribosomal RNA processing protein 1 homolog B	RRP1B	2
133000000	130000000	189000000	200000000	91300000	112000000	123000000	127000000	139000000	156000000	148000000	119000000	84200000	98500000	86400000	97800000	112000000	127000000	169000000	185000000	126000000	117000000	219000000	241000000	O43809;H3BND3;Q5HYH5;H3BV41	O43809;H3BND3;Q5HYH5	Cleavage and polyadenylation specificity factor subunit 5	NUDT21;DKFZp313O211	4
72300000	77600000	68400000	89200000	66000000	70200000	49700000	54700000	65400000	87000000	78100000	73500000	339000000	349000000	325000000	343000000	332000000	343000000	239000000	281000000	213000000	194000000	222000000	225000000	B7Z6Z4;G3V1V0;G8JLA2;P60660;P60660-2;F8W1R7;F8VPF3;F8VZV5;F8W180;F8W1I5;G3V1Y7;F8VZU9;H0YI43;F8VXL3	B7Z6Z4;G3V1V0;G8JLA2;P60660;P60660-2;F8W1R7;F8VPF3;F8VZV5;F8W180;F8W1I5;G3V1Y7;F8VZU9;H0YI43	Myosin light polypeptide 6	MYL6;MYL6B	14
141000000	143000000	98800000	99500000	134000000	157000000	154000000	144000000	109000000	100000000	114000000	107000000	160000000	166000000	204000000	171000000	134000000	186000000	200000000	181000000	217000000	204000000	230000000	224000000	Q3MHD2-2;Q3MHD2	Q3MHD2-2;Q3MHD2	Protein LSM12 homolog	LSM12	2
1	1	1	1	15100000	1	16700000	1	1	1	1	1	48900000	57300000	98100000	71900000	54100000	59100000	202000000	177000000	219000000	236000000	252000000	224000000	Q9H4L5;Q9H4L5-2;Q9H4L5-5;Q9H4L5-6	Q9H4L5;Q9H4L5-2;Q9H4L5-5;Q9H4L5-6	Oxysterol-binding protein-related protein 3	OSBPL3	4
98000000	79100000	80800000	105000000	76100000	65900000	58500000	73600000	54500000	117000000	68600000	113000000	273000000	281000000	234000000	255000000	251000000	259000000	277000000	288000000	208000000	246000000	241000000	223000000	P11802;F8VWX7;F8VTV8;F8VYH9;F8VZ51;F8VZZ0;B4DNF9;F8VXD2;F8W1L8;Q96BE9;F8VYY1;F8VZ13	P11802;F8VWX7;F8VTV8;F8VYH9;F8VZ51;F8VZZ0	Cyclin-dependent kinase 4	CDK4	12
226000000	248000000	240000000	232000000	226000000	251000000	259000000	234000000	226000000	270000000	276000000	224000000	268000000	336000000	228000000	283000000	456000000	404000000	274000000	302000000	176000000	339000000	216000000	215000000	O94906;O94906-2	O94906;O94906-2	Pre-mRNA-processing factor 6	PRPF6	2
14700000	33200000	42500000	88600000	39200000	55200000	13800000	11100000	27400000	26700000	38300000	28200000	247000000	281000000	246000000	222000000	232000000	206000000	217000000	215000000	204000000	177000000	213000000	223000000	P06493;P06493-2;E5RIU6;Q00526;G3V317	P06493;P06493-2;E5RIU6	Cyclin-dependent kinase 1	CDK1	5
365000000	351000000	261000000	272000000	313000000	280000000	354000000	357000000	373000000	259000000	283000000	387000000	124000000	154000000	160000000	157000000	207000000	261000000	188000000	188000000	217000000	214000000	201000000	223000000	A4D1E9;C9JNI1;C9J8R7;A4D1E9-2;C9JEQ8;A4D1E9-3;F8WBB5;F8WCN4;F8WBY0	A4D1E9;C9JNI1;C9J8R7;A4D1E9-2;C9JEQ8	GTP-binding protein 10	GTPBP10	9
253000000	268000000	304000000	353000000	290000000	332000000	373000000	381000000	396000000	322000000	309000000	390000000	159000000	161000000	211000000	174000000	197000000	219000000	181000000	179000000	171000000	171000000	197000000	222000000	Q9HD33;Q9HD33-2;Q9HD33-3	Q9HD33;Q9HD33-2	39S ribosomal protein L47, mitochondrial	MRPL47	3
110000000	144000000	113000000	115000000	84200000	95300000	89700000	99300000	97300000	80700000	71300000	108000000	158000000	158000000	174000000	222000000	162000000	182000000	148000000	128000000	118000000	142000000	122000000	221000000	Q96PU8;Q96PU8-3;Q96PU8-6;Q96PU8-8;Q96PU8-9;Q96PU8-5;H0YG47;F5GYM3;F5GXS8;H0YGD6;F5H8C8;F5H5U6;F5GYT7	Q96PU8;Q96PU8-3;Q96PU8-6;Q96PU8-8;Q96PU8-9;Q96PU8-5;H0YG47;F5GYM3;F5GXS8	Protein quaking	QKI	13
212000000	199000000	152000000	150000000	177000000	173000000	233000000	229000000	253000000	160000000	157000000	241000000	320000000	300000000	287000000	252000000	313000000	309000000	216000000	210000000	212000000	207000000	214000000	197000000	Q9Y2X3;H7BZ72;F8WED0	Q9Y2X3	Nucleolar protein 58	NOP58	3
11200000	1	11500000	14400000	1	1	1	1	5654700	1	3923500	7553800	64000000	65300000	51300000	40600000	29500000	53600000	197000000	221000000	181000000	92800000	295000000	220000000	Q14677;Q14677-3;Q14677-2;H0YDU9	Q14677;Q14677-3;Q14677-2	Clathrin interactor 1	CLINT1	4
617000000	573000000	496000000	480000000	324000000	401000000	458000000	419000000	552000000	325000000	329000000	539000000	189000000	216000000	228000000	232000000	187000000	195000000	134000000	128000000	196000000	140000000	200000000	219000000	Q6P1L8	Q6P1L8	39S ribosomal protein L14, mitochondrial	MRPL14	1
375000000	371000000	243000000	260000000	318000000	370000000	351000000	344000000	397000000	352000000	368000000	386000000	180000000	165000000	279000000	260000000	197000000	197000000	269000000	257000000	294000000	366000000	237000000	216000000	H7C2Q8;Q99848	H7C2Q8;Q99848	Probable rRNA-processing protein EBP2	EBNA1BP2	2
31500000	1	50500000	41100000	62900000	18200000	23900000	49000000	46600000	58600000	43600000	40600000	233000000	250000000	275000000	251000000	249000000	294000000	191000000	120000000	153000000	123000000	120000000	216000000	Q9Y605;Q96HT8	Q9Y605	MORF4 family-associated protein 1	MRFAP1	2
71700000	53200000	63700000	23100000	55500000	43600000	66600000	23000000	66100000	22800000	112000000	30300000	142000000	110000000	186000000	88300000	124000000	132000000	204000000	165000000	332000000	295000000	314000000	215000000	Q9C0C2;Q9C0C2-2;E9PKK0	Q9C0C2;Q9C0C2-2	182 kDa tankyrase-1-binding protein	TNKS1BP1	3
98400000	80900000	81200000	55700000	67700000	62500000	71800000	80400000	70900000	87800000	71200000	74200000	205000000	169000000	176000000	158000000	203000000	230000000	184000000	140000000	176000000	151000000	153000000	215000000	P40937;P40937-2;F8W9B4;F5H5S0;C9JH72;F5H0U6;E9PEP3;F5H304	P40937;P40937-2;F8W9B4	Replication factor C subunit 5	RFC5	8
17100000	17200000	13800000	12800000	15200000	12700000	10400000	11600000	12200000	17400000	16000000	10200000	273000000	279000000	251000000	247000000	320000000	320000000	198000000	190000000	213000000	203000000	187000000	214000000	C9JNU6;Q9Y241;C9JAW5	C9JNU6;Q9Y241;C9JAW5	HIG1 domain family member 1A	HIGD1A	3
636000000	366000000	289000000	66300000	392000000	204000000	253000000	129000000	91100000	101000000	103000000	175000000	198000000	211000000	167000000	170000000	187000000	231000000	181000000	177000000	177000000	155000000	209000000	204000000	O95199;B4DWG0;Q59FB7;Q8NDN9;O95199-2;B3KVB1;Q8NDN9-2;B4E372	O95199;B4DWG0;Q59FB7;Q8NDN9;O95199-2;B3KVB1;Q8NDN9-2;B4E372	RCC1 and BTB domain-containing protein 2;RCC1 and BTB domain-containing protein 1	RCBTB2;RCBTB1	8
1030000000	1110000000	1150000000	1250000000	1270000000	1340000000	1010000000	1010000000	821000000	974000000	967000000	852000000	231000000	215000000	198000000	247000000	240000000	230000000	201000000	185000000	169000000	192000000	248000000	213000000	D6REX3;O94979;O94979-2;H7C2W3;O94979-4;B7ZL00;O94979-8;O94979-3;O94979-6;D6RHZ5;H7BXG7;O94979-7;O94979-5;H0YAB3;H0Y8V7;H0Y9T9;H0Y9K1;H0Y8W8;H0YAF5;D6RCQ9;D6RE64;H0Y9V3;D6RHE8;D6RBT0;Q9NQW1;Q9NQW1-5;Q9NQW1-4;B4DGE3;E9PKR7;Q9NQW1-2;B4E2H6	D6REX3;O94979;O94979-2;H7C2W3;O94979-4;B7ZL00;O94979-8;O94979-3;O94979-6;D6RHZ5;H7BXG7;O94979-7;O94979-5	Protein transport protein Sec31A	SEC31A	31
82300000	49700000	33500000	51600000	42000000	58200000	17700000	71900000	54200000	43000000	34800000	59000000	300000000	332000000	200000000	206000000	272000000	361000000	250000000	251000000	222000000	201000000	223000000	213000000	O00159;F5H3W9;O00159-3;F5H6E2;O00159-2;F5H730;I3L204;I3L3Y6;I3L501;I3L4D4;I3L3F5;I3L168	O00159;F5H3W9;O00159-3;F5H6E2;O00159-2;F5H730	Unconventional myosin-Ic	MYO1C	12
73400000	54400000	144000000	112000000	74800000	103000000	48400000	55600000	68600000	79900000	84200000	69300000	205000000	203000000	227000000	200000000	169000000	191000000	169000000	188000000	163000000	172000000	219000000	213000000	P32119;A6NIW5;P32119-2	P32119;A6NIW5	Peroxiredoxin-2	PRDX2	3
632000000	633000000	314000000	570000000	590000000	571000000	551000000	553000000	422000000	532000000	485000000	423000000	175000000	205000000	149000000	155000000	369000000	330000000	247000000	263000000	207000000	207000000	232000000	212000000	P98179	P98179	Putative RNA-binding protein 3	RBM3	1
1809000	1573700	2120200	4512200	1	4273700	3563700	3484900	4708000	4329200	4189700	23900000	294000000	371000000	284000000	256000000	281000000	310000000	157000000	159000000	176000000	171000000	245000000	212000000	Q9P0J0;E7ENQ6	Q9P0J0;E7ENQ6	NADH dehydrogenase [ubiquinone] 1 alpha subcomplex subunit 13	NDUFA13	2
142000000	147000000	189000000	183000000	132000000	117000000	124000000	144000000	131000000	123000000	150000000	138000000	156000000	176000000	142000000	136000000	149000000	145000000	206000000	214000000	178000000	157000000	219000000	211000000	Q8N684-3;Q8N684;Q8N684-2;F5H669;F5GWE6;F5H047;F5H6M0;C9J323;C9J286;C9JM38;F5GXA3;F5H6A8;F5H6P5;F5H2K8;F5H1W4;F5H5B7	Q8N684-3;Q8N684;Q8N684-2;F5H669;F5GWE6	Cleavage and polyadenylation specificity factor subunit 7	CPSF7	16
167000000	174000000	205000000	201000000	165000000	255000000	131000000	144000000	143000000	169000000	167000000	194000000	237000000	249000000	237000000	241000000	204000000	216000000	220000000	229000000	192000000	162000000	226000000	210000000	P35232;C9JW96;E9PCW0;E7ESE2;C9JZ20;B4DY47;D6RBK0	P35232;C9JW96;E9PCW0;E7ESE2;C9JZ20	Prohibitin	PHB	7
1598500	1	1	3333600	1876300	13900000	4956300	2789700	4185700	1	1	2420000	353000000	333000000	293000000	208000000	277000000	209000000	131000000	90600000	173000000	263000000	154000000	210000000	Q9NXW2-2;Q9NXW2	Q9NXW2-2;Q9NXW2	DnaJ homolog subfamily B member 12	DNAJB12	2
30000000	19800000	38000000	22800000	91300000	99700000	1	1	136000000	85800000	110000000	41400000	309000000	231000000	277000000	243000000	223000000	209000000	135000000	140000000	89400000	87000000	203000000	172000000	E7ENH9;P53396;P53396-2;B4E3P0	E7ENH9;P53396;P53396-2;B4E3P0	ATP-citrate synthase	ACLY	4
43400000	29100000	39300000	45300000	35700000	30400000	25600000	26000000	30800000	27000000	32600000	37000000	381000000	235000000	336000000	321000000	221000000	197000000	151000000	160000000	161000000	151000000	178000000	210000000	Q5VWC4;P55036;P55036-2;A6PVX3;H0Y3Y9	Q5VWC4;P55036;P55036-2;A6PVX3	26S proteasome non-ATPase regulatory subunit 4	PSMD4	5
1	1	1	1	1	1	1	1	1	1	1	1	52400000	60400000	60900000	37100000	32900000	32500000	171000000	170000000	208000000	213000000	208000000	209000000	Q9Y4B5;A8MQ54;Q9Y4B5-3;Q9Y4B5-2;Q9Y4B5-4;H0YAX5	Q9Y4B5;A8MQ54;Q9Y4B5-3;Q9Y4B5-2;Q9Y4B5-4	Coiled-coil domain-containing protein 165	CCDC165;SOGA2	6
49400000	65400000	80200000	94600000	58900000	76600000	61900000	82400000	74900000	96900000	79200000	120000000	166000000	182000000	159000000	165000000	164000000	151000000	252000000	270000000	273000000	220000000	210000000	209000000	P63167;F8VRV5;F8VXL2;Q96FJ2;F8VXI7	P63167;F8VRV5;F8VXL2	Dynein light chain 1, cytoplasmic	DYNLL1	5
15700000	15200000	8679700	8283800	12600000	11800000	11700000	10700000	12900000	41300000	8920100	15800000	55500000	163000000	181000000	199000000	120000000	141000000	169000000	215000000	344000000	199000000	149000000	209000000	Q96EV2;H0Y3K4;H7C0H2;H7BXM6;H0Y3K3	Q96EV2;H0Y3K4	RNA-binding protein 33	RBM33	5
2480000000	2330000000	1720000000	1780000000	2070000000	1810000000	1870000000	1940000000	1780000000	1440000000	1410000000	1680000000	337000000	349000000	357000000	366000000	298000000	308000000	178000000	189000000	223000000	248000000	183000000	208000000	Q8N5P1	Q8N5P1	Zinc finger CCCH domain-containing protein 8	ZC3H8	1
1	1	1	4455800	1	6891700	1	1	1	1	1	1	84500000	73000000	75000000	111000000	62600000	76900000	182000000	176000000	203000000	182000000	289000000	208000000	O43318-2;O43318;Q9UG54;O43318-4;E7EMD4;O43318-3	O43318-2;O43318;Q9UG54;O43318-4;E7EMD4;O43318-3	Mitogen-activated protein kinase kinase kinase 7	MAP3K7;DKFZp586F0420	6
124000000	106000000	161000000	152000000	129000000	140000000	103000000	113000000	26700000	74600000	26500000	95300000	101000000	117000000	138000000	150000000	95200000	221000000	194000000	208000000	248000000	219000000	202000000	207000000	Q8TBC3;B4DUW2;B4DUV2;Q8TBC3-2	Q8TBC3;B4DUW2	SH3KBP1-binding protein 1	SHKBP1	4
10500000	14600000	1	1	1	1	1	1	1	1	1	1	58000000	55800000	65300000	54500000	61200000	53400000	153000000	184000000	202000000	161000000	192000000	207000000	F8W130;Q12815;F8W1U0;F8W1E3;F8VVS4;B7Z5Q9;Q12815-2;F8VSF9;F8VXF3;F8W052;F8VVT5;F8VVX4;F8VR46;F8VXV6	F8W130;Q12815;F8W1U0	Tastin	TROAP	14
46000000	30400000	21600000	44100000	16600000	42200000	8357100	20000000	29700000	31500000	22800000	22200000	152000000	142000000	149000000	209000000	131000000	178000000	161000000	193000000	211000000	214000000	212000000	206000000	P78347;B4DH52;P78347-3;P78347-4;P78347-2;Q6EKJ0;Q86UP8-3;G8JLD9;H7BYM4;Q86U51	P78347;B4DH52;P78347-3;P78347-4;P78347-2	General transcription factor II-I	GTF2I	10
1	1	6546600	1	4571100	1	1992300	1	1	6266900	3680400	1	184000000	169000000	198000000	151000000	169000000	205000000	182000000	191000000	138000000	146000000	172000000	206000000	E7ESZ7;C9JGP9;O95299;Q8WXC9;C9J6X0;Q8N1B9;H7C2X4;H7C1Y7;H7C2W5	E7ESZ7;C9JGP9;O95299;Q8WXC9	NADH dehydrogenase [ubiquinone] 1 alpha subcomplex subunit 10, mitochondrial	NDUFA10	9
8079800	1	18200000	1	1	13200000	13800000	1	8423900	1	1	5753100	109000000	154000000	146000000	127000000	157000000	210000000	286000000	221000000	173000000	171000000	230000000	205000000	Q9NPI6	Q9NPI6	mRNA-decapping enzyme 1A	DCP1A	1
107000000	160000000	160000000	164000000	115000000	140000000	136000000	156000000	136000000	171000000	144000000	164000000	195000000	212000000	187000000	202000000	212000000	203000000	216000000	214000000	211000000	188000000	219000000	205000000	Q9Y4Z0	Q9Y4Z0	U6 snRNA-associated Sm-like protein LSm4	LSM4	1
113000000	84900000	91100000	111000000	115000000	137000000	86300000	280000000	80200000	1	84200000	109000000	191000000	200000000	216000000	240000000	199000000	177000000	283000000	294000000	302000000	158000000	200000000	1	P31947;P31947-2	P31947;P31947-2	14-3-3 protein sigma	SFN	2
138000000	87600000	95400000	68600000	96000000	108000000	74700000	43800000	75400000	80800000	84100000	98000000	299000000	302000000	292000000	309000000	292000000	320000000	227000000	200000000	190000000	176000000	216000000	205000000	Q9UI30;F5GX77;F5GYQ2	Q9UI30;F5GX77	tRNA methyltransferase 112 homolog	TRMT112	3
1	1	1	20000000	1	1	1	17600000	1	14300000	1	17700000	53300000	51600000	41400000	37100000	53700000	41900000	208000000	230000000	213000000	309000000	187000000	205000000	Q9UJM3	Q9UJM3	ERBB receptor feedback inhibitor 1	ERRFI1	1
406000000	372000000	225000000	272000000	277000000	300000000	375000000	344000000	338000000	342000000	287000000	328000000	179000000	198000000	165000000	171000000	211000000	179000000	177000000	210000000	165000000	170000000	221000000	203000000	Q9HCE1;Q5JR04;Q9HCE1-2;Q9H8T8	Q9HCE1;Q5JR04;Q9HCE1-2;Q9H8T8	Putative helicase MOV-10	MOV10	4
319000000	257000000	237000000	250000000	288000000	328000000	418000000	409000000	350000000	418000000	413000000	373000000	191000000	204000000	207000000	226000000	304000000	278000000	265000000	262000000	246000000	220000000	208000000	202000000	Q9UKD2	Q9UKD2	mRNA turnover protein 4 homolog	MRTO4	1
1	1	6304600	1	1	1	1	1	8039300	1	1	10200000	323000000	339000000	297000000	301000000	357000000	321000000	153000000	133000000	170000000	240000000	207000000	202000000	O14545;F8VNX8;F8VZ11	O14545	TRAF-type zinc finger domain-containing protein 1	TRAFD1	3
707000000	621000000	813000000	780000000	717000000	694000000	599000000	584000000	629000000	568000000	575000000	640000000	268000000	257000000	260000000	320000000	313000000	265000000	211000000	202000000	214000000	230000000	201000000	202000000	Q96F63	Q96F63	Coiled-coil domain-containing protein 97	CCDC97	1
39500000	179000000	81200000	170000000	297000000	161000000	145000000	101000000	91300000	238000000	434000000	127000000	124000000	132000000	211000000	158000000	104000000	104000000	92400000	411000000	1	146000000	195000000	103000000	P07355-2;A6NMY6;P07355;H0YN42;H0YMU9;H0YMD0;H0YKS4;H0YM50;H0YNP5;H0YMM1;B3KRQ1;H0YMW4;H0YL33;H0YN28;H0YKX9;H0YMT9;H0YLV6;H0YKZ7;H0YKL9;H0YNA0;H0YN52;H0YKV8;H0YKN4;H0YMD9;H0YNB8;H0YLE2	P07355-2;A6NMY6;P07355;H0YN42;H0YMU9;H0YMD0;H0YKS4;H0YM50;H0YNP5;H0YMM1;B3KRQ1;H0YMW4;H0YL33;H0YN28;H0YKX9;H0YMT9;H0YLV6;H0YKZ7;H0YKL9;H0YNA0;H0YN52	Putative annexin A2-like protein;Annexin A2;Annexin	ANXA2P2;ANXA2	26
143000000	164000000	231000000	212000000	194000000	232000000	141000000	165000000	164000000	167000000	160000000	140000000	286000000	293000000	249000000	202000000	236000000	241000000	181000000	186000000	146000000	152000000	193000000	197000000	Q99623;F5GY37;B4DP75;F5GWA7;F5H3X6;B4DW05;F5H0S4;F5H0C5;F5H2D2	Q99623;F5GY37;B4DP75;F5GWA7;F5H3X6;B4DW05	Prohibitin-2	PHB2	9
323000000	238000000	322000000	270000000	230000000	257000000	270000000	266000000	263000000	305000000	252000000	255000000	261000000	237000000	259000000	271000000	249000000	232000000	183000000	185000000	187000000	195000000	202000000	200000000	Q12905	Q12905	Interleukin enhancer-binding factor 2	ILF2	1
175000000	139000000	202000000	154000000	162000000	135000000	121000000	107000000	135000000	91900000	107000000	114000000	319000000	325000000	280000000	277000000	290000000	307000000	211000000	212000000	188000000	175000000	197000000	200000000	P13995;Q7Z650;B8ZZU9;B9A062;B4DY35	P13995;Q7Z650;B8ZZU9;B9A062;B4DY35	Bifunctional methylenetetrahydrofolate dehydrogenase/cyclohydrolase, mitochondrial;NAD-dependent methylenetetrahydrofolate dehydrogenase;Methenyltetrahydrofolate cyclohydrolase	MTHFD2	5
190000000	185000000	180000000	196000000	210000000	199000000	182000000	205000000	180000000	204000000	227000000	208000000	154000000	174000000	174000000	188000000	192000000	181000000	202000000	232000000	170000000	185000000	192000000	151000000	O00178;B0QY59;F5H716	O00178	GTP-binding protein 1	GTPBP1	3
459000000	508000000	450000000	537000000	381000000	349000000	421000000	473000000	579000000	260000000	305000000	491000000	211000000	155000000	197000000	168000000	177000000	150000000	126000000	197000000	165000000	165000000	188000000	199000000	P49406;H7C2J0;H7BY27	P49406	39S ribosomal protein L19, mitochondrial	MRPL19	3
538000000	475000000	406000000	422000000	320000000	342000000	412000000	443000000	455000000	316000000	320000000	499000000	190000000	177000000	215000000	190000000	218000000	217000000	179000000	163000000	187000000	195000000	183000000	199000000	Q9BYD6;F5H5L4;H0Y8N7;H0YAB5	Q9BYD6;F5H5L4;H0Y8N7	39S ribosomal protein L1, mitochondrial	MRPL1	4
212000000	220000000	203000000	207000000	218000000	215000000	242000000	239000000	203000000	253000000	258000000	219000000	205000000	220000000	180000000	199000000	236000000	257000000	232000000	235000000	160000000	177000000	191000000	188000000	Q9BVQ7;Q9BVQ7-2;Q9BVQ7-3;H0YCA5	Q9BVQ7;Q9BVQ7-2	Spermatogenesis-associated protein 5-like protein 1	SPATA5L1	4
2771200	1	37000000	44300000	37300000	25500000	24100000	12600000	38100000	25300000	30000000	21500000	320000000	245000000	229000000	224000000	218000000	231000000	156000000	161000000	152000000	179000000	176000000	199000000	P07919	P07919	Cytochrome b-c1 complex subunit 6, mitochondrial	UQCRH	1
5521800	1	13500000	11600000	15500000	14700000	14600000	14900000	15200000	10000000	1	1	142000000	158000000	155000000	69800000	149000000	135000000	227000000	132000000	265000000	174000000	126000000	199000000	Q96DF8;F8WEF8	Q96DF8;F8WEF8	Protein DGCR14	DGCR14	2
11400000	1	13000000	1	10200000	1	1	1	1	1	1	1	91700000	78200000	81300000	89200000	57300000	62800000	240000000	149000000	207000000	175000000	155000000	198000000	Q9NP61;E9PB03;C9JZR4;H0Y6A0	Q9NP61;E9PB03;C9JZR4;H0Y6A0	ADP-ribosylation factor GTPase-activating protein 3	ARFGAP3	4
1	21300000	75300000	52600000	36600000	30200000	11100000	12400000	9625300	28900000	39800000	19900000	233000000	241000000	183000000	186000000	296000000	256000000	228000000	223000000	144000000	143000000	193000000	194000000	F5H740;Q9Y277-2;Q9Y277;E5RHZ6;E5RJN6;E5RFP6;E5RHE1;E5RFL1;F8W7Y3;E5RK27	F5H740;Q9Y277-2;Q9Y277;E5RHZ6;E5RJN6;E5RFP6	Voltage-dependent anion-selective channel protein 3	VDAC3	10
1	1	1	18400000	1	1	1	1	1	1	1	1	179000000	161000000	158000000	155000000	148000000	173000000	180000000	174000000	165000000	212000000	177000000	194000000	Q7Z569;B4DRM1;F8VZK5	Q7Z569;B4DRM1;F8VZK5	BRCA1-associated protein	BRAP	3
283000000	263000000	231000000	248000000	205000000	229000000	218000000	185000000	211000000	230000000	230000000	211000000	204000000	160000000	127000000	224000000	178000000	170000000	173000000	204000000	154000000	151000000	177000000	193000000	Q9BTL3	Q9BTL3	RNMT-activating mini protein	FAM103A1	1
133000000	90600000	94800000	105000000	65100000	66700000	71900000	80800000	106000000	82200000	98600000	88200000	134000000	125000000	123000000	130000000	80300000	127000000	146000000	147000000	174000000	169000000	159000000	193000000	P55735;E7ERC8	P55735;E7ERC8	Protein SEC13 homolog	SEC13	2
1	11100000	1	1	1	1	1	1	1	1	1	1	29700000	34900000	19200000	41300000	29200000	38900000	189000000	165000000	196000000	162000000	200000000	192000000	Q0D2I5-5;Q0D2I5-4;Q0D2I5-7;Q0D2I5;H0Y6L7;Q0D2I5-3;Q5TF58;E9PEN5;H3BQV1;F8W8H2;E9PPX7;H0Y4W3;Q0D2I5-6;Q0D2I5-2;Q9NWP4	Q0D2I5-5;Q0D2I5-4;Q0D2I5-7;Q0D2I5;H0Y6L7;Q0D2I5-3	Intermediate filament family orphan 1	IFFO1	15
68800000	58800000	132000000	94900000	77300000	63300000	63200000	55000000	105000000	55500000	74700000	76100000	151000000	136000000	158000000	183000000	158000000	170000000	192000000	185000000	154000000	145000000	203000000	191000000	Q99714;Q99714-2;Q5H928	Q99714;Q99714-2;Q5H928	3-hydroxyacyl-CoA dehydrogenase type-2	HSD17B10	3
7503700	8263900	12500000	15200000	10800000	6848400	11500000	8450100	14100000	18600000	12400000	8789900	191000000	201000000	218000000	148000000	189000000	137000000	173000000	141000000	133000000	134000000	192000000	191000000	Q9Y4C2;Q9Y4C2-2	Q9Y4C2;Q9Y4C2-2	Protein FAM115A	FAM115A	2
66600000	85800000	156000000	107000000	103000000	72300000	48800000	49000000	101000000	72900000	127000000	75400000	111000000	125000000	202000000	183000000	120000000	97600000	143000000	181000000	146000000	102000000	161000000	188000000	P22234-2;P22234;E9PBS1;D6RF62	P22234-2;P22234;E9PBS1;D6RF62	Multifunctional protein ADE2;Phosphoribosylaminoimidazole-succinocarboxamide synthase;Phosphoribosylaminoimidazole carboxylase	PAICS	4
367000000	397000000	344000000	394000000	342000000	311000000	401000000	423000000	361000000	471000000	478000000	350000000	151000000	170000000	154000000	181000000	237000000	269000000	198000000	223000000	137000000	128000000	157000000	188000000	Q96GM8;B4DEM6	Q96GM8;B4DEM6	Target of EGR1 protein 1	TOE1	2
1	14400000	11700000	1	16400000	8606800	16100000	9478900	6491200	1	7218500	6597100	686000000	672000000	635000000	644000000	407000000	485000000	263000000	315000000	280000000	300000000	190000000	188000000	P17066;B4DHP5;P48741	P17066;B4DHP5	Heat shock 70 kDa protein 6	HSPA6	3
1	9440000	10400000	8110700	1	8931000	2796000	7079000	1	1	1982900	6989300	294000000	284000000	167000000	242000000	246000000	176000000	130000000	120000000	153000000	78700000	97500000	188000000	Q6P1M0;Q96G53	Q6P1M0;Q96G53	Long-chain fatty acid transport protein 4	SLC27A4	2
134000000	127000000	229000000	198000000	223000000	208000000	235000000	189000000	200000000	173000000	181000000	216000000	191000000	186000000	214000000	182000000	171000000	231000000	178000000	176000000	130000000	115000000	183000000	184000000	Q96DI7;B4DQJ1;Q9NSS8	Q96DI7;B4DQJ1;Q9NSS8	U5 small nuclear ribonucleoprotein 40 kDa protein	SNRNP40;DKFZp434D199	3
10400000	10900000	64700000	28400000	27200000	22200000	17100000	13400000	24400000	19200000	36900000	24900000	226000000	227000000	198000000	203000000	163000000	195000000	110000000	162000000	111000000	122000000	155000000	187000000	P61289-2;P61289;B7Z8D3;Q6MZZ1	P61289-2;P61289	Proteasome activator complex subunit 3	PSME3	4
12600000	1	15500000	11100000	25600000	9055800	27000000	7743700	8442000	16900000	7861800	6261100	374000000	246000000	208000000	221000000	165000000	183000000	246000000	221000000	209000000	162000000	184000000	185000000	Q9H078-2;Q9H078;H0YGM0;E7EWN6;F8W7P6;B4DXW4;F5GX99;H0YFF5;Q7Z777;F5H7A5;F5H392	Q9H078-2;Q9H078;H0YGM0;E7EWN6;F8W7P6;B4DXW4;F5GX99;H0YFF5	Caseinolytic peptidase B protein homolog	CLPB	11
1	16200000	1	1	8638600	9063600	1	1	1	1	1	1	177000000	94500000	91600000	46400000	60400000	76700000	148000000	155000000	158000000	234000000	193000000	185000000	Q93075;H7C1W4;H7BZJ2;H7C1D0	Q93075;H7C1W4	Putative deoxyribonuclease TATDN2	TATDN2	4
97500000	115000000	198000000	103000000	121000000	348000000	136000000	146000000	137000000	171000000	123000000	199000000	96600000	95800000	190000000	107000000	211000000	187000000	114000000	165000000	214000000	132000000	182000000	110000000	Q9HAU5;Q9HAU5-2;F8W880	Q9HAU5	Regulator of nonsense transcripts 2	UPF2	3
17300000	18900000	55100000	47000000	58500000	67300000	13400000	34000000	36400000	39500000	37100000	67000000	322000000	332000000	335000000	326000000	280000000	255000000	188000000	220000000	173000000	161000000	184000000	184000000	P49915;B4DUT7;F8W720	P49915;B4DUT7;F8W720	GMP synthase [glutamine-hydrolyzing]	GMPS	3
51500000	34300000	22800000	75800000	46700000	49400000	72400000	74200000	39700000	58400000	60700000	45700000	301000000	289000000	260000000	256000000	188000000	236000000	233000000	263000000	256000000	216000000	203000000	182000000	Q53H96;H0Y6C3;B5MD87;F8WEI0	Q53H96;H0Y6C3;B5MD87	Pyrroline-5-carboxylate reductase 3	PYCRL	4
5543700	4672200	3105900	5701800	7179100	1	1	1	4326600	1	3355200	7191400	163000000	180000000	146000000	168000000	131000000	128000000	242000000	235000000	238000000	287000000	173000000	182000000	Q9NP73;Q9NP73-3;Q9NP73-4;D6RD27	Q9NP73;Q9NP73-3;Q9NP73-4;D6RD27	UDP-N-acetylglucosamine transferase subunit ALG13 homolog	ALG13	4
183000000	167000000	184000000	226000000	158000000	176000000	100000000	103000000	113000000	138000000	128000000	107000000	115000000	133000000	175000000	182000000	144000000	151000000	183000000	189000000	229000000	256000000	221000000	181000000	Q8WXX7;Q8WXX7-2;H7BZZ9;H7C090	Q8WXX7;Q8WXX7-2	Autism susceptibility gene 2 protein	AUTS2	4
47500000	36500000	32300000	35300000	46400000	46600000	25700000	25800000	24200000	34500000	33900000	27500000	477000000	554000000	470000000	496000000	687000000	712000000	351000000	347000000	185000000	148000000	214000000	180000000	Q02978;I3L1P8;F5GY65	Q02978;I3L1P8;F5GY65	Mitochondrial 2-oxoglutarate/malate carrier protein	SLC25A11	3
340000000	288000000	266000000	206000000	347000000	257000000	248000000	271000000	261000000	280000000	270000000	287000000	192000000	230000000	233000000	231000000	219000000	216000000	227000000	192000000	194000000	169000000	166000000	179000000	Q8IY37;F5H3Y4	Q8IY37;F5H3Y4	Probable ATP-dependent RNA helicase DHX37	DHX37	2
32300000	9676600	56800000	10200000	13800000	17400000	1	1	1	1	48800000	1	71200000	80800000	114000000	83900000	60800000	73400000	112000000	146000000	177000000	185000000	157000000	179000000	Q9NZN8;F8VV52;Q9NZN8-4;Q9NZN8-5;F8VP97;F8VUB4;F8VQD8;Q9NZN8-2;F8VX63;F8VVY1;F8W145;F8VRS8;F8VRS2;H0YH84;F8VQF4;H0YHP3;F8VWH8	Q9NZN8;F8VV52;Q9NZN8-4;Q9NZN8-5;F8VP97;F8VUB4;F8VQD8;Q9NZN8-2;F8VX63;F8VVY1	CCR4-NOT transcription complex subunit 2	CNOT2	17
2340000000	2360000000	2380000000	2360000000	1930000000	2000000000	1950000000	2010000000	1850000000	2290000000	2280000000	1860000000	273000000	305000000	293000000	301000000	342000000	416000000	179000000	170000000	221000000	175000000	200000000	178000000	Q9H0E9-2;H7C127;Q9H0E9-4;H7C179;B5MCW3;H7C128;Q9H0E9;F8W820;H0Y2L9;Q9H0E9-3;H7C2P4;F8WBH2;H0YAH7;C9JV05;F8WCS7;D6RID0;F8WDX5;H0YA84	Q9H0E9-2;H7C127;Q9H0E9-4;H7C179;B5MCW3;H7C128;Q9H0E9;F8W820	Bromodomain-containing protein 8	BRD8	18
121000000	114000000	111000000	63100000	125000000	101000000	115000000	100000000	102000000	89300000	71200000	82400000	210000000	155000000	261000000	229000000	235000000	358000000	282000000	216000000	207000000	141000000	174000000	177000000	Q9H0U9	Q9H0U9	Testis-specific Y-encoded-like protein 1	TSPYL1	1
130000000	114000000	94100000	127000000	110000000	112000000	95100000	106000000	97800000	133000000	106000000	101000000	166000000	181000000	175000000	203000000	167000000	161000000	158000000	164000000	153000000	183000000	159000000	177000000	P35250;P35250-2;H7C5P4;H7C5G4;H7C5A0;F8WC37;H7C5Q7;H7C5P1;H7C5S7	P35250;P35250-2	Replication factor C subunit 2	RFC2	9
37300000	36000000	42900000	44000000	32300000	45800000	47600000	44900000	74800000	29700000	63300000	46100000	241000000	188000000	220000000	207000000	253000000	223000000	159000000	149000000	159000000	139000000	157000000	177000000	O15160;O15160-2;E7EQB9;D6RDJ3;E9PDD3;H0Y723;H0Y9C4	O15160;O15160-2;E7EQB9;D6RDJ3;E9PDD3;H0Y723	DNA-directed RNA polymerases I and III subunit RPAC1	POLR1C	7
37000000	46400000	1	1	1	30500000	1	20200000	1	1	21100000	17200000	110000000	83700000	97300000	71900000	77900000	91800000	113000000	140000000	140000000	169000000	130000000	177000000	Q13888;Q6P1K8;D6RID8;D6RJD3;D6RGC9;D6RIT7;D6RAW1;F5GZM1	Q13888;Q6P1K8;D6RID8;D6RJD3;D6RGC9;D6RIT7;D6RAW1	General transcription factor IIH subunit 2;General transcription factor IIH subunit 2-like protein	GTF2H2;GTF2H2C;GTF2H2B	8
44500000	44700000	34700000	41000000	50200000	44700000	57400000	48900000	51100000	50500000	39900000	44300000	279000000	290000000	240000000	268000000	264000000	238000000	221000000	209000000	229000000	222000000	204000000	176000000	Q9Y5Q9;Q9Y5Q9-2;H7C0C0;H0YFI7;F8WC64	Q9Y5Q9;Q9Y5Q9-2	General transcription factor 3C polypeptide 3	GTF3C3	5
9745900	19000000	12700000	11900000	8156600	7113000	10400000	5252200	8409800	20400000	1	17300000	260000000	276000000	277000000	262000000	267000000	247000000	190000000	183000000	135000000	167000000	104000000	176000000	Q96BR5	Q96BR5	Sel1 repeat-containing protein 1	SELRC1	1
116000000	156000000	102000000	93700000	100000000	115000000	80400000	70000000	84200000	129000000	105000000	86200000	139000000	144000000	130000000	139000000	137000000	145000000	127000000	118000000	113000000	112000000	170000000	183000000	A8MUW5;Q52LJ0;H0YNA1	A8MUW5;Q52LJ0	Protein FAM98B	FAM98B	3
440000000	406000000	400000000	352000000	398000000	423000000	402000000	384000000	471000000	398000000	386000000	451000000	186000000	176000000	166000000	155000000	235000000	259000000	179000000	158000000	152000000	162000000	152000000	175000000	Q9UKV3;E7EQT4;Q9UKV3-5;Q9UKV3-2;Q9UKV3-3;G3V3B0;G3V3T3	Q9UKV3;E7EQT4;Q9UKV3-5;Q9UKV3-2;Q9UKV3-3;G3V3B0	Apoptotic chromatin condensation inducer in the nucleus	ACIN1	7
155000000	163000000	171000000	155000000	144000000	149000000	142000000	178000000	143000000	178000000	191000000	212000000	152000000	139000000	106000000	122000000	133000000	128000000	105000000	111000000	112000000	159000000	169000000	168000000	Q9UKV8;Q9UKV8-2	Q9UKV8;Q9UKV8-2	Protein argonaute-2	EIF2C2	2
1	22000000	6239400	3803500	7089600	1	5670000	2813900	8338900	1	4997400	8506700	71500000	67300000	70500000	71700000	177000000	76600000	161000000	460000000	179000000	418000000	159000000	174000000	P49792;E9PGT0;O14715;Q99666;F8W705;Q99666-2;H0YBN8;F8WBP7	P49792;E9PGT0	E3 SUMO-protein ligase RanBP2;Putative peptidyl-prolyl cis-trans isomerase	RANBP2	8
1	1	6080400	1	4761800	1	1	1	1	1	1	1	42600000	50300000	23600000	33200000	36700000	33100000	241000000	155000000	185000000	162000000	190000000	174000000	Q9P2D6;Q9P2D6-4;Q9P2D6-2;Q9P2D6-3;D6RCC7;D6RC17	Q9P2D6;Q9P2D6-4;Q9P2D6-2;Q9P2D6-3;D6RCC7	Protein FAM135A	FAM135A	6
1	68500000	8419100	54400000	1	1	1	10100000	10000000	8702700	1	1	47000000	38700000	52200000	89800000	37800000	33900000	161000000	146000000	202000000	150000000	135000000	173000000	O96018	O96018	Amyloid beta A4 precursor protein-binding family A member 3	APBA3	1
2593300	9964500	6864700	11800000	6474400	8956600	5121000	8119500	3006700	6337900	2756500	3174000	200000000	217000000	244000000	274000000	167000000	246000000	179000000	198000000	202000000	315000000	107000000	173000000	B0YIW6;P48444;E9PEU4;Q6P1Q5;E9PK34	B0YIW6;P48444;E9PEU4	Coatomer subunit delta	ARCN1	5
247000000	243000000	153000000	172000000	178000000	219000000	223000000	245000000	184000000	251000000	228000000	196000000	165000000	193000000	190000000	192000000	207000000	224000000	226000000	218000000	224000000	230000000	167000000	183000000	Q9Y4P3;E9PF19;Q96E41;C9JVF0;F8WDI9;F8WCR3	Q9Y4P3;E9PF19;Q96E41	Transducin beta-like protein 2	TBL2	6
1	1	1	1	1	1	1	1	1	1	1	1	101000000	75700000	69500000	82500000	117000000	132000000	240000000	215000000	181000000	206000000	189000000	171000000	O75376;O75376-2;E7EVK1;E7EW50;E7EU93;E7EVU5;E9PGV6;B4DJ25;C9JAP0	O75376;O75376-2;E7EVK1	Nuclear receptor corepressor 1	NCOR1	9
18100000	33900000	44900000	132000000	24700000	49200000	60500000	37000000	82600000	50000000	129000000	56400000	82700000	165000000	236000000	225000000	127000000	130000000	75300000	51700000	103000000	44200000	165000000	182000000	P14174	P14174	Macrophage migration inhibitory factor	MIF	1
157000000	125000000	102000000	104000000	108000000	117000000	152000000	147000000	164000000	161000000	136000000	159000000	212000000	218000000	210000000	234000000	201000000	226000000	206000000	179000000	184000000	219000000	206000000	170000000	P40938;C9JU95	P40938;C9JU95	Replication factor C subunit 3	RFC3	2
175000000	259000000	232000000	246000000	279000000	263000000	273000000	259000000	243000000	287000000	301000000	226000000	147000000	164000000	203000000	167000000	208000000	176000000	193000000	202000000	224000000	210000000	203000000	170000000	H0Y9X1;Q96EY4;D6RA57;D6RC31;D6RE67	H0Y9X1;Q96EY4	Translation machinery-associated protein 16	TMA16	5
81500000	101000000	208000000	236000000	119000000	151000000	80400000	87300000	140000000	117000000	108000000	147000000	119000000	83000000	75300000	125000000	62700000	67600000	92400000	65200000	74400000	78400000	163000000	140000000	Q01105;Q01105-2;Q5VXV2;A6NGV1;B2REB8	Q01105;Q01105-2;Q5VXV2;A6NGV1;B2REB8	Protein SET	SET	5
178000000	243000000	298000000	252000000	238000000	245000000	304000000	297000000	361000000	223000000	237000000	296000000	157000000	149000000	146000000	171000000	149000000	170000000	168000000	169000000	161000000	162000000	166000000	170000000	P61326;B1ARP8;F5H6P7;F5H3U9	P61326;B1ARP8	Protein mago nashi homolog	MAGOH	4
15500000	22500000	33100000	31500000	37800000	25900000	24700000	17700000	32400000	24700000	24500000	26700000	253000000	266000000	246000000	285000000	270000000	257000000	181000000	185000000	160000000	148000000	168000000	169000000	P53621;P53621-2	P53621;P53621-2	Coatomer subunit alpha;Xenin;Proxenin	COPA	2
192000000	199000000	271000000	203000000	255000000	215000000	312000000	252000000	274000000	337000000	398000000	201000000	156000000	157000000	176000000	137000000	220000000	272000000	187000000	167000000	195000000	131000000	119000000	169000000	G5E975;Q12824;Q12824-2;B5MCL5;C9JTA6;Q86WI6	G5E975;Q12824;Q12824-2;B5MCL5;C9JTA6	SWI/SNF-related matrix-associated actin-dependent regulator of chromatin subfamily B member 1	SMARCB1	6
17400000	1	6810700	8753200	1	1	1	1	1	1	1	1	320000000	271000000	301000000	309000000	295000000	211000000	228000000	233000000	224000000	140000000	148000000	168000000	E9PEQ4;F5H4R9;P50570;A8K1B6;P50570-2;H3BLY9;Q05193;Q05193-2;Q05193-4;Q05193-3;Q05193-5;C9JXE5;Q9UQ16-4;Q9UQ16;Q9UQ16-3;Q9UQ16-2;F8W9W1;E5RHK8;Q6P2G1;E5RIK2;F5H722;F5H2V1	E9PEQ4;F5H4R9;P50570;A8K1B6;P50570-2;H3BLY9	Dynamin-2	DNM2	22
98200000	109000000	81800000	86100000	104000000	106000000	128000000	99100000	118000000	120000000	130000000	106000000	174000000	200000000	181000000	199000000	222000000	207000000	155000000	162000000	130000000	124000000	144000000	168000000	Q09028;Q09028-3;Q09028-2;Q09028-4;H0YF10;H0YDK2;H0YCT5;B4DRT0;H0YEU5;E9PNS6;E9PIC4;E9PNS2;C9J959	Q09028;Q09028-3;Q09028-2;Q09028-4;H0YF10;H0YDK2;H0YCT5	Histone-binding protein RBBP4	RBBP4	13
25600000	54300000	150000000	154000000	84800000	87400000	24500000	28900000	115000000	95000000	97900000	118000000	31900000	45200000	137000000	128000000	17000000	10400000	63000000	67500000	19800000	30500000	160000000	141000000	P07737;I3L3D5;CON__P02584	P07737	Profilin-1	PFN1	3
438000000	381000000	256000000	265000000	305000000	298000000	321000000	356000000	346000000	431000000	337000000	386000000	174000000	167000000	178000000	168000000	224000000	177000000	244000000	195000000	271000000	198000000	202000000	167000000	P35251;P35251-2;H0Y8U4;D6RAD2;E0CX09;H0Y9P8	P35251;P35251-2	Replication factor C subunit 1	RFC1	6
54900000	38500000	41100000	38600000	32500000	41900000	49900000	47200000	37700000	57700000	38100000	43500000	103000000	112000000	109000000	105000000	99200000	93100000	147000000	147000000	163000000	134000000	183000000	167000000	Q6Y7W6;E9PBB0;I1E4Y6;Q6Y7W6-3;E9PC50;E7ESB6;F5H3C2;C9JHW1;C9JH18;C9IYH5;C9JRZ2;C9JHT0;C9J0V6;C9JXQ0;C9JPV7;F8WCD5;C9JH78;C9JW88	Q6Y7W6;E9PBB0;I1E4Y6;Q6Y7W6-3;E9PC50;E7ESB6;F5H3C2	PERQ amino acid-rich with GYF domain-containing protein 2	GIGYF2	18
1	1	1	1	1	1	1	1	1	1	1	1	1	1	1	1	1	1	1	24600000	33400000	43800000	51300000	1	Q9NVU0;H3BT11;Q9NVU0-2;Q9NVU0-3;B4DL24;H3BMR4;H3BSI5;H3BRY1;H3BS41;H3BM46	Q9NVU0;H3BT11;Q9NVU0-2;Q9NVU0-3;B4DL24;H3BMR4	DNA-directed RNA polymerase III subunit RPC5	POLR3E	10
214000000	221000000	1350000000	768000000	165000000	243000000	213000000	259000000	199000000	195000000	192000000	253000000	189000000	172000000	205000000	212000000	203000000	228000000	171000000	172000000	142000000	149000000	168000000	165000000	P68431;P84243;Q16695;Q71DI3;B4DEB1;Q5TEC6;Q6NXT2	P68431;P84243;Q16695;Q71DI3;B4DEB1;Q5TEC6;Q6NXT2	Histone H3.1;Histone H3.3;Histone H3.1t;Histone H3.2;Histone H3;Histone H3.3C	HIST1H3A;H3F3A;HIST3H3;HIST2H3A;HIST2H3PS2;H3F3C	7
183000000	234000000	235000000	253000000	317000000	281000000	295000000	279000000	265000000	215000000	228000000	217000000	84100000	31000000	241000000	233000000	120000000	118000000	189000000	189000000	263000000	147000000	158000000	128000000	P20042	P20042	Eukaryotic translation initiation factor 2 subunit 2	EIF2S2	1
210000000	140000000	179000000	175000000	141000000	126000000	147000000	165000000	171000000	150000000	149000000	171000000	150000000	140000000	123000000	128000000	142000000	131000000	153000000	150000000	150000000	194000000	158000000	181000000	O75821	O75821	Eukaryotic translation initiation factor 3 subunit G	EIF3G	1
256000000	334000000	183000000	222000000	236000000	270000000	314000000	330000000	329000000	299000000	303000000	333000000	194000000	129000000	196000000	167000000	183000000	166000000	209000000	214000000	277000000	257000000	152000000	164000000	Q8TDD1-2;Q8TDD1;H0YHH7;F8VRX4;H0YHZ9	Q8TDD1-2;Q8TDD1	ATP-dependent RNA helicase DDX54	DDX54	5
27100000	19300000	23100000	33100000	1	14300000	16400000	18300000	19800000	18800000	22000000	37100000	129000000	110000000	134000000	166000000	122000000	110000000	144000000	160000000	172000000	150000000	152000000	163000000	Q99417	Q99417	C-Myc-binding protein	MYCBP	1
166000000	192000000	186000000	181000000	169000000	166000000	146000000	148000000	168000000	160000000	161000000	198000000	147000000	142000000	136000000	134000000	130000000	154000000	146000000	128000000	122000000	139000000	157000000	170000000	Q9BYJ9;F8W840;C9J8M5;Q9BYJ9-2;Q5JXC6	Q9BYJ9;F8W840	YTH domain family protein 1	YTHDF1	5
1	1	1	1	9284100	1	1	1	1	1	1	1	26300000	52900000	45900000	45500000	41700000	59900000	217000000	115000000	183000000	146000000	152000000	163000000	Q9H6S1;C9JB40;H7BXU6;Q9H6S1-3;C9JVK8;C9JGA2	Q9H6S1;C9JB40;H7BXU6;Q9H6S1-3;C9JVK8	5-azacytidine-induced protein 2	AZI2	6
5975600	7725400	12900000	12000000	12600000	7997900	6424800	4417600	9571200	6053100	8588700	7530600	490000000	484000000	550000000	480000000	267000000	301000000	309000000	272000000	132000000	146000000	117000000	163000000	P62191;B4DR63	P62191;B4DR63	26S protease regulatory subunit 4	PSMC1	2
17000000	17000000	21200000	13500000	20200000	16100000	27200000	22000000	23500000	7488800	32400000	33200000	130000000	119000000	66200000	131000000	108000000	103000000	139000000	128000000	175000000	99600000	213000000	162000000	A3KMH1;A3KMH1-3;E2QRD0;A3KMH1-2;A8MYW7;C9JBW2	A3KMH1;A3KMH1-3;E2QRD0;A3KMH1-2	Uncharacterized protein KIAA0564	KIAA0564	6
40800000	39600000	182000000	223000000	90900000	112000000	34500000	34100000	97800000	77200000	94100000	98300000	135000000	97200000	149000000	154000000	94000000	113000000	105000000	125000000	105000000	80900000	156000000	209000000	P30041	P30041	Peroxiredoxin-6	PRDX6	1
132000000	145000000	120000000	101000000	148000000	131000000	172000000	186000000	155000000	221000000	246000000	128000000	130000000	129000000	97500000	98000000	182000000	142000000	217000000	203000000	150000000	133000000	156000000	142000000	O15381;B4DP98;O15381-2;H0Y8B6;B4DMC4;O15381-3;F8W938;E7ERY0;E9PH71;E7EWK7;E9PGD8;C9J6P7;C9JP83;F8WF01	O15381;B4DP98;O15381-2;H0Y8B6;B4DMC4;O15381-3;F8W938;E7ERY0	Nuclear valosin-containing protein-like	NVL	14
156000000	195000000	133000000	153000000	146000000	175000000	210000000	225000000	230000000	208000000	229000000	240000000	122000000	140000000	156000000	180000000	173000000	158000000	166000000	173000000	189000000	156000000	182000000	162000000	Q96GQ7;Q3MI07	Q96GQ7	Probable ATP-dependent RNA helicase DDX27	DDX27	2
1	1	1	1	1	1	1	1	1	1	1	1	81500000	72400000	136000000	94200000	89700000	80100000	67700000	114000000	112000000	85000000	151000000	162000000	Q96CN7;E7ENF9;D6RE73;D6RGE2	Q96CN7;E7ENF9;D6RE73;D6RGE2	Isochorismatase domain-containing protein 1	ISOC1	4
151000000	128000000	146000000	122000000	122000000	127000000	89900000	92400000	123000000	80200000	103000000	86400000	107000000	99500000	83400000	84100000	103000000	113000000	152000000	146000000	136000000	145000000	146000000	162000000	B4DR87;Q02809;E7EWK8;Q5JXB7;Q5JXB8;Q5JXB9	B4DR87;Q02809	Procollagen-lysine,2-oxoglutarate 5-dioxygenase 1	PLOD1	6
180000000	157000000	194000000	205000000	187000000	204000000	170000000	201000000	217000000	175000000	188000000	214000000	135000000	137000000	151000000	146000000	135000000	121000000	190000000	187000000	199000000	167000000	154000000	195000000	Q7L2J0;D6W5V7	Q7L2J0	7SK snRNA methylphosphate capping enzyme	MEPCE	2
810000000	726000000	817000000	781000000	684000000	586000000	555000000	538000000	587000000	514000000	503000000	630000000	85200000	98300000	134000000	159000000	139000000	102000000	113000000	145000000	139000000	148000000	102000000	161000000	Q7L014;D6RJA6;F5GYY8;H0Y9U3	Q7L014	Probable ATP-dependent RNA helicase DDX46	DDX46	4
371000000	326000000	315000000	288000000	242000000	228000000	279000000	286000000	324000000	304000000	228000000	331000000	147000000	134000000	144000000	144000000	158000000	170000000	154000000	130000000	136000000	154000000	173000000	160000000	O60783	O60783	28S ribosomal protein S14, mitochondrial	MRPS14	1
40000000	52600000	64700000	66100000	39800000	33500000	42700000	32900000	58800000	69300000	55200000	69100000	180000000	160000000	101000000	109000000	99300000	85000000	107000000	106000000	172000000	113000000	160000000	160000000	O95218;O95218-2	O95218;O95218-2	Zinc finger Ran-binding domain-containing protein 2	ZRANB2	2
86700000	39300000	91200000	88400000	70300000	89000000	21500000	21300000	82900000	79600000	73100000	106000000	48100000	54200000	141000000	119000000	28300000	32300000	61600000	67100000	34400000	35600000	153000000	152000000	P00558;B7Z7A9;B4E1H9;E7ERH5;B4DHM5	P00558;B7Z7A9;B4E1H9;E7ERH5	Phosphoglycerate kinase 1;Phosphoglycerate kinase	PGK1	5
1	5794000	1	6010400	10700000	7140000	5959800	5383600	1	7881400	9726500	6972000	104000000	110000000	101000000	88400000	104000000	108000000	392000000	166000000	347000000	150000000	351000000	160000000	Q68CZ6;B4DF64;D6R993	Q68CZ6;B4DF64	HAUS augmin-like complex subunit 3	HAUS3	3
478000000	558000000	450000000	445000000	449000000	448000000	422000000	432000000	456000000	346000000	436000000	377000000	220000000	325000000	368000000	275000000	165000000	138000000	228000000	224000000	349000000	281000000	161000000	159000000	Q5T3I0;Q5T3I0-3;E9PAV9;F8W895;F2Z3C6;E9PPY4;Q5T3I0-2	Q5T3I0;Q5T3I0-3;E9PAV9;F8W895;F2Z3C6;E9PPY4	G patch domain-containing protein 4	GPATCH4	7
19900000	35400000	43900000	50500000	63700000	52800000	37000000	63000000	41100000	49300000	48500000	40800000	177000000	164000000	183000000	174000000	183000000	188000000	164000000	129000000	149000000	172000000	153000000	159000000	P62993;P62993-2	P62993;P62993-2	Growth factor receptor-bound protein 2	GRB2	2
1	1	1	1	1	1	1	1	1	1	1	1	89300000	100000000	79000000	77200000	90800000	78700000	162000000	172000000	171000000	149000000	128000000	158000000	E9PCH4;Q8TEU7-4;Q8TEU7;E7EWD4;Q8TEU7-3;Q8TEU7-5;Q8TEU7-2;B7Z7Y1;D6RE77;E9PDV7;H0Y8T6	E9PCH4;Q8TEU7-4;Q8TEU7;E7EWD4;Q8TEU7-3;Q8TEU7-5;Q8TEU7-2;B7Z7Y1;D6RE77	Rap guanine nucleotide exchange factor 6	FNIP1;RAPGEF6	11
37200000	28300000	53600000	42600000	53700000	39000000	32500000	23100000	38700000	57500000	69700000	43800000	72800000	183000000	173000000	135000000	137000000	148000000	95400000	151000000	141000000	117000000	164000000	156000000	P55084;B4E2W0;F5GZQ3;B5MD38;C9JE81;C9JEY0;C9K0M0	P55084;B4E2W0;F5GZQ3;B5MD38	Trifunctional enzyme subunit beta, mitochondrial;3-ketoacyl-CoA thiolase	HADHB	7
1	1	1	1	1	1	1	1	1	1	1	1	116000000	120000000	99100000	87400000	92400000	127000000	111000000	128000000	134000000	115000000	152000000	156000000	Q96JG8-4;Q96JG8;Q96JG8-2;Q96JG8-3;D6RIH4;D6RBW3	Q96JG8-4;Q96JG8;Q96JG8-2	Melanoma-associated antigen D4	MAGED4	6
207000000	180000000	220000000	203000000	221000000	199000000	260000000	257000000	226000000	347000000	375000000	171000000	94000000	106000000	72600000	87800000	217000000	212000000	174000000	176000000	112000000	118000000	168000000	154000000	Q92785;B4DT58;E9PN04	Q92785;B4DT58	Zinc finger protein ubi-d4	DPF2	3
382000000	442000000	234000000	270000000	228000000	261000000	280000000	288000000	298000000	170000000	227000000	371000000	1	144000000	152000000	151000000	189000000	196000000	1	1	1	136000000	162000000	154000000	O60506-3;O60506-4;O60506-5;H0YAA0	O60506-3;O60506-4;O60506-5			4
81600000	73500000	1	73400000	1	30000000	1	72800000	84600000	7795800	1	79600000	50600000	53900000	51400000	60000000	78400000	81700000	191000000	190000000	176000000	155000000	148000000	154000000	Q86UU1;Q86UU1-2;Q86UU1-3;B0YJ65;E9PMZ5;E9PKC1;F5GZP1;F5H406	Q86UU1;Q86UU1-2;Q86UU1-3;B0YJ65	Pleckstrin homology-like domain family B member 1	PHLDB1	8
148000000	141000000	267000000	305000000	290000000	229000000	380000000	304000000	389000000	200000000	230000000	418000000	216000000	157000000	177000000	166000000	228000000	179000000	148000000	130000000	179000000	134000000	196000000	153000000	Q4U2R6	Q4U2R6	39S ribosomal protein L51, mitochondrial	MRPL51	1
58600000	34900000	74000000	64900000	53000000	32800000	28000000	27300000	45300000	66400000	68000000	48800000	99300000	131000000	201000000	191000000	113000000	169000000	76700000	139000000	100000000	89800000	128000000	153000000	P15170-2;P15170;H3BR35;H3BSV8	P15170-2;P15170;H3BR35	Eukaryotic peptide chain release factor GTP-binding subunit ERF3A	GSPT1	4
4663600	10500000	12900000	15800000	8115600	13700000	1	5400700	7524600	11100000	8135500	14600000	299000000	266000000	336000000	257000000	230000000	241000000	140000000	131000000	174000000	94500000	136000000	153000000	P62333;H0YJC0;H0YJS8;H0YJT1;H0YJX2	P62333	26S protease regulatory subunit 10B	PSMC6	5
1	1	1	1	1	1	1	1	1	1	1	1	1	1	1	1	1	1	1	1	40900000	27800000	1	1	Q5T0W9	Q5T0W9	Protein FAM83B	FAM83B	1
106000000	90000000	1	1	1	63800000	68800000	1	1	1	1	1	186000000	183000000	163000000	226000000	458000000	125000000	201000000	236000000	177000000	148000000	245000000	152000000	Q5THK1;Q5THK1-4;Q5THK1-2;Q5THK1-3;H7BZH1;H7C1B0;H3BLU3;C9J9V0	Q5THK1;Q5THK1-4;Q5THK1-2	Protein PRR14L	PRR14L	8
1	1	1	1	9977000	1	7127200	1	11900000	10800000	7462200	85500000	135000000	216000000	109000000	111000000	139000000	174000000	151000000	196000000	209000000	158000000	178000000	152000000	H3BVG0;Q8N1F7;Q8N1F7-2;H3BM93;H3BRI8;H3BP95;H3BV11;H3BNN5;H3BMX0;H3BPA9;H3BRD9;H3BVE2;H3BNG7	H3BVG0;Q8N1F7;Q8N1F7-2	Nuclear pore complex protein Nup93	NUP93	13
142000000	144000000	144000000	148000000	80200000	96100000	108000000	98600000	112000000	79700000	120000000	97900000	125000000	168000000	181000000	171000000	150000000	145000000	116000000	124000000	127000000	129000000	134000000	152000000	Q9H3K6;Q9H3K6-2	Q9H3K6;Q9H3K6-2	BolA-like protein 2	BOLA2	2
1	17100000	21600000	23000000	13500000	20300000	9810700	4536300	19600000	4293400	9963200	6886900	330000000	326000000	265000000	259000000	316000000	337000000	234000000	236000000	188000000	195000000	237000000	152000000	Q8NBI6;Q8NBI6-2;Q8NBI6-3;B4DVL3;H7C2F4	Q8NBI6;Q8NBI6-2;Q8NBI6-3	Xyloside xylosyltransferase 1	XXYLT1	5
1681100	2126500	2094300	1281800	2285100	1658900	1	1	1916200	1	1509000	1	228000000	257000000	34000000	181000000	33800000	171000000	154000000	166000000	141000000	27400000	173000000	151000000	P04350;B4DJ43;B4DFH6	P04350;B4DJ43;B4DFH6	Tubulin beta-4A chain	TUBB4A;TUBB4	3
9388700	15200000	1	1	12400000	9552200	9472800	1	11500000	1	12600000	12800000	255000000	277000000	473000000	569000000	252000000	274000000	364000000	177000000	174000000	118000000	143000000	151000000	O15269;O15269-2	O15269	Serine palmitoyltransferase 1	SPTLC1	2
225000000	238000000	146000000	130000000	214000000	204000000	207000000	196000000	242000000	182000000	160000000	236000000	138000000	125000000	135000000	139000000	105000000	113000000	153000000	152000000	212000000	162000000	147000000	130000000	O75683	O75683	Surfeit locus protein 6	SURF6	1
155000000	124000000	126000000	111000000	117000000	111000000	127000000	128000000	95200000	231000000	205000000	93000000	85400000	67000000	43300000	57200000	82500000	137000000	149000000	147000000	134000000	132000000	147000000	141000000	Q8NFD5-3;Q8NFD5-2;Q8NFD5;G3XAA0;H0Y7H8;Q8NFD5-4;H0Y2R3;C9JZD6;H0Y3S9;F5H333	Q8NFD5-3;Q8NFD5-2;Q8NFD5;G3XAA0;H0Y7H8;Q8NFD5-4	AT-rich interactive domain-containing protein 1B	ARID1B	10
26700000	13900000	19100000	14800000	1	1	11900000	1	1	23900000	1	1	35100000	34400000	22200000	28600000	49000000	27700000	108000000	168000000	111000000	77600000	115000000	151000000	Q5T5U3;F8W9U9;Q5T5U3-3;E7ESW5;F8W7V1;E9PED6;H0Y468;H0Y5T2	Q5T5U3;F8W9U9;Q5T5U3-3;E7ESW5;F8W7V1;E9PED6	Rho GTPase-activating protein 21	ARHGAP21	8
32900000	31300000	59100000	101000000	39900000	47000000	21800000	20600000	35900000	63000000	53300000	35800000	151000000	65200000	155000000	153000000	189000000	240000000	172000000	116000000	107000000	113000000	148000000	150000000	P04843;F5H6I5;B7Z4L4;B4DNJ5;F8WF32	P04843;F5H6I5;B7Z4L4;B4DNJ5	Dolichyl-diphosphooligosaccharide--protein glycosyltransferase subunit 1	RPN1	5
274000000	241000000	198000000	210000000	243000000	230000000	254000000	268000000	277000000	212000000	196000000	301000000	168000000	159000000	186000000	198000000	200000000	171000000	174000000	149000000	151000000	154000000	160000000	149000000	P51116;I3L1Z2	P51116	Fragile X mental retardation syndrome-related protein 2	FXR2	2
1	1	1	1	1	1	1	1	1	1	1	1	1	1	1	1	1	1	1	1	26200000	1	39300000	1	Q9NWS0	Q9NWS0	PIH1 domain-containing protein 1	PIH1D1	1
1	1	1	1	1	1	1	1	1	1	1	1	52400000	52600000	56500000	54700000	40300000	71700000	127000000	124000000	120000000	117000000	113000000	149000000	O94964-2;O94964;H0YDM2;I3L0I1;O94964-4;O94964-3	O94964-2;O94964;H0YDM2;I3L0I1;O94964-4	Uncharacterized protein KIAA0889	KIAA0889;SOGA1	6
93100000	136000000	55100000	37000000	110000000	87000000	82900000	58100000	67900000	78300000	65700000	87700000	106000000	106000000	76100000	74400000	78000000	73800000	169000000	162000000	149000000	142000000	130000000	148000000	Q9NRX1;F8WBJ6	Q9NRX1;F8WBJ6	RNA-binding protein PNO1	PNO1	2
1	1	1	1	1	1	1	1	1	1	1	1	1	1	1	1	1	1	15800000	17200000	15300000	1	16100000	1	Q96IY1;H7BY54;E7ETD5;Q5SY74	Q96IY1;H7BY54;E7ETD5;Q5SY74	Kinetochore-associated protein NSL1 homolog	NSL1	4
418000000	379000000	356000000	357000000	272000000	283000000	356000000	282000000	413000000	293000000	261000000	386000000	159000000	174000000	169000000	197000000	163000000	148000000	185000000	160000000	165000000	229000000	176000000	147000000	E9PCT1;A9Z1X7;Q8IYB3;Q8IYB3-2;B4DED5	E9PCT1;A9Z1X7;Q8IYB3;Q8IYB3-2	Serine/arginine repetitive matrix protein 1	SRRM1	5
285000000	344000000	217000000	240000000	305000000	309000000	269000000	280000000	281000000	329000000	296000000	311000000	153000000	164000000	177000000	139000000	164000000	162000000	167000000	187000000	151000000	159000000	163000000	147000000	Q96KR1;B5MEH6;Q05D65	Q96KR1;B5MEH6	Zinc finger RNA-binding protein	ZFR	3
201000000	180000000	128000000	177000000	113000000	116000000	230000000	236000000	323000000	167000000	147000000	362000000	132000000	164000000	178000000	185000000	158000000	135000000	134000000	125000000	106000000	135000000	144000000	153000000	Q9Y5B9;F5H063;G3V2X0;G3V401;G3V5A4	Q9Y5B9	FACT complex subunit SPT16	SUPT16H	5
25000000	1	24900000	60700000	12100000	15100000	41900000	77900000	60700000	31000000	68300000	23400000	228000000	223000000	182000000	206000000	223000000	212000000	136000000	136000000	107000000	178000000	128000000	147000000	Q15369;E5RHG8;E5RGD9;E5RJ89	Q15369;E5RHG8;E5RGD9;E5RJ89	Transcription elongation factor B polypeptide 1	TCEB1	4
1	1	1	1	1	1	1	1	1	1	1	1	72300000	83100000	99700000	82600000	61900000	70000000	170000000	134000000	137000000	130000000	185000000	146000000	O94927;O94927-2	O94927	HAUS augmin-like complex subunit 5	HAUS5	2
101000000	95600000	58400000	87200000	84300000	80600000	107000000	107000000	92100000	79900000	81600000	87700000	181000000	180000000	158000000	148000000	150000000	145000000	135000000	137000000	133000000	143000000	157000000	145000000	P49458;P49458-2;E9PE20	P49458;P49458-2;E9PE20	Signal recognition particle 9 kDa protein	SRP9	3
215000000	202000000	156000000	128000000	158000000	131000000	169000000	157000000	151000000	137000000	137000000	139000000	119000000	116000000	119000000	140000000	132000000	121000000	126000000	171000000	147000000	158000000	143000000	126000000	Q4G0J3;H0YA82;D6RFF0;Q4G0J3-2;D6R9Z6;D6RAF3;D6RF49;D6RF22;D6RBH8	Q4G0J3;H0YA82;D6RFF0	La-related protein 7	LARP7	9
33900000	31700000	189000000	205000000	99400000	116000000	41700000	77500000	81800000	107000000	90400000	92400000	83400000	119000000	98600000	104000000	48800000	62100000	84600000	68100000	68500000	52000000	143000000	151000000	Q9UQ80;F8VTY8;H0Y3X3;F8VRZ3;F8VR77;F8W0A3;H0YIN7	Q9UQ80;F8VTY8;H0Y3X3;F8VRZ3;F8VR77	Proliferation-associated protein 2G4	PA2G4	7
197000000	206000000	177000000	183000000	195000000	205000000	201000000	156000000	245000000	257000000	210000000	238000000	176000000	190000000	185000000	182000000	129000000	149000000	137000000	132000000	167000000	168000000	144000000	145000000	Q7Z6E9;Q7Z6E9-2;Q7Z6E9-4;H3BSK8;H3BUN0;I3L3Y2;Q7Z6E9-3	Q7Z6E9;Q7Z6E9-2;Q7Z6E9-4	E3 ubiquitin-protein ligase RBBP6	RBBP6	7
283000000	226000000	201000000	219000000	281000000	257000000	227000000	229000000	195000000	231000000	226000000	191000000	120000000	146000000	168000000	206000000	163000000	192000000	204000000	170000000	175000000	190000000	161000000	144000000	Q8NE71;Q8NE71-2;H0YGW7;E9PC67;F8VQZ0;Q5STZ8;Q5STZ7;F5GYK6	Q8NE71;Q8NE71-2;H0YGW7;E9PC67;F8VQZ0	ATP-binding cassette sub-family F member 1	ABCF1	8
1	1	1	1	1	1	1	1	1	1	1	1	63300000	45400000	1	53300000	1	51000000	137000000	134000000	144000000	138000000	127000000	144000000	Q9Y4H2	Q9Y4H2	Insulin receptor substrate 2	IRS2	1
1	1	1	1	1	1	1	1	1	1	1	1	159000000	147000000	171000000	174000000	195000000	207000000	157000000	174000000	73100000	74900000	79500000	144000000	Q9NVH1;Q9NVH1-3;F5H1N1;B4DGD5;Q9NVH1-2;B1AK20;Q5TH61;Q9UMU8	Q9NVH1;Q9NVH1-3;F5H1N1;B4DGD5;Q9NVH1-2	DnaJ homolog subfamily C member 11	DNAJC11	8
228000000	235000000	156000000	200000000	174000000	187000000	172000000	182000000	187000000	129000000	161000000	188000000	74500000	77500000	112000000	102000000	88300000	77700000	148000000	142000000	145000000	141000000	142000000	113000000	O43166;O43166-2;F5GYF8;H0YJY2;G3V4Z3	O43166;O43166-2;F5GYF8	Signal-induced proliferation-associated 1-like protein 1	SIPA1L1	5
112000000	81800000	98900000	92400000	114000000	114000000	71800000	97500000	101000000	129000000	84800000	102000000	104000000	89500000	49300000	15000000	109000000	171000000	141000000	141000000	90400000	123000000	142000000	156000000	Q9Y333	Q9Y333	U6 snRNA-associated Sm-like protein LSm2	LSM2	1
381000000	411000000	241000000	312000000	260000000	332000000	275000000	375000000	348000000	476000000	357000000	343000000	172000000	145000000	157000000	260000000	315000000	330000000	140000000	128000000	150000000	96500000	144000000	142000000	Q9NWB6;Q9NWB6-2;E7EUG0	Q9NWB6;Q9NWB6-2;E7EUG0	Arginine and glutamate-rich protein 1	ARGLU1	3
410000000	398000000	344000000	383000000	358000000	340000000	415000000	458000000	466000000	181000000	298000000	405000000	113000000	130000000	118000000	145000000	116000000	136000000	129000000	149000000	130000000	180000000	139000000	142000000	O15235	O15235	28S ribosomal protein S12, mitochondrial	MRPS12	1
1	1	5215400	1	1	1	1	1	1	1	1	1	341000000	354000000	308000000	303000000	307000000	290000000	216000000	132000000	216000000	162000000	67800000	141000000	Q8WWC4	Q8WWC4	Uncharacterized protein C2orf47, mitochondrial	C2orf47	1
97600000	76700000	103000000	71500000	88200000	140000000	43500000	79100000	84000000	102000000	48200000	65700000	135000000	153000000	159000000	130000000	106000000	134000000	155000000	141000000	109000000	61800000	140000000	140000000	Q00341;E7EM71;H0Y394;H7C0A4;C9JIZ1;C9J5E5;C9JZI8;C9JES8;C9JHZ8;C9JHS7;C9JK79;C9JT62;H7C2D1;H7BZC3;C9JHN6;C9JKQ5;C9JEJ8;C9JBS3;C9JQ82;C9JMQ6;C9J739;C9JHS9	Q00341;E7EM71;H0Y394	Vigilin	HDLBP	22
27700000	31200000	70100000	50100000	18200000	25000000	19400000	13900000	14400000	26900000	16200000	23200000	139000000	199000000	114000000	116000000	110000000	96200000	144000000	71100000	105000000	121000000	121000000	140000000	Q96S59;B2R8E1;Q96S59-2;E9PD26	Q96S59;B2R8E1;Q96S59-2	Ran-binding protein 9	RANBP9	4
74800000	86300000	61000000	77000000	31400000	47100000	49200000	49200000	41900000	57300000	49400000	56800000	80900000	73100000	77800000	77100000	74300000	79600000	101000000	87200000	137000000	92800000	138000000	139000000	Q9UNK9;G3V414;G3V5C4	Q9UNK9	Protein angel homolog 1	ANGEL1	3
19700000	1	8616200	23400000	1	26100000	1	10400000	32000000	1	18800000	11400000	390000000	636000000	215000000	213000000	461000000	442000000	227000000	231000000	140000000	115000000	170000000	139000000	P08754	P08754	Guanine nucleotide-binding protein G(k) subunit alpha	GNAI3	1
78800000	90200000	49500000	57200000	72000000	63900000	53800000	63500000	50300000	71300000	62300000	46900000	77200000	95800000	91000000	85200000	97200000	92000000	132000000	141000000	124000000	123000000	110000000	139000000	Q92567;Q92567-2	Q92567;Q92567-2	Protein FAM168A	FAM168A	2
1	1	1	1	1	1	1	1	1	1	1	1	308000000	290000000	190000000	304000000	184000000	205000000	199000000	154000000	164000000	202000000	128000000	138000000	Q9Y312;A2A2Q9	Q9Y312;A2A2Q9	Uncharacterized protein C20orf4	C20orf4	2
6980100	5688800	1	1	4367400	15800000	1	1	12100000	1	1	1	17100000	15700000	7582700	37000000	41600000	48200000	193000000	188000000	96400000	146000000	134000000	138000000	Q9HC77;E9PER4;Q5JPD5;H0Y5L8	Q9HC77;E9PER4;Q5JPD5	Centromere protein J	CENPJ;DKFZp667E025	4
1	1	4036900	1	1	7217800	1	1	9017600	5176900	1	1	70700000	72500000	25600000	42200000	82600000	27400000	130000000	118000000	131000000	126000000	154000000	138000000	Q9NYF3	Q9NYF3	Protein FAM53C	FAM53C	1
347000000	359000000	281000000	334000000	233000000	292000000	232000000	265000000	297000000	277000000	269000000	295000000	127000000	125000000	143000000	144000000	160000000	190000000	136000000	156000000	166000000	110000000	176000000	137000000	Q9BX40;Q9BX40-2;Q5TBQ0;Q5TBQ1	Q9BX40;Q9BX40-2;Q5TBQ0;Q5TBQ1	Protein LSM14 homolog B	LSM14B	4
1	1	3909400	2316200	1	1	2062900	1	2742700	1	2749200	1	188000000	217000000	228000000	225000000	238000000	265000000	149000000	141000000	146000000	133000000	151000000	136000000	P49721	P49721	Proteasome subunit beta type-2	PSMB2	1
8744200	16000000	17700000	8223500	7163700	13100000	6306700	10400000	5141200	10500000	17800000	8736100	95300000	62000000	88100000	62000000	85800000	80900000	137000000	145000000	150000000	123000000	146000000	135000000	A1KXE4;A1KXE4-2;E7EVB9	A1KXE4;A1KXE4-2;E7EVB9	Protein FAM168B	FAM168B	3
55700000	68200000	45300000	46800000	7019900	138000000	107000000	92500000	58300000	102000000	58300000	93900000	18900000	13300000	11200000	8833700	23600000	23100000	142000000	151000000	134000000	95500000	128000000	135000000	Q3L8U1;Q3L8U1-3;Q3L8U1-2;H3BTW3;C9JR69;H3BSP3;H3BS81;H3BRU9	Q3L8U1;Q3L8U1-3;Q3L8U1-2;H3BTW3	Chromodomain-helicase-DNA-binding protein 9	CHD9	8
304000000	282000000	269000000	132000000	300000000	403000000	380000000	357000000	291000000	298000000	312000000	262000000	197000000	165000000	149000000	185000000	213000000	179000000	198000000	175000000	163000000	168000000	136000000	134000000	O43660;A8MW61;O43660-2;D6RA26;B7Z982	O43660;A8MW61;O43660-2;D6RA26;B7Z982	Pleiotropic regulator 1	PLRG1	5
1	1	1	1	1	1	1	1	7814000	1	1	1	273000000	202000000	215000000	178000000	247000000	178000000	174000000	152000000	154000000	133000000	110000000	134000000	Q92621;F8WCW4;F2Z2D0;E7ET25	Q92621	Nuclear pore complex protein Nup205	NUP205	4
163000000	180000000	176000000	151000000	194000000	191000000	282000000	263000000	219000000	280000000	298000000	207000000	57400000	67500000	62200000	63300000	157000000	144000000	101000000	114000000	84300000	99300000	126000000	133000000	Q8TAQ2;F8VXC8;F8VTJ5;Q8TAQ2-2	Q8TAQ2;F8VXC8;F8VTJ5;Q8TAQ2-2	SWI/SNF complex subunit SMARCC2	SMARCC2	4
4452100	1	5161600	1	3044000	2746900	3665200	1	2120200	4811300	1	1	341000000	525000000	511000000	237000000	264000000	523000000	235000000	306000000	186000000	168000000	203000000	133000000	O43819;C9JBU1	O43819	Protein SCO2 homolog, mitochondrial	SCO2	2
187000000	178000000	91000000	112000000	215000000	191000000	192000000	178000000	156000000	152000000	134000000	164000000	145000000	148000000	135000000	134000000	173000000	171000000	163000000	154000000	137000000	206000000	132000000	126000000	Q3KQU3;Q3KQU3-4;Q3KQU3-2;Q3KQU3-3;A1L1B7;C9JIR3;H0YF21;E9PLH3	Q3KQU3;Q3KQU3-4;Q3KQU3-2;Q3KQU3-3	MAP7 domain-containing protein 1	MAP7D1	8
1	1	1	6645600	1	1	1	22700000	19100000	8214400	1	9324200	206000000	195000000	175000000	177000000	226000000	180000000	172000000	173000000	154000000	129000000	150000000	133000000	Q8WUM0;F5H5C2;A6NGS4;Q5T8N1;Q5TDI3	Q8WUM0;F5H5C2;A6NGS4;Q5T8N1	Nuclear pore complex protein Nup133	NUP133	5
144000000	123000000	113000000	156000000	108000000	141000000	154000000	155000000	194000000	151000000	183000000	189000000	130000000	84400000	114000000	191000000	142000000	157000000	111000000	162000000	152000000	140000000	131000000	133000000	Q9BVJ6;F8WD00;E9PEL7;Q9BVJ6-2;Q5TAP6	Q9BVJ6;F8WD00;E9PEL7;Q9BVJ6-2	U3 small nucleolar RNA-associated protein 14 homolog A	UTP14A	5
385000000	498000000	368000000	456000000	456000000	440000000	382000000	359000000	402000000	373000000	377000000	369000000	181000000	163000000	148000000	149000000	186000000	190000000	132000000	141000000	120000000	99000000	116000000	133000000	Q9ULD9;Q9ULD9-2;B3KPE6;A2RRB2	Q9ULD9;Q9ULD9-2	Zinc finger protein 608	ZNF608	4
1	1	1	9306800	6434000	1	16300000	169000000	90800000	1	151000000	25400000	259000000	241000000	325000000	377000000	354000000	378000000	105000000	109000000	99800000	167000000	131000000	136000000	P08240;E9PJS4	P08240;E9PJS4	Signal recognition particle receptor subunit alpha	SRPR	2
1	1	1	1	1	1	32200000	1	1	1	6658200	5256700	147000000	177000000	199000000	174000000	124000000	135000000	139000000	149000000	210000000	120000000	143000000	132000000	Q96S55;Q96S55-2;B3KT25;Q96S55-3;Q96S55-4	Q96S55;Q96S55-2;B3KT25;Q96S55-3	ATPase WRNIP1	WRNIP1	5
157000000	172000000	132000000	141000000	146000000	162000000	157000000	176000000	142000000	202000000	156000000	160000000	137000000	144000000	114000000	128000000	152000000	155000000	164000000	162000000	157000000	161000000	130000000	159000000	Q5VYS8;Q5VYS8-6;Q5VYS8-4;Q5VYS8-2;Q5VYS8-3;Q5VYS8-5;Q5VYS9;C9JSY2;Q5VYT0	Q5VYS8;Q5VYS8-6;Q5VYS8-4	Terminal uridylyltransferase 7	ZCCHC6	9
1	1	1	1	1	1	1	1	1	1	1	1	43100000	48400000	64600000	61600000	36100000	55500000	99100000	98700000	128000000	120000000	128000000	132000000	Q9H4B6;B3KTQ1;H0YJH0;H0YJ02	Q9H4B6;B3KTQ1;H0YJH0	Protein salvador homolog 1	SAV1	4
12100000	47100000	27600000	23800000	32700000	1	1	1	42700000	38300000	1	58500000	120000000	118000000	252000000	228000000	149000000	335000000	99100000	77900000	121000000	108000000	88600000	132000000	P08195-4;P08195;F5GZS6;P08195-3;P08195-2;H0YFS2;F5H0E2;F5H867;B4E2Z3;F5GZR9	P08195-4;P08195;F5GZS6;P08195-3;P08195-2;H0YFS2;F5H0E2;F5H867;B4E2Z3	4F2 cell-surface antigen heavy chain	SLC3A2	10
21500000	28300000	62700000	54100000	42600000	35400000	30700000	17700000	36300000	36200000	43800000	34100000	110000000	142000000	111000000	121000000	98800000	107000000	88800000	98500000	59600000	83400000	83700000	132000000	P42771-4;P42771;P42771-2;P42772;G3XAG3;P42771-3	P42771-4;P42771;P42771-2	Cyclin-dependent kinase inhibitor 2A, isoforms 1/2/3	CDKN2A	6
1	1	1	1	1	1	1	1	29200000	9976700	19800000	1	114000000	121000000	139000000	75400000	88100000	82600000	58500000	85100000	86400000	65900000	57100000	132000000	P08574	P08574	Cytochrome c1, heme protein, mitochondrial	CYC1	1
113000000	71300000	137000000	103000000	144000000	142000000	168000000	173000000	120000000	138000000	131000000	119000000	205000000	202000000	239000000	218000000	222000000	226000000	181000000	183000000	161000000	161000000	129000000	155000000	Q9GZR7;G3V529;F5H4J5;Q4V9L5;F5GYL3;F5H4V3	Q9GZR7;G3V529;F5H4J5;Q4V9L5;F5GYL3;F5H4V3	ATP-dependent RNA helicase DDX24	DDX24	6
103000000	89800000	79000000	74800000	92600000	130000000	98100000	94900000	94900000	120000000	94900000	124000000	121000000	90600000	121000000	122000000	93900000	110000000	146000000	128000000	135000000	126000000	144000000	131000000	Q5VY93;Q92974;Q92974-2;Q92974-3;B7Z977;F5H3H5	Q5VY93;Q92974;Q92974-2;Q92974-3	Rho guanine nucleotide exchange factor 2	ARHGEF2	6
228000000	247000000	237000000	242000000	204000000	228000000	268000000	268000000	273000000	279000000	255000000	266000000	169000000	193000000	155000000	157000000	203000000	185000000	158000000	183000000	173000000	139000000	170000000	130000000	Q96A35	Q96A35	39S ribosomal protein L24, mitochondrial	MRPL24	1
221000000	212000000	307000000	276000000	219000000	265000000	211000000	220000000	208000000	236000000	237000000	244000000	85600000	93700000	60500000	83500000	75000000	92800000	93300000	115000000	80600000	96000000	157000000	130000000	H0YG49;Q01130;Q8NAK9;F5GYB8	H0YG49;Q01130;Q8NAK9;F5GYB8	Serine/arginine-rich splicing factor 2	SRSF2	4
235000000	276000000	156000000	139000000	253000000	224000000	249000000	237000000	282000000	251000000	258000000	251000000	105000000	112000000	200000000	178000000	130000000	127000000	176000000	168000000	166000000	208000000	146000000	130000000	Q9NW13;E9PDD9;C9JE21;H7C5G8;C9JAA9	Q9NW13;E9PDD9	RNA-binding protein 28	RBM28	5
1	1	23900000	15900000	20000000	18600000	12500000	12300000	13900000	14700000	17300000	1	32900000	46900000	83600000	48800000	27900000	36900000	107000000	123000000	145000000	141000000	113000000	130000000	Q96EE3-1;Q96EE3	Q96EE3-1;Q96EE3	Nucleoporin SEH1	SEH1L	2
1	1	1	7227100	4717500	5386700	3798000	4897800	4321200	9623900	8589400	5050900	137000000	142000000	134000000	128000000	137000000	177000000	132000000	118000000	129000000	174000000	119000000	129000000	O00311	O00311	Cell division cycle 7-related protein kinase	CDC7	1
1	1	18200000	27600000	12400000	12000000	1	1	18900000	10300000	10200000	8778800	174000000	185000000	205000000	191000000	162000000	155000000	113000000	114000000	104000000	71300000	98800000	128000000	P17980;E9PM69;E9PKD5;E9PMD8;E9PN50;E9PS45	P17980;E9PM69;E9PKD5	26S protease regulatory subunit 6A	PSMC3	6
72900000	92000000	56200000	81700000	91200000	55700000	87500000	181000000	76000000	50600000	75600000	94200000	85300000	37400000	79400000	116000000	85300000	195000000	71600000	178000000	221000000	235000000	127000000	99000000	Q14680;F5H689;F5H0Y0;A6P3A8;F5H2R4;B7Z7Q1;B7Z6Y0	Q14680;F5H689;F5H0Y0;A6P3A8;F5H2R4;B7Z7Q1;B7Z6Y0	Maternal embryonic leucine zipper kinase	MELK;MELKv3	7
10900000	3062000	1	230000000	234000000	1	1	11400000	18300000	80500000	1	4119900	109000000	99100000	35600000	57000000	93700000	86100000	119000000	216000000	133000000	250000000	58500000	127000000	P11274;P11274-2;H0Y2V4;A9UF05;A9UF01;E9PGJ4;A9UF04;H0Y554;Q12979;Q12979-2;F5H8B3;B7Z683;E9PFN9;I3L2P5;I3L1U8	P11274;P11274-2;H0Y2V4	Breakpoint cluster region protein	BCR	15
341000000	360000000	277000000	276000000	322000000	325000000	289000000	297000000	342000000	289000000	277000000	334000000	156000000	134000000	154000000	151000000	177000000	195000000	183000000	154000000	145000000	128000000	140000000	127000000	O75152;E9PQ61;B4DLG2;E9PBY7	O75152;E9PQ61;B4DLG2;E9PBY7	Zinc finger CCCH domain-containing protein 11A	ZC3H11A	4
856000000	948000000	1180000000	992000000	1240000000	1290000000	665000000	653000000	590000000	976000000	1200000000	552000000	48500000	70100000	72800000	58100000	155000000	97800000	115000000	184000000	123000000	111000000	135000000	127000000	O75937	O75937	DnaJ homolog subfamily C member 8	DNAJC8	1
5948600	1	23800000	34400000	17000000	22500000	20400000	16300000	23300000	1	26100000	39200000	123000000	143000000	122000000	107000000	112000000	104000000	122000000	137000000	94900000	117000000	97600000	127000000	Q9Y4E8;E9PCQ3;Q9Y4E8-3;Q9Y4E8-2;H0YI31;Q9H8G9;F8W0H4;F8VVY7	Q9Y4E8;E9PCQ3;Q9Y4E8-3;Q9Y4E8-2	Ubiquitin carboxyl-terminal hydrolase 15;Ubiquitin carboxyl-terminal hydrolase	USP15	8
571000000	607000000	553000000	544000000	480000000	436000000	412000000	398000000	371000000	357000000	443000000	371000000	160000000	193000000	160000000	168000000	149000000	155000000	166000000	118000000	137000000	142000000	119000000	126000000	Q9GZS3;H0YN81;H0YL19;H0YMF9;H3BQA8;H0YM76;H0YLA1	Q9GZS3;H0YN81;H0YL19;H0YMF9	WD repeat-containing protein 61	WDR61	7
190000000	236000000	86000000	86000000	227000000	107000000	150000000	229000000	125000000	134000000	209000000	124000000	59800000	60500000	57100000	70800000	60400000	49400000	153000000	163000000	172000000	151000000	126000000	124000000	H0Y8C2;Q6P5R6;C9JYQ9	H0Y8C2;Q6P5R6;C9JYQ9	60S ribosomal protein L22-like 1	RPL22L1	3
187000000	166000000	124000000	145000000	116000000	122000000	193000000	200000000	195000000	90200000	92600000	225000000	118000000	113000000	93900000	83600000	87500000	160000000	137000000	123000000	141000000	113000000	126000000	166000000	Q96EY7;Q96EY7-2;B4DF73;B8ZZQ4;F8WE76	Q96EY7	Pentatricopeptide repeat-containing protein 3, mitochondrial	PTCD3	5
1	1	1	1	1	1	1	5345500	1	1	1	1	214000000	175000000	154000000	95200000	105000000	170000000	65300000	79200000	87600000	71700000	102000000	126000000	Q8WVX9;E7ETC1;E9PNW8	Q8WVX9;E7ETC1;E9PNW8	Fatty acyl-CoA reductase 1	FAR1	3
63100000	29800000	75900000	47600000	69500000	34900000	35500000	50300000	24300000	60000000	23300000	37200000	82800000	62500000	1	20400000	64600000	42900000	84100000	101000000	90700000	27500000	145000000	124000000	O00488;A9J4F5	O00488;A9J4F5	Zinc finger protein 593	ZNF593	2
893000000	915000000	801000000	949000000	779000000	735000000	869000000	882000000	746000000	1200000000	1140000000	810000000	171000000	98100000	153000000	87800000	181000000	200000000	65400000	46900000	86700000	38300000	124000000	124000000	Q96L91;Q96L91-2;Q96L91-5;Q96L91-3;Q96L91-4;A7E2D7;F8WCN8	Q96L91;Q96L91-2;Q96L91-5;Q96L91-3;Q96L91-4;A7E2D7	E1A-binding protein p400	EP400	7
17100000	1	35300000	1	27400000	1	35100000	1	12600000	15400000	33700000	6874600	221000000	215000000	182000000	181000000	185000000	195000000	147000000	129000000	130000000	110000000	153000000	124000000	O14773;B4DSE2;O14773-2	O14773;B4DSE2;O14773-2	Tripeptidyl-peptidase 1	TPP1	3
1	1	1	1	1	1	1	1	1	1	1	1	88000000	95100000	101000000	93500000	79400000	73200000	150000000	115000000	131000000	131000000	130000000	124000000	Q99967;C9JX11;Q99967-2	Q99967;C9JX11;Q99967-2	Cbp/p300-interacting transactivator 2	CITED2	3
131000000	118000000	113000000	151000000	116000000	148000000	148000000	162000000	141000000	192000000	166000000	186000000	115000000	123000000	138000000	132000000	124000000	145000000	140000000	124000000	161000000	175000000	124000000	153000000	Q5JTH9;E9PCK7;Q5JTH9-2;F5H456	Q5JTH9;E9PCK7;Q5JTH9-2;F5H456	RRP12-like protein	RRP12	4
1	1	21400000	14000000	1	1	1	57700000	1	1	56200000	40700000	198000000	91000000	68700000	106000000	66000000	104000000	146000000	147000000	139000000	162000000	131000000	122000000	Q9BW92;Q9H9V2;E7EVR9;Q5T5E9;Q5T5F2;B4DQF3	Q9BW92;Q9H9V2	Threonine--tRNA ligase, mitochondrial	TARS2	6
3706700	3937700	960530	762890	1785700	1327600	1317500	1585400	1244300	922180	1090800	1111500	180000000	31100000	157000000	156000000	177000000	156000000	125000000	92200000	143000000	150000000	122000000	122000000	P30480;P30462;P30460;P30466;P30479;F6X4P0;F8VVT3;H0Y4I7;E9PHY7;E9PL39	P30480;P30462;P30460;P30466;P30479;F6X4P0;F8VVT3;H0Y4I7;E9PHY7	HLA class I histocompatibility antigen, B-42 alpha chain;HLA class I histocompatibility antigen, B-14 alpha chain;HLA class I histocompatibility antigen, B-8 alpha chain;HLA class I histocompatibility antigen, B-18 alpha chain;HLA class I histocompatibility antigen, B-41 alpha chain	HLA-B	10
130000000	113000000	131000000	140000000	133000000	163000000	161000000	178000000	130000000	82600000	133000000	79500000	91400000	79900000	92300000	109000000	97600000	82000000	127000000	136000000	84400000	111000000	123000000	77200000	O60841	O60841	Eukaryotic translation initiation factor 5B	EIF5B	1
237000000	246000000	166000000	178000000	152000000	171000000	205000000	191000000	204000000	208000000	174000000	203000000	96000000	111000000	170000000	128000000	137000000	138000000	125000000	93600000	99500000	105000000	116000000	122000000	Q16540;A8MYK1;A8MVT4;A6NJD9;H7C2P7	Q16540;A8MYK1;A8MVT4;A6NJD9;H7C2P7	39S ribosomal protein L23, mitochondrial	MRPL23	5
12500000	30700000	32200000	39700000	26800000	24300000	30700000	26600000	45900000	21700000	27100000	34900000	66000000	75200000	115000000	97900000	74100000	79600000	111000000	77700000	87800000	106000000	85700000	122000000	Q7L0Y3;C9JVB6	Q7L0Y3;C9JVB6	Mitochondrial ribonuclease P protein 1	RG9MTD1	2
24500000	33600000	21400000	19800000	23400000	25500000	51400000	27000000	29700000	27800000	27200000	30000000	115000000	78300000	137000000	139000000	74600000	88900000	112000000	146000000	140000000	101000000	61800000	121000000	P52434;C9JLU1;C9JCU7;C9JBJ6;C9J413;C9JUA8	P52434;C9JLU1;C9JCU7;C9JBJ6;C9J413	DNA-directed RNA polymerases I, II, and III subunit RPABC3	POLR2H	6
1	1	1	1	1	1	1	1	1	1	1	2749400	106000000	64500000	77200000	68400000	37900000	45700000	142000000	160000000	403000000	279000000	145000000	120000000	Q13627-2;Q13627;Q13627-5;F8W9I9;Q13627-4;Q13627-3;F8WAP0;E7EMI5;Q76N25	Q13627-2;Q13627;Q13627-5;F8W9I9;Q13627-4;Q13627-3	Dual specificity tyrosine-phosphorylation-regulated kinase 1A	DYRK1A	9
134000000	157000000	135000000	163000000	133000000	134000000	127000000	159000000	131000000	161000000	157000000	149000000	125000000	139000000	111000000	93500000	178000000	178000000	135000000	130000000	114000000	118000000	121000000	144000000	Q9BUQ8;F8VVA2;H0YI52	Q9BUQ8	Probable ATP-dependent RNA helicase DDX23	DDX23	3
21000000	1	107000000	103000000	56900000	40000000	12600000	13500000	65800000	66200000	53900000	60500000	137000000	126000000	194000000	186000000	173000000	177000000	84800000	86700000	55900000	47900000	121000000	127000000	P50502;Q3KNR6;Q8NFI4;H7C3I1;Q8IZP2;F6VDH7;F5H3M7;F8WAQ7	P50502;Q3KNR6;Q8NFI4;H7C3I1;Q8IZP2;F6VDH7	Hsc70-interacting protein;Putative protein FAM10A5;Putative protein FAM10A4	ST13;ST13P5;ST13P4	8
163000000	192000000	205000000	189000000	120000000	95000000	266000000	88300000	112000000	116000000	104000000	157000000	164000000	177000000	174000000	149000000	157000000	175000000	73500000	134000000	108000000	104000000	121000000	126000000	B0LM41;H0YDG8	B0LM41		RBM14/RBM4 fusion	2
10400000	8226600	21300000	20900000	15800000	14900000	9373700	7892000	17100000	17400000	14800000	17600000	214000000	192000000	240000000	212000000	198000000	178000000	18500000	58700000	26300000	49700000	121000000	94400000	Q9Y266	Q9Y266	Nuclear migration protein nudC	NUDC	1
1	1	1	1	1	53500000	1	1	1	1	1	1	51900000	75200000	52900000	59000000	50400000	54200000	91500000	125000000	115000000	98100000	107000000	120000000	Q9UM47;H0YH55	Q9UM47	Neurogenic locus notch homolog protein 3;Notch 3 extracellular truncation;Notch 3 intracellular domain	NOTCH3	2
1	1	1	1	6826100	1	1	1	1	1	10400000	1	43400000	40300000	44300000	47000000	39700000	43100000	122000000	122000000	126000000	116000000	110000000	119000000	Q12948;A3KPE3	Q12948;A3KPE3	Forkhead box protein C1	FOXC1	2
30100000	1	1	1	26000000	1	31400000	1	1	18100000	1	30500000	41600000	41500000	30100000	32900000	42900000	47400000	105000000	118000000	125000000	95700000	138000000	119000000	O95644;O95644-6;E7EP33;E7EMS4;O95644-4;O95644-5;F5H4S8;O95644-2;B5B2M6;O95644-3;O95644-8	O95644;O95644-6;E7EP33;E7EMS4;O95644-4;O95644-5;F5H4S8;O95644-2;B5B2M6;O95644-3;O95644-8	Nuclear factor of activated T-cells, cytoplasmic 1	NFATC1	11
19500000	14100000	34300000	32900000	24000000	27500000	20500000	23300000	29600000	28300000	23800000	31900000	137000000	138000000	95900000	91400000	131000000	141000000	102000000	109000000	74200000	84200000	141000000	118000000	P41227;A6NM98;A8MWP7;F8W808;C9JN83;C9JW55;Q9BSU3;Q6P4J0;H0Y8T0	P41227;A6NM98;A8MWP7;F8W808;C9JN83;C9JW55	N-alpha-acetyltransferase 10	NAA10	9
299000000	325000000	213000000	213000000	284000000	581000000	320000000	585000000	338000000	238000000	273000000	287000000	153000000	9942600	110000000	121000000	133000000	125000000	137000000	136000000	8125500	140000000	119000000	118000000	P61964	P61964	WD repeat-containing protein 5	WDR5	1
34600000	34300000	32700000	16100000	24900000	41500000	31900000	29100000	29600000	30100000	20300000	26700000	238000000	258000000	225000000	222000000	238000000	221000000	162000000	130000000	147000000	103000000	145000000	118000000	Q6NSI4;H7BY89;B1AQ74;Q6NSI4-2	Q6NSI4;H7BY89;B1AQ74	Uncharacterized protein CXorf57	CXorf57	4
54800000	1	1	1	1	1	1	1	1	42400000	1	1	130000000	136000000	112000000	97600000	136000000	119000000	113000000	147000000	114000000	123000000	123000000	117000000	Q92947;B4DK85;Q92947-2;B4DQF2	Q92947;B4DK85;Q92947-2;B4DQF2	Glutaryl-CoA dehydrogenase, mitochondrial	GCDH	4
1	1	1	1	1	1	1	1	1	1	1	1	95200000	83200000	85700000	97600000	102000000	87700000	119000000	115000000	130000000	131000000	92500000	117000000	O43314;O43314-2;H0Y9S9	O43314;O43314-2	Inositol hexakisphosphate and diphosphoinositol-pentakisphosphate kinase 2	PPIP5K2	3
1	41800000	5016100	13500000	6729100	182400	1795000	2823700	7369100	3701300	10900000	5571200	117000000	82200000	67800000	48800000	55900000	65100000	83200000	77400000	78100000	116000000	88900000	117000000	Q8NB46	Q8NB46	Serine/threonine-protein phosphatase 6 regulatory ankyrin repeat subunit C	ANKRD52	1
128000000	159000000	102000000	119000000	108000000	111000000	110000000	124000000	104000000	70700000	114000000	99200000	94000000	87600000	72900000	77600000	124000000	120000000	143000000	136000000	113000000	126000000	119000000	155000000	E9PC69;Q7KZI7;Q7KZI7-8;Q7KZI7-11;Q7KZI7-16;Q7KZI7-15;Q7KZI7-9;Q7KZI7-4;Q7KZI7-5;Q7KZI7-14;Q7KZI7-6;Q7KZI7-3;Q7KZI7-12;E7ETY4;Q7KZI7-13;Q7KZI7-2;Q7KZI7-7;Q7KZI7-10;F5H4F6;Q5DNC6;F5H6N2;F5H4J8	E9PC69;Q7KZI7;Q7KZI7-8;Q7KZI7-11;Q7KZI7-16;Q7KZI7-15;Q7KZI7-9;Q7KZI7-4;Q7KZI7-5;Q7KZI7-14;Q7KZI7-6;Q7KZI7-3;Q7KZI7-12;E7ETY4;Q7KZI7-13;Q7KZI7-2;Q7KZI7-7;Q7KZI7-10	Serine/threonine-protein kinase MARK2	MARK2	22
145000000	170000000	166000000	232000000	200000000	255000000	213000000	231000000	191000000	218000000	187000000	206000000	87300000	73600000	228000000	251000000	155000000	158000000	164000000	124000000	104000000	155000000	57700000	117000000	Q14694-2;Q14694-3;Q14694;H3BQP1;H3BNA1;H3BVF1;H3BQC6;H3BNS8	Q14694-2;Q14694-3;Q14694	Ubiquitin carboxyl-terminal hydrolase 10	USP10	8
1800000000	1860000000	12600000000	13300000000	510000000	558000000	1740000000	1620000000	468000000	1780000000	1930000000	346000000	372000000	356000000	157000000	177000000	153000000	132000000	97100000	117000000	153000000	133000000	129000000	116000000	CON__P13645;P13645;CON__P02535-1;CON__Q7Z3Y7;Q7Z3Y7;CON__P08730-1;CON__Q148H6;CON__Q7Z3Y8;Q7Z3Y8;P13646;CON__Q7Z3Z0;Q7Z3Z0;CON__ENSEMBL:ENSP00000377550;P13646-3;C9JA77;P13646-2	CON__P13645;P13645	Keratin, type I cytoskeletal 10	KRT10	16
256000000	322000000	230000000	229000000	172000000	176000000	219000000	225000000	256000000	139000000	168000000	239000000	122000000	110000000	104000000	110000000	118000000	113000000	79000000	104000000	110000000	108000000	106000000	116000000	Q96CM3;E9PML2;E9PJV3	Q96CM3;E9PML2	RNA pseudouridylate synthase domain-containing protein 4	RPUSD4	3
25800000	48300000	68600000	66100000	30800000	68000000	28800000	95600000	68700000	32800000	70400000	50300000	270000000	262000000	239000000	252000000	194000000	196000000	182000000	159000000	41200000	167000000	118000000	43600000	O95816;B4DXE2;A2A296	O95816;B4DXE2	BAG family molecular chaperone regulator 2	BAG2	3
155000000	215000000	101000000	74200000	96600000	113000000	177000000	160000000	152000000	142000000	126000000	136000000	87000000	88900000	94400000	82000000	118000000	108000000	119000000	117000000	117000000	117000000	97900000	116000000	P56537;B7ZBG9;B7ZBH1;F8WDS6;F8WD20	P56537;B7ZBG9;B7ZBH1	Eukaryotic translation initiation factor 6	EIF6	5
104000000	128000000	80900000	82400000	98600000	95800000	110000000	116000000	108000000	116000000	89700000	112000000	132000000	124000000	125000000	133000000	129000000	137000000	121000000	100000000	118000000	126000000	117000000	111000000	Q14692;A8MV67;A8MXU9	Q14692	Ribosome biogenesis protein BMS1 homolog	BMS1	3
1	33600000	17500000	29600000	20900000	19900000	17300000	28200000	33600000	1	23000000	24500000	169000000	109000000	101000000	105000000	92100000	82700000	96900000	67400000	80500000	93800000	85100000	116000000	Q9NR50;Q9NR50-2;Q9NR50-3;H0Y580	Q9NR50;Q9NR50-2;Q9NR50-3;H0Y580	Translation initiation factor eIF-2B subunit gamma	EIF2B3	4
273000000	291000000	354000000	411000000	416000000	398000000	418000000	439000000	299000000	538000000	479000000	328000000	149000000	146000000	105000000	118000000	233000000	217000000	132000000	167000000	109000000	137000000	130000000	115000000	P62995;P62995-3;H7BXF3;H7C2L4;P62995-2	P62995;P62995-3;H7BXF3;H7C2L4	Transformer-2 protein homolog beta	TRA2B	5
164000000	164000000	188000000	154000000	172000000	163000000	149000000	189000000	163000000	145000000	163000000	158000000	120000000	94900000	107000000	93700000	135000000	132000000	117000000	111000000	107000000	108000000	104000000	115000000	Q9Y580;G3V1T9	Q9Y580;G3V1T9	RNA-binding protein 7	RBM7	2
1	1	1	1	1	1	1	1	28400000	1	1	9085700	42900000	60800000	47800000	56100000	27900000	48400000	86600000	113000000	108000000	113000000	114000000	115000000	P30304;P30304-2;C9JFR5;C9JH94	P30304;P30304-2	M-phase inducer phosphatase 1	CDC25A	4
47700000	12500000	27000000	27900000	22700000	56300000	19200000	53200000	49500000	35200000	11300000	22900000	224000000	236000000	151000000	226000000	367000000	351000000	180000000	152000000	135000000	157000000	144000000	115000000	P53007;B4DP62	P53007;B4DP62	Tricarboxylate transport protein, mitochondrial	SLC25A1	2
226000000	257000000	237000000	213000000	224000000	245000000	209000000	184000000	243000000	163000000	182000000	204000000	110000000	105000000	105000000	121000000	114000000	86200000	71900000	132000000	68200000	65400000	88300000	115000000	Q9Y5S9;Q9Y5S9-2	Q9Y5S9;Q9Y5S9-2	RNA-binding protein 8A	RBM8A	2
34600000	1	1	1	3066600	1	1	1	19600000	1	1	1	41100000	32600000	28400000	49200000	32500000	34200000	134000000	138000000	148000000	104000000	126000000	114000000	Q12923-4;Q12923;Q12923-3;Q12923-2	Q12923-4;Q12923;Q12923-3;Q12923-2	Tyrosine-protein phosphatase non-receptor type 13	PTPN13	4
144000000	143000000	127000000	142000000	161000000	158000000	171000000	173000000	178000000	168000000	167000000	183000000	101000000	88800000	91200000	79700000	116000000	104000000	80100000	83600000	100000000	91900000	89500000	114000000	Q96DV4;B8ZZ57;B3KN96	Q96DV4	39S ribosomal protein L38, mitochondrial	MRPL38	3
50800000	49500000	85100000	68000000	74100000	60300000	58400000	46800000	69900000	58900000	56300000	83800000	150000000	132000000	106000000	124000000	191000000	195000000	117000000	140000000	104000000	89400000	132000000	113000000	O95373	O95373	Importin-7	IPO7	1
1	1	1	1	1	1	1	48600000	1	1	44700000	1	131000000	158000000	128000000	116000000	151000000	132000000	144000000	127000000	127000000	117000000	121000000	113000000	Q9NYU2;Q9NYU2-2;H7BZG0;Q9NYU1	Q9NYU2;Q9NYU2-2	UDP-glucose:glycoprotein glucosyltransferase 1	UGGT1	4
25900000	1	16100000	17000000	21100000	8183300	25600000	27000000	7258600	40000000	26300000	67700000	195000000	200000000	251000000	192000000	183000000	155000000	51400000	74600000	52500000	52100000	115000000	56400000	P19623	P19623	Spermidine synthase	SRM	1
166000000	183000000	161000000	181000000	163000000	174000000	170000000	177000000	212000000	178000000	150000000	211000000	155000000	119000000	112000000	195000000	107000000	104000000	121000000	118000000	118000000	187000000	111000000	113000000	Q15020;B7ZKM0;F5H0B8;F8VV04;Q15020-2;F8W667;Q15020-3;E7EMI4;H0YHU8	Q15020;B7ZKM0;F5H0B8;F8VV04	Squamous cell carcinoma antigen recognized by T-cells 3	SART3	9
315000000	382000000	300000000	278000000	253000000	294000000	230000000	206000000	384000000	301000000	311000000	256000000	263000000	154000000	317000000	245000000	295000000	308000000	150000000	142000000	170000000	161000000	148000000	113000000	F8VZQ9;P82979;H0YHG0;F8VS12	F8VZQ9;P82979;H0YHG0	SAP domain-containing ribonucleoprotein	SARNP	4
12700000	12800000	31500000	42800000	9733700	9127900	11200000	14800000	15800000	17800000	5308300	15000000	380000000	332000000	237000000	272000000	319000000	431000000	132000000	122000000	86200000	102000000	126000000	113000000	Q92973;Q92973-2;Q92973-3;E7EW37;B4DSC0;Q4LE60;O14787;O14787-2;E5RI07;F5H8J7;E7EM99	Q92973;Q92973-2;Q92973-3	Transportin-1	TNPO1	11
2937400	1	1	1	2772900	1	1	1	1	3395300	1	2338100	3272300	3458000	2515700	1	3399500	1	24800000	22100000	153000000	170000000	141000000	113000000	Q5VZL5;Q5VZL5-2;Q5VZL5-4;Q5VZL5-3;H7C1I7;A6NHB5;Q14202;Q14202-2;A6NHN7	Q5VZL5;Q5VZL5-2;Q5VZL5-4;Q5VZL5-3;H7C1I7	Zinc finger MYM-type protein 4	ZMYM4	9
41200000	47300000	28700000	35500000	31400000	35000000	32400000	34900000	31200000	33400000	36400000	36000000	94800000	108000000	86500000	97000000	94700000	102000000	141000000	152000000	186000000	161000000	143000000	113000000	P17028;P17028-2	P17028	Zinc finger protein 24	ZNF24	2
1	1	1	1	1	1	1	1	1	1	1	1	147000000	162000000	86000000	98400000	115000000	111000000	77700000	80200000	79300000	89900000	93000000	113000000	Q9H5Q4	Q9H5Q4	Dimethyladenosine transferase 2, mitochondrial	TFB2M	1
88600000	71700000	54600000	86500000	109000000	59300000	67900000	68700000	71200000	62300000	53500000	94700000	60100000	76800000	146000000	107000000	100000000	155000000	258000000	148000000	184000000	131000000	138000000	112000000	Q9NRA8;B1AKL4;B1AKL3;Q9NRA8-2;B4DR76;B1AKL5;B0QYZ7;B1AKL6	Q9NRA8;B1AKL4;B1AKL3;Q9NRA8-2;B4DR76	Eukaryotic translation initiation factor 4E transporter	EIF4ENIF1	8
19200000	1	10100000	6738400	16600000	7633800	1	1	1	11300000	8867200	8649200	183000000	179000000	58000000	84100000	170000000	63200000	122000000	139000000	129000000	100000000	116000000	112000000	O96000;Q96II6;H3BPJ9;H3BV16	O96000;Q96II6;H3BPJ9;H3BV16	NADH dehydrogenase [ubiquinone] 1 beta subcomplex subunit 10	NDUFB10	4
986000000	1010000000	785000000	759000000	982000000	948000000	617000000	659000000	466000000	821000000	816000000	478000000	73800000	81300000	84600000	79000000	107000000	127000000	122000000	126000000	125000000	160000000	112000000	112000000	Q8WW12;Q8WW12-2;Q8WW12-3;G5E9V9	Q8WW12;Q8WW12-2	PEST proteolytic signal-containing nuclear protein	PCNP	4
386770	1	38200000	84600000	17600000	36000000	2111100	11000000	102000000	34200000	22700000	39600000	1030000000	262000000	1190000000	764000000	1250000000	187000000	296000000	55400000	62500000	98000000	112000000	83600000	Q15185;B4DP11;B4DP21;B4DHP2;B4DDC6	Q15185;B4DP11;B4DP21	Prostaglandin E synthase 3	PTGES3	5
103000000	99200000	78100000	92000000	107000000	98800000	82100000	85300000	101000000	93300000	99400000	103000000	142000000	120000000	141000000	134000000	136000000	121000000	127000000	137000000	166000000	117000000	104000000	112000000	P78316;P78316-2;E9PFK5;F5H653	P78316;P78316-2;E9PFK5;F5H653	Nucleolar protein 14	NOP14	4
130000000	151000000	111000000	132000000	77100000	96500000	110000000	164000000	122000000	73500000	99100000	130000000	83600000	158000000	68900000	146000000	69200000	142000000	21700000	114000000	61500000	103000000	112000000	69300000	Q8N983-4;B1AL06;C9J5Q3;Q8N983;Q8N983-2;B1AL05;H0Y6Y8;Q8N983-3;H0YBU8	Q8N983-4;B1AL06;C9J5Q3;Q8N983;Q8N983-2;B1AL05;H0Y6Y8;Q8N983-3;H0YBU8	39S ribosomal protein L43, mitochondrial	MRPL43	9
126000000	114000000	57500000	57100000	104000000	129000000	104000000	101000000	107000000	79300000	110000000	95400000	68200000	77100000	80100000	70200000	109000000	92800000	83800000	81700000	103000000	73200000	112000000	107000000	H7C269	H7C269		TNRC6A	1
1	1	27900000	95500000	93000000	106000000	6270500	80200000	1	60900000	3932600	1	78700000	89100000	74900000	57900000	76000000	85300000	110000000	125000000	119000000	220000000	119000000	112000000	Q6UB99;H3BVB8	Q6UB99	Ankyrin repeat domain-containing protein 11	ANKRD11	2
1781100	1	79400000	5032900	1	53700000	53900000	1	52700000	11500000	43400000	5840900	178000000	306000000	171000000	307000000	246000000	233000000	80600000	64600000	124000000	91200000	63000000	112000000	O75688;O75688-2;O75688-4;C9JIR6;B8ZZF0;O75688-5;O75688-3;P35813;P35813-2;E9PKB5;E9PJN3;E9PL75	O75688;O75688-2;O75688-4;C9JIR6;B8ZZF0;O75688-5	Protein phosphatase 1B	PPM1B	12
28800000	16500000	28800000	80900000	32300000	46800000	36400000	45500000	33100000	27700000	36000000	81100000	95800000	77500000	77500000	81100000	79700000	95000000	119000000	104000000	196000000	157000000	81100000	111000000	Q9BVS4;D6RDI3;H0Y919;H0Y8R4	Q9BVS4;D6RDI3	Serine/threonine-protein kinase RIO2	RIOK2	4
492000000	512000000	719000000	883000000	394000000	512000000	455000000	570000000	421000000	494000000	454000000	436000000	116000000	122000000	137000000	152000000	134000000	115000000	122000000	113000000	117000000	107000000	136000000	111000000	P08579	P08579	U2 small nuclear ribonucleoprotein B	SNRPB2	1
67000000	68300000	54000000	83100000	75600000	89800000	54500000	57900000	54400000	42700000	76600000	56400000	174000000	178000000	204000000	191000000	195000000	162000000	141000000	163000000	133000000	144000000	168000000	111000000	A6NEM2;P51610;P51610-2;P51610-3	A6NEM2;P51610;P51610-2	Host cell factor 1;HCF N-terminal chain 1;HCF N-terminal chain 2;HCF N-terminal chain 3;HCF N-terminal chain 4;HCF N-terminal chain 5;HCF N-terminal chain 6;HCF C-terminal chain 1;HCF C-terminal chain 2;HCF C-terminal chain 3;HCF C-terminal chain 4;HCF C-terminal chain 5;HCF C-terminal chain 6	HCFC1	4
67500000	106000000	98600000	136000000	89500000	107000000	78300000	106000000	88300000	121000000	96500000	103000000	86800000	85600000	104000000	82600000	83000000	101000000	114000000	93700000	82800000	96900000	111000000	115000000	Q8N9N2;F5H874;Q8N9N2-2;H0YCB3;B3KU20;H0YE76;E9PQZ6;E9PR40;E9PSA3;E9PM82;H0YER2;E9PKM6;E9PL92;E9PJM2;E9PQ44	Q8N9N2;F5H874;Q8N9N2-2;H0YCB3;B3KU20;H0YE76;E9PQZ6;E9PR40;E9PSA3;E9PM82	Activating signal cointegrator 1 complex subunit 1	ASCC1	15
67700000	79500000	60800000	75000000	53800000	50500000	72000000	81100000	131000000	103000000	84600000	152000000	97200000	114000000	120000000	108000000	148000000	146000000	82600000	109000000	84400000	82300000	111000000	99300000	Q13185	Q13185	Chromobox protein homolog 3	CBX3	1
43300000	92900000	43100000	22000000	20700000	19200000	56200000	16100000	13700000	75600000	24100000	20400000	158000000	137000000	134000000	111000000	115000000	89300000	86200000	84900000	122000000	98300000	82900000	111000000	Q14203;A8MY36;A8MWX9;E7EX90;E9PGE1;E9PFS5;Q14203-2;G5E9H4;Q6AWB1	Q14203;A8MY36;A8MWX9;E7EX90;E9PGE1;E9PFS5;Q14203-2;G5E9H4	Dynactin subunit 1	DCTN1	9
174000000	202000000	165000000	182000000	208000000	174000000	218000000	175000000	195000000	290000000	241000000	188000000	111000000	114000000	99200000	1	156000000	153000000	137000000	142000000	121000000	122000000	121000000	110000000	Q9UQL5;G5E9L5	Q9UQL5;G5E9L5		DDX17	2
50400000	53700000	58100000	57900000	49900000	50500000	38800000	40000000	39500000	58900000	40000000	53400000	151000000	125000000	180000000	98300000	175000000	139000000	117000000	124000000	126000000	127000000	100000000	110000000	B7WPD3;Q15370;B8ZZU8;I3L0M9	B7WPD3;Q15370;B8ZZU8;I3L0M9	Transcription elongation factor B polypeptide 2	TCEB2	4
119000000	191000000	105000000	126000000	118000000	163000000	143000000	143000000	134000000	121000000	117000000	158000000	116000000	107000000	110000000	98700000	96400000	95800000	118000000	132000000	149000000	153000000	110000000	98100000	Q9Y3B9	Q9Y3B9	RRP15-like protein	RRP15	1
29100000	28800000	248000000	254000000	71900000	90100000	33900000	23900000	95700000	116000000	102000000	146000000	35600000	33100000	115000000	85200000	1	26200000	67300000	67400000	21700000	24000000	110000000	171000000	P09211;A8MX94	P09211;A8MX94	Glutathione S-transferase P	GSTP1	2
43600000	26900000	107000000	106000000	66900000	57400000	24200000	1	59400000	67800000	54900000	49200000	24800000	33500000	51800000	51500000	48600000	1	36000000	30400000	26500000	1	110000000	91400000	P18669;P15259;E7EMA8;Q8N0Y7	P18669	Phosphoglycerate mutase 1	PGAM1	4
83100000	136000000	85900000	75900000	77200000	110000000	89000000	87800000	105000000	74400000	83200000	94100000	109000000	118000000	120000000	125000000	131000000	124000000	130000000	135000000	124000000	126000000	95900000	110000000	P55884-2;F8W8C8;P55884;B4DV79;C9JZG1;C9JQN7	P55884-2;F8W8C8;P55884;B4DV79;C9JZG1	Eukaryotic translation initiation factor 3 subunit B	EIF3B	6
66700000	41800000	54200000	46200000	45300000	37900000	1	36100000	52900000	1	38500000	1	599000000	533000000	536000000	417000000	130000000	178000000	83700000	93000000	156000000	123000000	136000000	110000000	Q06210;Q06210-2;O94808;E5RJP4	Q06210;Q06210-2	Glucosamine--fructose-6-phosphate aminotransferase [isomerizing] 1	GFPT1	4
15000000	18600000	54500000	32500000	14600000	6089800	1	10300000	27100000	27500000	15800000	26700000	217000000	252000000	195000000	190000000	190000000	201000000	131000000	157000000	113000000	104000000	126000000	110000000	P11177;P11177-2;P11177-3;C9J634;F8WF02	P11177;P11177-2;P11177-3;C9J634;F8WF02	Pyruvate dehydrogenase E1 component subunit beta, mitochondrial	PDHB	5
156000000	179000000	176000000	164000000	147000000	163000000	159000000	171000000	165000000	147000000	172000000	154000000	143000000	125000000	137000000	144000000	136000000	141000000	128000000	127000000	125000000	125000000	118000000	110000000	Q96GC5;B4DN34;F5H702;F5H8D0	Q96GC5;B4DN34;F5H702;F5H8D0	39S ribosomal protein L48, mitochondrial	MRPL48	4
28700000	20900000	50300000	33700000	42900000	29500000	51600000	22000000	30100000	45600000	38200000	50800000	360000000	524000000	290000000	464000000	444000000	396000000	121000000	88300000	142000000	253000000	88800000	110000000	Q9HCN8	Q9HCN8	Stromal cell-derived factor 2-like protein 1	SDF2L1	1
131000000	129000000	123000000	125000000	197000000	148000000	175000000	169000000	141000000	270000000	166000000	151000000	104000000	89200000	104000000	106000000	113000000	110000000	140000000	159000000	129000000	117000000	108000000	104000000	Q7Z2T5;Q7Z2T5-2	Q7Z2T5	TRMT1-like protein	TRMT1L	2
49200000	27400000	13400000	1	33800000	1	10700000	16000000	30100000	1	26700000	1	457000000	411000000	648000000	712000000	501000000	351000000	68200000	37500000	84600000	37700000	31600000	110000000	P11441;Q5HY81;F8WB70	P11441;Q5HY81	Ubiquitin-like protein 4A	UBL4A	3
1	1	1	14800000	1	1	1	1	11300000	1	1	1	101000000	85600000	74400000	89800000	103000000	89000000	140000000	131000000	105000000	81400000	112000000	109000000	O95229;A6NNV6;A6NH27	O95229;A6NNV6;A6NH27	ZW10 interactor	ZWINT	3
312000000	319000000	275000000	260000000	206000000	255000000	234000000	267000000	246000000	230000000	211000000	293000000	102000000	101000000	111000000	113000000	119000000	115000000	95700000	104000000	92800000	84000000	110000000	109000000	Q6PJT7;Q6PJT7-2;G3V5R4;H9KV94;Q6PJT7-5;F8W9T2;H0YJA2;G3V256;Q6PJT7-3;Q6PJT7-4;F8W848;G3V5I6;G3V3Y4;G3V3R9;G3V572;G3V240;H0YJ87;G3V473	Q6PJT7;Q6PJT7-2;G3V5R4;H9KV94;Q6PJT7-5;F8W9T2;H0YJA2;G3V256;Q6PJT7-3;Q6PJT7-4;F8W848;G3V5I6	Zinc finger CCCH domain-containing protein 14	ZC3H14	18
7838200	1	7816700	16300000	8157100	8685800	7553700	10400000	1	1	1	1	26500000	39700000	23200000	37900000	16200000	21200000	53100000	77400000	109000000	84100000	86900000	109000000	Q9UIV1;G3V108;E5RGH2;E5RGA8;E5RHV9;E5RJE0;H0YAV9	Q9UIV1;G3V108;E5RGH2;E5RGA8;E5RHV9;E5RJE0	CCR4-NOT transcription complex subunit 7	CNOT7	7
1	1	1	1	1	1	1	1	1	1	1	1	68300000	54700000	43700000	50700000	50400000	48300000	139000000	152000000	103000000	104000000	114000000	109000000	Q9H410;B4DWT2;Q5JW58;Q5JW53;Q9H410-2;Q5JW54;Q9H410-3;Q5JW57	Q9H410;B4DWT2;Q5JW58;Q5JW53;Q9H410-2;Q5JW54;Q9H410-3;Q5JW57	Kinetochore-associated protein DSN1 homolog	DSN1;C20orf172	8
122000000	110000000	88800000	105000000	78900000	116000000	70700000	60100000	63400000	70600000	91700000	86000000	169000000	183000000	114000000	135000000	105000000	126000000	76900000	102000000	72900000	76800000	106000000	92000000	P21333;P21333-2;Q5HY54;A6NDY9;E9PHF0;H0Y5C6	P21333;P21333-2;Q5HY54;A6NDY9	Filamin-A	FLNA	6
53900000	70800000	88000000	71900000	81900000	96300000	78700000	81800000	77400000	64100000	101000000	54000000	271000000	285000000	273000000	253000000	206000000	225000000	145000000	144000000	121000000	143000000	129000000	109000000	Q12965;H0YNQ8;H0YN00;H0YLJ4;H0YLE5	Q12965	Unconventional myosin-Ie	MYO1E	5
55400000	1	40400000	1	51700000	1	1	1	47600000	1	1	1	192000000	160000000	139000000	142000000	141000000	167000000	81200000	106000000	102000000	110000000	107000000	109000000	P10316;A9R9N7;H3BM16;P01892;F8VU18;P01891;A9R9N8;H3BM09;P30453;P30459;P16190;B0UXQ0;P10314;P30512;P30457;E9PNV0;A2BDY9;B0UXQ1;Q5SPM3;P18462;P30450;A2ARK8;F8VPA0;P30456;F8VPX3;F8VZP0	P10316;A9R9N7;H3BM16;P01892;F8VU18;P01891;A9R9N8;H3BM09;P30453;P30459;P16190;B0UXQ0;P10314;P30512;P30457;E9PNV0;A2BDY9;B0UXQ1;Q5SPM3;P18462;P30450;A2ARK8;F8VPA0	HLA class I histocompatibility antigen, A-69 alpha chain;HLA class I histocompatibility antigen, A-2 alpha chain;HLA class I histocompatibility antigen, A-68 alpha chain;HLA class I histocompatibility antigen, A-34 alpha chain;HLA class I histocompatibility antigen, A-74 alpha chain;HLA class I histocompatibility antigen, A-33 alpha chain;HLA class I histocompatibility antigen, A-32 alpha chain;H…	HLA-A	26
75600000	32900000	92800000	111000000	50100000	55700000	35400000	36300000	43600000	45300000	52700000	42900000	177000000	171000000	153000000	185000000	134000000	159000000	84900000	102000000	80300000	124000000	104000000	109000000	P10599;B1ALW1	P10599;B1ALW1	Thioredoxin	TXN	2
16400000	22500000	32900000	20000000	28000000	23600000	24200000	48300000	23300000	14500000	11900000	19700000	390000000	202000000	233000000	248000000	209000000	268000000	197000000	189000000	190000000	151000000	105000000	108000000	P42704;F5H4J6;B8ZZ38;C9JCA9	P42704;F5H4J6	Leucine-rich PPR motif-containing protein, mitochondrial	LRPPRC	4
1	1	1	1	1	34600000	1	37700000	1	53700000	1	28800000	89000000	86700000	63200000	70700000	77500000	78300000	104000000	130000000	138000000	125000000	111000000	108000000	P35869	P35869	Aryl hydrocarbon receptor	AHR	1
1	1	1	1	1	1	1	1	1	1	1	1	1	1	1	1	1	1	1	1	13300000	15400000	11900000	12700000	Q5VTB9;B4DLZ9;F8WB55;Q5TDE8;Q5TDE7	Q5VTB9;B4DLZ9;F8WB55;Q5TDE8;Q5TDE7	E3 ubiquitin-protein ligase RNF220	RNF220	5
254000000	263000000	188000000	153000000	251000000	223000000	196000000	199000000	180000000	203000000	226000000	155000000	146000000	148000000	127000000	131000000	161000000	153000000	125000000	111000000	117000000	113000000	106000000	108000000	Q9NUP9;G3V1D4	Q9NUP9;G3V1D4	Protein lin-7 homolog C	LIN7C	2
1	11100000	1	21100000	18300000	16900000	10400000	1	12800000	1	17800000	9471600	70700000	132000000	159000000	144000000	124000000	111000000	82800000	103000000	103000000	102000000	148000000	107000000	O00193;E9PM92;E3W975;E9PRZ9;E9PQA1	O00193;E9PM92;E3W975;E9PRZ9	Small acidic protein	SMAP;C11orf58	5
161000000	173000000	134000000	130000000	148000000	125000000	195000000	171000000	223000000	165000000	149000000	241000000	117000000	91300000	110000000	158000000	143000000	167000000	118000000	110000000	109000000	115000000	126000000	107000000	O00567;H0YDU4;E9PDI8;H0Y653;Q5JXT2	O00567;H0YDU4;E9PDI8;H0Y653	Nucleolar protein 56	NOP56	5
1	158000000	77500000	1	274000000	447000000	279000000	425000000	327000000	420000000	313000000	327000000	119000000	123000000	127000000	97300000	316000000	241000000	132000000	180000000	145000000	140000000	92100000	107000000	Q5JUK3-2;B9EGP2;G5E9V0;F8WC49	Q5JUK3-2;B9EGP2;G5E9V0;F8WC49		KCNT1	4
11600000	27500000	10400000	16000000	22100000	12900000	14900000	20300000	1	13100000	12900000	25100000	121000000	113000000	63300000	124000000	130000000	121000000	107000000	121000000	161000000	170000000	112000000	106000000	E5RJR5;P63208;P63208-2;F8W8N3;E7ERH2;E5RGM3	E5RJR5;P63208;P63208-2;F8W8N3;E7ERH2	S-phase kinase-associated protein 1	SKP1	6
33300000	56300000	41900000	44200000	46600000	86100000	33400000	35100000	30300000	18000000	38700000	33900000	53900000	60300000	45300000	41800000	56400000	57200000	68100000	59500000	76700000	81300000	111000000	106000000	O75147;A6NN50;O75147-1;O75147-2;A8MSZ8;H0Y684;E7ER99	O75147;A6NN50;O75147-1;O75147-2	Obscurin-like protein 1	OBSL1	7
1	1	1	1	1	1	1	1	1	1	1	1	115000000	104000000	102000000	135000000	165000000	117000000	108000000	92700000	72700000	80300000	71900000	106000000	C9JX46;O95905;E9PAW8;C9J316;C9JGV1;F2Z2R1	C9JX46;O95905;E9PAW8	Protein SGT1	ECD	6
75900000	1	21700000	16200000	21300000	12600000	12900000	13400000	23400000	14800000	18600000	19700000	35600000	76100000	80600000	79200000	70500000	65600000	77900000	66900000	58700000	66800000	56500000	106000000	P48507	P48507	Glutamate--cysteine ligase regulatory subunit	GCLM	1
451000000	456000000	308000000	352000000	324000000	402000000	318000000	356000000	272000000	426000000	330000000	357000000	72200000	69300000	32900000	72700000	82400000	80600000	104000000	43900000	109000000	103000000	107000000	105000000	Q06609;Q06609-3;Q06609-4;F5GZ69;Q06609-2;E9PNT5;E9PJ30;E9PI54;Q9NZG9	Q06609;Q06609-3;Q06609-4;F5GZ69;Q06609-2;E9PNT5	DNA repair protein RAD51 homolog 1	RAD51	9
70400000	85100000	66000000	78300000	74700000	97300000	61200000	56900000	87700000	56400000	72700000	94100000	51300000	53800000	56400000	59600000	78800000	70700000	95600000	120000000	127000000	104000000	121000000	105000000	Q5TC82;Q5TC82-2;A6NHN2;Q9HBD1-3;Q9HBD1-2	Q5TC82;Q5TC82-2	Roquin	RC3H1	5
1	1	20800000	1	1	1	1	1	1	1	13200000	1	41100000	41300000	46400000	55100000	44700000	62500000	98300000	77600000	78100000	133000000	105000000	105000000	Q9NYP9	Q9NYP9	Protein Mis18-alpha	MIS18A	1
1	1	1	1	1	1	1	20800000	4977000	22000000	3469300	1	133000000	122000000	107000000	86700000	114000000	144000000	115000000	107000000	99100000	66400000	82800000	105000000	Q53GQ0;E9PI21;Q96EA9	Q53GQ0;E9PI21	Estradiol 17-beta-dehydrogenase 12	HSD17B12	3
1	1	1	1	1	11500000	11000000	1	10900000	1	9827600	1	272000000	323000000	200000000	213000000	156000000	147000000	98800000	127000000	118000000	115000000	112000000	104000000	O95433;G3V438;B4DUR9;H0YJU2;H0YJG6;H0YJG7;H0YJ63;G3V3W9	O95433;G3V438;B4DUR9	Activator of 90 kDa heat shock protein ATPase homolog 1	AHSA1	8
6290000000	6940000000	7650000000	7900000000	162000000	125000000	145000000	128000000	5490000000	108000000	4890000000	172000000	136000000	4310000000	6690000000	6710000000	127000000	4970000000	81900000	3410000000	81400000	2980000000	102000000	3920000000	E7EQ64;CON__P07477;P07477;Q9BYE2;E9PRA0;F8WAJ3;E9PHM4;Q9BYE2-2;Q9BYE2-5;E9PIJ5;Q9BYE2-3;P07478;Q8NHM4;A6XGL3;H0Y8D1	E7EQ64;CON__P07477;P07477;Q9BYE2;E9PRA0;F8WAJ3;E9PHM4;Q9BYE2-2;Q9BYE2-5;E9PIJ5;Q9BYE2-3;P07478;Q8NHM4;A6XGL3;H0Y8D1	Trypsin-1;Alpha-trypsin chain 1;Alpha-trypsin chain 2;Transmembrane protease serine 13;Trypsin-2;Putative trypsin-6	PRSS1;TMPRSS13;PRSS2;TRY6	15
310000000	285000000	20900000	41000000	14500000	15100000	8450000	7208800	37500000	36200000	15600000	35300000	156000000	148000000	107000000	126000000	134000000	112000000	78700000	112000000	61400000	76900000	91800000	104000000	P05976;P05976-2;P12829;P08590;I3L1K6;I3L4B1	P05976;P05976-2	Myosin light chain 1/3, skeletal muscle isoform	MYL1	6
1	1	1	1	1	1	1	1	1	1	1	1	1	45100000	21300000	31000000	29300000	34800000	105000000	113000000	39500000	121000000	101000000	104000000	Q9UMX1;Q9UMX1-3;Q9UMX1-2	Q9UMX1;Q9UMX1-3;Q9UMX1-2	Suppressor of fused homolog	SUFU	3
106000000	116000000	72200000	92700000	135000000	163000000	102000000	105000000	104000000	145000000	101000000	77000000	114000000	93300000	85000000	107000000	98800000	77600000	79700000	116000000	96300000	104000000	101000000	94000000	O60524;O60524-3;O60524-5;O60524-4;G3V5V3;F5H639;G3V4D9;G3V547;O60524-2	O60524;O60524-3;O60524-5;O60524-4;G3V5V3;F5H639	Nuclear export mediator factor NEMF	NEMF	9
36100000	89500000	38000000	51700000	37700000	54000000	26200000	37700000	53000000	35400000	36400000	43500000	263000000	19200000	1	201000000	1	20800000	1	18900000	19900000	29100000	101000000	101000000	Q96SI9;Q96SI9-2	Q96SI9;Q96SI9-2	Spermatid perinuclear RNA-binding protein	STRBP	2
7572000	10700000	46700000	14400000	22400000	16300000	19200000	17900000	17100000	55700000	20000000	19400000	63300000	81600000	152000000	117000000	89700000	63500000	186000000	111000000	117000000	127000000	98900000	103000000	Q9H7D7;Q9H7D7-2;H0Y9R3;C9JCS7	Q9H7D7;Q9H7D7-2;H0Y9R3	WD repeat-containing protein 26	WDR26	4
1	1	1	1	1	1	1	1	1	1	1	1	110000000	111000000	126000000	119000000	65000000	107000000	107000000	107000000	99300000	142000000	97000000	103000000	Q9P0J7;C9J3I2	Q9P0J7	E3 ubiquitin-protein ligase KCMF1	KCMF1	2
8556100	1	1	6787100	8378900	7762900	1	1	1	1	1	7938900	18300000	18900000	22800000	19400000	20900000	23500000	71300000	103000000	76200000	120000000	115000000	103000000	A7KAX9;A7KAX9-2;H0Y810;G3V174	A7KAX9;A7KAX9-2	Rho GTPase-activating protein 32	ARHGAP32	4
1	1	1	1	1	1	1	1	1	1	1	1	24300000	27200000	23800000	41200000	26300000	19100000	98400000	84200000	90400000	90700000	100000000	103000000	Q7Z5L2;Q7Z5L2-2;H0YF84;Q7Z5L2-3	Q7Z5L2;Q7Z5L2-2	Growth inhibition and differentiation-related protein 88	GIDRP88	4
1	1	1	1	1	1	1	1	1	1	1	1	55300000	40100000	64400000	41300000	63100000	40400000	101000000	91900000	105000000	94300000	90100000	102000000	P49841-2;P49841	P49841-2;P49841	Glycogen synthase kinase-3 beta	GSK3B	2
1	1	12800000	16200000	1	1	1	1	1	1	1	1	169000000	176000000	190000000	170000000	119000000	140000000	132000000	87100000	96000000	82200000	85800000	102000000	P53618;E9PP73;E9PKQ1;E9PP63	P53618	Coatomer subunit beta	COPB1	4
10600000	1	16900000	18000000	6983100	11500000	4952900	3237700	9858700	8065300	3545600	8583100	214000000	224000000	208000000	243000000	218000000	197000000	114000000	122000000	95400000	61800000	67600000	102000000	O00231;H7C067	O00231	26S proteasome non-ATPase regulatory subunit 11	PSMD11	2
125000000	185000000	160000000	182000000	207000000	199000000	200000000	176000000	194000000	194000000	174000000	209000000	106000000	97000000	123000000	111000000	114000000	129000000	116000000	124000000	133000000	107000000	114000000	101000000	P19525;E9PC80;Q05CP4;C9JZT2;F8WBH4	P19525;E9PC80;Q05CP4	Interferon-induced, double-stranded RNA-activated protein kinase	EIF2AK2	5
103000000	70300000	80300000	38400000	170000000	158000000	113000000	180000000	103000000	62600000	160000000	84200000	20100000	51900000	94600000	65000000	48300000	107000000	80200000	96100000	76300000	90600000	99800000	73200000	Q96CT7	Q96CT7	Coiled-coil domain-containing protein 124	CCDC124	1
535000000	523000000	458000000	439000000	715000000	734000000	644000000	679000000	514000000	297000000	427000000	461000000	116000000	116000000	104000000	125000000	259000000	234000000	230000000	215000000	188000000	152000000	90900000	101000000	Q66PJ3;Q66PJ3-2;Q66PJ3-3;F8WCT1;B3V0L1;Q66PJ3-4;H7BZV4;F5GYV5;Q66PJ3-5;F8WEP2;F5H7X4	Q66PJ3;Q66PJ3-2;Q66PJ3-3;F8WCT1;B3V0L1;Q66PJ3-4;H7BZV4;F5GYV5;Q66PJ3-5;F8WEP2;F5H7X4	ADP-ribosylation factor-like protein 6-interacting protein 4	ARL6IP4	11
34300000	27900000	32500000	23900000	34600000	36200000	27600000	30200000	30900000	22600000	32300000	26900000	83900000	88400000	85000000	93000000	85300000	86300000	101000000	101000000	112000000	139000000	86800000	101000000	O00505;H7C4F6	O00505	Importin subunit alpha-3	KPNA3	2
344000000	292000000	237000000	317000000	263000000	219000000	258000000	150000000	215000000	228000000	248000000	254000000	109000000	137000000	129000000	111000000	157000000	137000000	121000000	144000000	105000000	118000000	88100000	100000000	Q9Y3Y2-3;Q9Y3Y2;Q9Y3Y2-4;Q5T7Y7	Q9Y3Y2-3;Q9Y3Y2;Q9Y3Y2-4	Chromatin target of PRMT1 protein	CHTOP	4
153000000	137000000	111000000	94000000	91100000	114000000	126000000	119000000	153000000	109000000	112000000	134000000	85300000	78900000	88500000	118000000	92400000	89300000	91000000	88300000	85400000	68000000	83900000	100000000	Q8IX01;Q8IX01-4;Q8IX01-3;E7ETX7	Q8IX01;Q8IX01-4;Q8IX01-3;E7ETX7	SURP and G-patch domain-containing protein 2	SUGP2	4
72200000	86600000	72700000	90000000	82300000	88200000	70000000	84100000	81900000	79100000	78000000	99700000	86800000	86800000	83100000	77200000	102000000	81500000	93300000	98800000	93000000	95800000	118000000	99700000	P62310	P62310	U6 snRNA-associated Sm-like protein LSm3	LSM3	1
1	1	1	1	1	1	1	7562400	1	1	1	1	60900000	41400000	75000000	57100000	64100000	65200000	43000000	68300000	81600000	58100000	67500000	99500000	P05549;Q5TAV5;P05549-5;P05549-2;C1K3N0;H7C5E5;Q92754;Q6VUC0;B4DWK3;C9JXZ2;Q92481-2;Q92481;H7C4N4	P05549;Q5TAV5;P05549-5;P05549-2;C1K3N0;H7C5E5;Q92754;Q6VUC0;B4DWK3;C9JXZ2	Transcription factor AP-2-alpha;Transcription factor AP-2 gamma;Transcription factor AP-2-epsilon	TFAP2A;TFAP2C;TFAP2E	13
5040700	1	2031100	3611600	2205700	7606700	6850800	6140300	4593700	1080900	4915400	4319000	134000000	121000000	90500000	96300000	105000000	85000000	142000000	128000000	122000000	132000000	117000000	99100000	Q92504;F5H0B5;E7ESG6;A2AAT0	Q92504;F5H0B5;E7ESG6;A2AAT0	Zinc transporter SLC39A7	SLC39A7	4
23500000	25500000	61400000	39800000	24500000	22300000	14900000	16100000	15100000	18800000	26900000	25900000	96700000	129000000	162000000	147000000	61200000	114000000	82400000	45400000	30600000	39400000	90400000	98200000	P60891;B4DNL6;B1ALA9;P21108;B1ALA7	P60891;B4DNL6;B1ALA9;P21108	Ribose-phosphate pyrophosphokinase 1;Ribose-phosphate pyrophosphokinase;Ribose-phosphate pyrophosphokinase 3	PRPS1;PRPS1L1	5
155000000	113000000	142000000	95900000	120000000	85500000	126000000	78200000	92000000	46100000	97800000	67700000	53700000	61600000	48400000	36600000	43900000	46300000	64200000	45200000	40900000	58500000	97700000	50400000	Q8TB72;Q8TB72-3;Q8TB72-2;C9JW01;F8WD57;F2Z366;C9JE24	Q8TB72;Q8TB72-3;Q8TB72-2	Pumilio homolog 2	PUM2	7
1	1	30100000	24600000	20900000	23000000	1	11100000	23400000	22200000	26900000	32200000	151000000	190000000	209000000	216000000	120000000	193000000	109000000	79100000	84900000	88200000	106000000	97500000	Q58FF8	Q58FF8	Putative heat shock protein HSP 90-beta 2	HSP90AB2P	1
152000000	153000000	106000000	113000000	145000000	154000000	125000000	127000000	136000000	160000000	132000000	141000000	50900000	60100000	55700000	36900000	43000000	43900000	105000000	125000000	93700000	65900000	96000000	97500000	Q9BRP8;Q9BRP8-2	Q9BRP8;Q9BRP8-2	Partner of Y14 and mago	WIBG	2
31300000	23300000	44600000	32800000	1	24900000	12200000	32000000	33500000	23600000	11500000	35000000	54700000	18400000	39900000	34700000	44500000	87700000	110000000	141000000	120000000	153000000	86600000	97400000	Q9H1A6;P52435;E2QRJ6;Q9GZM3;A6NFM0;F6W009;Q9H1A7;H0Y980;E7EWC6;Q9GZM3-2;E7EP90;D6RAG0	Q9H1A6;P52435;E2QRJ6;Q9GZM3;A6NFM0;F6W009;Q9H1A7	DNA-directed RNA polymerase II subunit RPB11-a;DNA-directed RNA polymerase II subunit RPB11-b1;DNA-directed RNA polymerase II subunit RPB11-b2	POLR2J1;POLR2J;POLR2J3;POLR2J2	12
783000000	887000000	646000000	770000000	790000000	772000000	722000000	611000000	667000000	705000000	748000000	609000000	120000000	125000000	136000000	145000000	138000000	135000000	97000000	104000000	113000000	103000000	134000000	96900000	Q15427;Q5SZ64	Q15427;Q5SZ64	Splicing factor 3B subunit 4	SF3B4	2
209000000	184000000	130000000	144000000	185000000	186000000	184000000	180000000	165000000	185000000	183000000	189000000	102000000	121000000	105000000	111000000	110000000	127000000	111000000	107000000	110000000	150000000	91700000	96800000	Q96T37-3;Q96T37;Q96T37-2;F5GZJ8;Q0VA89	Q96T37-3;Q96T37;Q96T37-2	Putative RNA-binding protein 15	RBM15	5
80700000	94600000	88900000	107000000	126000000	103000000	97500000	132000000	84600000	121000000	126000000	127000000	69200000	76900000	76200000	58000000	61100000	55300000	101000000	101000000	50100000	70800000	96600000	95400000	Q9NSD9;F5H6Y1	Q9NSD9;F5H6Y1	Phenylalanine--tRNA ligase beta subunit	FARSB	2
2361200	4813900	3495900	3242200	3566800	4198900	3006500	3250500	3257300	3395400	2463000	3102200	11100000	10300000	8384500	10800000	24400000	11200000	12600000	110000000	121000000	139000000	17000000	96200000	Q9BRK4;E2QRF2;B1AL13;B1AL12;B1AL11	Q9BRK4;E2QRF2	Leucine zipper putative tumor suppressor 2	LZTS2	5
1	1	1	1	1	1	1	1	1	1	1	1	69500000	54800000	55600000	55800000	61400000	50900000	90700000	89600000	107000000	191000000	94800000	96100000	Q9BW61	Q9BW61	DET1- and DDB1-associated protein 1	DDA1	1
1	1	1	1	1	1	1	1	1	1	1	1	33500000	34400000	33400000	38400000	32000000	46200000	83500000	54200000	84400000	74500000	82600000	96000000	Q9BPZ7;Q9BPZ7-2;Q9BPZ7-3;Q9BPZ7-4;B7Z5E5;B1AMA5;H0Y7F8;Q9BPZ7-6;Q9BPZ7-5;E9PGB8;B1AMA6	Q9BPZ7;Q9BPZ7-2;Q9BPZ7-3;Q9BPZ7-4;B7Z5E5;B1AMA5;H0Y7F8	Target of rapamycin complex 2 subunit MAPKAP1	MAPKAP1	11
27500000	33200000	22400000	34200000	24400000	12700000	17300000	16800000	20200000	13900000	17000000	15400000	121000000	138000000	145000000	113000000	128000000	123000000	98800000	101000000	105000000	149000000	91400000	95900000	O75190;B4DVN1;O75190-3;B4DN73;O75190-2;C9J2C4;E9PH18;Q8NHS0;C9J2P2;F8WCZ4;C9JDX6;C9JDR7;C9JB42;Q8WWF6;P25686;P25686-2;C9JXB9;C9JRD2;C9JN01	O75190;B4DVN1;O75190-3;B4DN73;O75190-2;C9J2C4;E9PH18	DnaJ homolog subfamily B member 6	DNAJB6	19
120000000	142000000	80100000	81000000	146000000	156000000	163000000	161000000	140000000	154000000	209000000	168000000	90100000	115000000	85900000	93600000	93900000	139000000	181000000	151000000	144000000	131000000	95400000	123000000	Q9NVP1;F5H863;H7C452	Q9NVP1;F5H863	ATP-dependent RNA helicase DDX18	DDX18	3
156000000	126000000	156000000	194000000	148000000	132000000	171000000	151000000	180000000	108000000	124000000	136000000	90000000	90900000	164000000	173000000	106000000	97000000	80800000	79700000	122000000	129000000	95400000	103000000	Q05519;Q05519-2;Q5T760;B4DTC1;B4DWT1;Q5T757	Q05519;Q05519-2;Q5T760;B4DTC1;B4DWT1	Serine/arginine-rich splicing factor 11	SRSF11;SFRS11	6
109000000	135000000	90200000	111000000	94300000	156000000	190000000	86700000	89200000	71000000	159000000	97400000	105000000	116000000	89600000	100000000	128000000	104000000	40700000	89700000	129000000	151000000	95400000	109000000	O60832;O60832-2;C9IYT0;H7C0M1;H7C2Q9	O60832;O60832-2;C9IYT0	H/ACA ribonucleoprotein complex subunit 4	DKC1	5
18000000	1	19700000	15900000	1	17500000	19700000	1	1	1	1	1	212000000	266000000	191000000	166000000	203000000	198000000	94100000	91500000	89900000	85600000	100000000	95800000	O95573;H7C260;H7BYZ7;F5H062;C9JC11	O95573	Long-chain-fatty-acid--CoA ligase 3	ACSL3	5
22300000	17400000	1	71800000	19600000	43600000	1	14500000	23200000	23300000	22700000	22000000	218000000	203000000	294000000	266000000	219000000	304000000	61200000	65400000	1	80600000	80700000	95800000	Q92526;B4DX20;Q92526-2	Q92526;B4DX20;Q92526-2	T-complex protein 1 subunit zeta-2	CCT6B	3
94300000	106000000	98500000	97300000	85900000	99000000	111000000	127000000	126000000	79500000	95000000	124000000	87400000	79600000	76100000	72200000	93000000	92200000	94700000	92400000	99700000	93800000	94600000	93300000	Q8N5N7;B7Z358	Q8N5N7;B7Z358	39S ribosomal protein L50, mitochondrial	MRPL50	2
11500000	1	2597200	1	4924000	1	1	1	26200000	17300000	9995400	25600000	261000000	258000000	250000000	200000000	196000000	261000000	100000000	96000000	88700000	116000000	98200000	95500000	E5KLJ5;O60313-2;E5KLJ9;E5KLJ6;E5KLK1;O60313;H7C141;H7C321;H7C3G2	E5KLJ5;O60313-2;E5KLJ9;E5KLJ6;E5KLK1;O60313	Dynamin-like 120 kDa protein, mitochondrial;Dynamin-like 120 kDa protein, form S1	OPA1	9
78800000	70900000	120000000	51100000	80700000	45400000	29800000	30500000	28400000	95600000	51500000	29200000	98700000	97800000	141000000	111000000	158000000	139000000	120000000	127000000	80500000	43600000	94300000	95600000	P48047;H7C086;H7C0C1;H7C068	P48047;H7C086	ATP synthase subunit O, mitochondrial	ATP5O	4
116000000	123000000	113000000	97500000	125000000	158000000	139000000	130000000	127000000	109000000	114000000	89600000	85600000	79500000	99700000	63800000	82800000	80000000	107000000	107000000	131000000	127000000	94200000	105000000	Q9Y3C1;D6RGD3;E7ERV7;D6RIC3;E7ESQ0;D6RC60;D6RG37	Q9Y3C1;D6RGD3;E7ERV7;D6RIC3;E7ESQ0	Nucleolar protein 16	NOP16	7
1	1	1	1	1	1	1	1	1	1	1	1	57300000	80200000	85600000	86700000	71600000	104000000	110000000	84000000	91600000	99300000	103000000	95300000	O15397;O15397-2;H0YFL8;F5H2I3;H0YH64;F5H244	O15397;O15397-2	Importin-8	IPO8	6
1	1	43900000	40800000	40300000	28500000	35600000	1	1	1	35400000	1	28700000	37900000	32700000	34300000	35800000	41200000	134000000	86000000	84300000	133000000	68400000	95300000	Q9H792;H0YN99;H3BUZ5	Q9H792;H0YN99	Pseudopodium-enriched atypical kinase 1	PEAK1	3
17800000	10600000	7743300	11500000	13000000	14400000	7706200	8866000	6830300	37800000	9839600	14000000	188000000	129000000	93000000	118000000	196000000	33100000	91300000	104000000	86700000	89800000	29500000	95100000	P03928	P03928	ATP synthase protein 8	MT-ATP8	1
153000000	150000000	148000000	165000000	151000000	159000000	159000000	154000000	166000000	139000000	143000000	170000000	91200000	94700000	85600000	88000000	87100000	84800000	79900000	93300000	78100000	80500000	93200000	94500000	Q13084;A2IDC6;Q4TT38;Q4TT37;A2IDC7	Q13084;A2IDC6;Q4TT38;Q4TT37;A2IDC7	39S ribosomal protein L28, mitochondrial	MRPL28	5
122000000	101000000	13900000	1	19200000	27500000	16800000	18800000	1	1	1	1	47400000	64900000	50900000	57900000	63000000	68200000	50000000	56900000	76100000	121000000	88500000	94400000	E9PCR8;Q96RT1;Q96RT1-2;E7EQW9;Q96RT1-3;Q96RT1-5;Q96RT1-4;Q96RT1-6;Q96RT1-7;B4DIP2;Q96NW7;Q96NW7-2;H0Y365;H0YA04	E9PCR8;Q96RT1;Q96RT1-2;E7EQW9;Q96RT1-3;Q96RT1-5;Q96RT1-4;Q96RT1-6;Q96RT1-7	Protein LAP2	ERBB2IP	14
56900000	67600000	93000000	91400000	34300000	51600000	24800000	27900000	50500000	52700000	51600000	61400000	133000000	110000000	148000000	119000000	59700000	74500000	58500000	81700000	49900000	72000000	93100000	112000000	P23526;F5H737	P23526;F5H737	Adenosylhomocysteinase	AHCY	2
14200000	16800000	18500000	10000000	11200000	13400000	18400000	11300000	15900000	13000000	15000000	15700000	61300000	71600000	63700000	56800000	60300000	55400000	83700000	85100000	84500000	118000000	98700000	94300000	Q12834;B4E1H5	Q12834;B4E1H5	Cell division cycle protein 20 homolog	CDC20	2
1	1	5227400	9329600	1	1	17900000	18600000	12300000	1	6458000	1	70300000	111000000	39700000	68000000	116000000	102000000	94900000	61700000	119000000	174000000	88200000	94200000	Q8NG27;A2A322;F5GZG5;Q8NG27-2	Q8NG27;A2A322;F5GZG5	E3 ubiquitin-protein ligase Praja-1	PJA1	4
120000000	143000000	23200000	49600000	18900000	63900000	94200000	103000000	69100000	26500000	23200000	109000000	134000000	83200000	132000000	101000000	96700000	85700000	52600000	66400000	81300000	44800000	92300000	111000000	P06737;F5H816;E9PK47;E9PMM6;P11216;P11217;F5GZH7;P11217-2	P06737;F5H816;E9PK47;E9PMM6	Glycogen phosphorylase, liver form;Phosphorylase	PYGL	8
61900000	73000000	70800000	90500000	86300000	88600000	78800000	84000000	67600000	95500000	161000000	62900000	52100000	1	11300000	243000000	135000000	1	1	1	24200000	1	14900000	94100000	Q5M775;A8MV89;Q5M775-4;Q5M775-2;Q5M775-3;Q5M775-5;F5H2Z1	Q5M775;A8MV89;Q5M775-4;Q5M775-2;Q5M775-3;Q5M775-5	Cytospin-B	SPECC1	7
34000000	20300000	58100000	33000000	23700000	18800000	1	1	19300000	24400000	20400000	27600000	94000000	89000000	103000000	113000000	88700000	79000000	73600000	77900000	41100000	16300000	96300000	93600000	Q14964	Q14964	Ras-related protein Rab-39A	RAB39A	1
44300000	69800000	63400000	65300000	80900000	97500000	77700000	90800000	75400000	71400000	69100000	73000000	65600000	82500000	88900000	83900000	69900000	103000000	148000000	98700000	85200000	126000000	115000000	93400000	Q9UHB9;E7ETK6;Q9UHB9-2;G3V1U4;F5H5Y3;F5H281;B3KUU5;Q96K98	Q9UHB9;E7ETK6;Q9UHB9-2;G3V1U4;F5H5Y3;F5H281;B3KUU5	Signal recognition particle 68 kDa protein	SRP68	8
115000000	135000000	164000000	194000000	173000000	149000000	159000000	158000000	125000000	202000000	178000000	139000000	111000000	85800000	77200000	94000000	112000000	133000000	111000000	156000000	102000000	101000000	111000000	93400000	F5H6B8;Q12872;F5H5X1;F5H525;H0YFR9	F5H6B8;Q12872;F5H5X1;F5H525	Splicing factor, suppressor of white-apricot homolog	SFSWAP	5
33700000	31500000	51500000	47700000	37400000	37100000	32600000	32500000	35100000	32600000	36400000	35800000	70600000	75000000	62500000	55700000	80300000	76400000	96400000	97100000	93300000	88200000	59100000	93200000	Q86UW6;Q86UW6-2;F8W986;H0YA93	Q86UW6;Q86UW6-2;F8W986;H0YA93	NEDD4-binding protein 2	N4BP2	4
193000000	222000000	136000000	117000000	183000000	101000000	179000000	145000000	186000000	125000000	106000000	198000000	105000000	183000000	112000000	120000000	196000000	157000000	93200000	86600000	156000000	147000000	91300000	79800000	Q9UHK0	Q9UHK0	Nuclear fragile X mental retardation-interacting protein 1	NUFIP1	1
382000000	350000000	264000000	242000000	479000000	383000000	400000000	377000000	429000000	256000000	234000000	347000000	148000000	133000000	122000000	122000000	238000000	216000000	169000000	136000000	143000000	213000000	86700000	93100000	Q8TA86;C9J6V2	Q8TA86;C9J6V2	Retinitis pigmentosa 9 protein	RP9	2
16500000	7640700	17800000	33000000	29100000	9783500	8147700	4952100	7948700	23800000	9121400	29500000	43300000	88700000	80200000	49100000	95700000	85600000	80400000	130000000	116000000	58200000	101000000	92500000	P85037;F5H8G8;P85037-2;I3L0E1	P85037;F5H8G8;P85037-2	Forkhead box protein K1	FOXK1	4
49000000	46300000	37800000	31000000	84500000	73100000	88600000	67800000	61900000	80500000	113000000	63900000	111000000	110000000	87100000	83300000	155000000	141000000	93200000	98300000	87100000	70700000	90500000	83300000	P62306;F8W0W6	P62306;F8W0W6	Small nuclear ribonucleoprotein F	SNRPF	2
137000000	1	1	1	1	1	1	1	1	1	1	1	85500000	86200000	78000000	72700000	91600000	86400000	1	1	1	1	90500000	1	P31946-2	P31946-2			1
1	3114000	1	1	1	1	1	1	1	5568300	1	1	138000000	142000000	101000000	88200000	164000000	144000000	125000000	129000000	98900000	68600000	93200000	92400000	Q5XKP0	Q5XKP0	Protein QIL1	QIL1	1
91700000	76600000	101000000	105000000	81500000	76300000	81200000	79800000	99500000	78000000	91100000	94500000	129000000	127000000	88300000	93500000	88400000	99700000	81600000	100000000	88100000	71400000	90300000	75200000	Q2TBE0;Q2TBE0-2;H7C3G7;Q2TBE0-3;H0YE03;F8W6W6	Q2TBE0;Q2TBE0-2;H7C3G7;Q2TBE0-3;H0YE03	CWF19-like protein 2	CWF19L2	6
54300000	18700000	33600000	46700000	62800000	58500000	49900000	53300000	62600000	53600000	46800000	57100000	84600000	86600000	72600000	86400000	78200000	79900000	99000000	101000000	91600000	70700000	70300000	92200000	Q9P258	Q9P258	Protein RCC2	RCC2	1
121000000	128000000	118000000	104000000	116000000	124000000	215000000	207000000	464000000	153000000	173000000	378000000	93100000	81800000	152000000	159000000	111000000	111000000	95300000	92600000	83800000	68400000	89700000	91400000	Q93077;P04908;Q7L7L0	Q93077;P04908;Q7L7L0	Histone H2A type 1-C;Histone H2A type 1-B/E;Histone H2A type 3	HIST1H2AC;HIST1H2AB;HIST3H2A	3
114000000	105000000	123000000	83900000	140000000	109000000	132000000	114000000	128000000	119000000	133000000	132000000	81100000	80800000	120000000	96900000	107000000	87300000	134000000	131000000	76700000	95000000	90000000	96200000	Q9NY93;C9JV95;G3V0G3;F8WDT8;H7C3E9;H7BZN7;F8WEI3	Q9NY93;C9JV95;G3V0G3;F8WDT8;H7C3E9	Probable ATP-dependent RNA helicase DDX56	DDX56	7
125000000	144000000	126000000	66400000	141000000	107000000	114000000	97200000	122000000	141000000	126000000	119000000	128000000	155000000	174000000	106000000	96500000	135000000	111000000	98300000	128000000	109000000	89900000	81900000	Q15648;Q15648-3	Q15648	Mediator of RNA polymerase II transcription subunit 1	MED1	2
1	1	1	1	1	1	1	1	1	1	1	64400000	180000000	197000000	144000000	139000000	144000000	154000000	114000000	88700000	114000000	76200000	105000000	91400000	Q5VV42;Q5VV42-2;Q5VV42-3	Q5VV42;Q5VV42-2	Threonylcarbamoyladenosine tRNA methylthiotransferase	CDKAL1	3
37900000	8334300	98200000	105000000	77800000	79300000	21800000	33200000	76000000	59000000	57700000	82300000	25700000	24900000	39800000	58200000	2739400	10100000	23800000	27100000	14300000	17000000	89700000	84500000	P06454;P06454-2;B8ZZQ6;H7C2N1;B8ZZW7;B8ZZA1;E7EVV7	P06454;P06454-2;B8ZZQ6;H7C2N1;B8ZZW7;B8ZZA1;E7EVV7	Prothymosin alpha;Thymosin alpha-1	PTMA	7
1	1	36200000	51700000	27100000	1	1	1	1	1	45600000	21100000	157000000	135000000	105000000	109000000	114000000	178000000	113000000	106000000	56600000	63700000	83000000	91000000	P49755;G3V2K7	P49755;G3V2K7	Transmembrane emp24 domain-containing protein 10	TMED10	2
22600000	25700000	17200000	13300000	1	1	1	1	1	1	1	7046000	38600000	40500000	50100000	54500000	69600000	43500000	76500000	83700000	67000000	72500000	71700000	90800000	A4QN19	A4QN19		SEC16A	1
2970000	1	2217200	1	3626300	1	1	1	1	18100000	1	1	140000000	154000000	334000000	164000000	241000000	560000000	142000000	147000000	71800000	79800000	103000000	90500000	O14828;O14828-2	O14828;O14828-2	Secretory carrier-associated membrane protein 3	SCAMP3	2
1	1	1	32600000	1	1	1	1	1	1	1	1	169000000	176000000	141000000	142000000	139000000	189000000	77400000	79700000	97900000	74500000	98300000	90500000	Q9H992;B7Z7P5;F5H6W4;H7BZU7;C9J159	Q9H992;B7Z7P5;F5H6W4	E3 ubiquitin-protein ligase MARCH7	2007-03-01	5
81600000	71900000	77600000	77900000	58600000	60000000	57700000	64800000	55100000	73000000	82400000	49900000	62500000	60900000	71700000	52400000	85100000	82700000	61100000	85300000	79300000	69400000	88900000	63000000	Q96G46;Q96G46-2;Q96G46-3	Q96G46;Q96G46-2;Q96G46-3	tRNA-dihydrouridine(47) synthase [NAD(P)(+)]-like	DUS3L	3
148000000	155000000	128000000	136000000	143000000	150000000	160000000	163000000	153000000	134000000	148000000	173000000	84900000	93500000	85900000	82800000	118000000	116000000	109000000	102000000	98700000	83600000	84600000	90400000	C9JYA1;O15504;O15504-2;B4DT96;O15504-3	C9JYA1;O15504;O15504-2;B4DT96	Nucleoporin-like protein 2	NUPL2	5
1	1	1	1	1	1	1	1	24100000	1	1	1	40200000	53100000	44000000	46400000	34900000	43200000	64900000	74800000	81100000	111000000	89500000	90100000	Q9C0D2-3;Q9C0D2;Q9C0D2-2;Q9C0D2-4;E9PJY3;H0YDK0;E9PJG3	Q9C0D2-3;Q9C0D2;Q9C0D2-2	Centrosomal protein KIAA1731	KIAA1731	7
210000000	215000000	197000000	194000000	177000000	175000000	173000000	192000000	174000000	163000000	149000000	176000000	113000000	121000000	121000000	122000000	117000000	97600000	96000000	137000000	119000000	92800000	116000000	90000000	Q9H2W6	Q9H2W6	39S ribosomal protein L46, mitochondrial	MRPL46	1
1	1	1	1	1	1	1	1	1	1	1	6376100	35600000	29000000	40000000	34300000	36700000	29500000	58600000	69300000	79500000	77000000	63800000	89900000	Q9Y2K1;Q9Y2K1-2	Q9Y2K1;Q9Y2K1-2	Zinc finger and BTB domain-containing protein 1	ZBTB1	2
29200000	39900000	49400000	52300000	23600000	31300000	21200000	21200000	18400000	24400000	34500000	15500000	172000000	150000000	81400000	73700000	66500000	69600000	89200000	133000000	81700000	110000000	155000000	89600000	P21796;C9JI87	P21796;C9JI87	Voltage-dependent anion-selective channel protein 1	VDAC1	2
53600000	49300000	72600000	68300000	60700000	56200000	69600000	83400000	77200000	68300000	67500000	90900000	65200000	73100000	98200000	78500000	70100000	75400000	104000000	87000000	106000000	88400000	88500000	137000000	Q9H1I8;F5H6J9;B1AH60;B1AH59;Q9H1I8-2;H7C3Y4;F8WAQ6;F2Z2W4	Q9H1I8;F5H6J9	Activating signal cointegrator 1 complex subunit 2	ASCC2	8
51400000	71600000	20600000	25200000	103000000	78200000	57000000	66400000	69600000	46500000	67000000	64700000	60300000	69600000	54800000	62000000	81700000	52400000	79600000	73000000	121000000	93700000	93700000	89500000	P07305;F5H022;P07305-2	P07305;F5H022;P07305-2	Histone H1.0	H1F0	3
110000000	111000000	145000000	135000000	74600000	118000000	63100000	49000000	84500000	50700000	85300000	98400000	57100000	65200000	65200000	67600000	58900000	53100000	73600000	63000000	60200000	57500000	88400000	86300000	B4DT31;E9PEB5;F8W7W2;Q96AE4-2;Q96AE4;B4E0X8;C9JSZ1	B4DT31;E9PEB5;F8W7W2;Q96AE4-2;Q96AE4;B4E0X8	Far upstream element-binding protein 1	FUBP1	7
1	1	1	1	4998800	1	4624000	3088300	3837000	1	5915800	3975400	141000000	156000000	149000000	134000000	189000000	175000000	82300000	87800000	80500000	91000000	74200000	89400000	Q9Y3D0;H3BNV7	Q9Y3D0;H3BNV7	Mitotic spindle-associated MMXD complex subunit MIP18	FAM96B	2
19100000	17700000	25200000	32500000	30600000	20500000	8287200	11000000	12000000	14100000	13600000	1	257000000	169000000	160000000	159000000	145000000	142000000	81400000	83100000	84700000	73100000	86900000	88800000	Q8IYT4;Q8IYT4-2;F8WBL0	Q8IYT4;Q8IYT4-2;F8WBL0	Katanin p60 ATPase-containing subunit A-like 2	KATNAL2	3
80800000	199000000	133000000	264000000	363000000	384000000	320000000	448000000	426000000	441000000	282000000	310000000	80300000	83300000	144000000	128000000	137000000	115000000	171000000	280000000	169000000	121000000	97800000	88700000	P62891;Q59GN2	P62891;Q59GN2	60S ribosomal protein L39;Putative 60S ribosomal protein L39-like 5	RPL39;RPL39P5	2
19800000	21900000	20200000	23600000	25400000	36500000	16800000	20100000	22900000	21000000	21700000	26300000	92300000	78400000	91800000	105000000	78700000	120000000	92800000	101000000	79600000	108000000	82800000	88400000	P33992;B1AHB1;E7EQY5;B1AHB2;F8WBR1;B1AHA9	P33992;B1AHB1;E7EQY5	DNA replication licensing factor MCM5	MCM5	6
130000000	121000000	84900000	89000000	101000000	115000000	104000000	110000000	92100000	152000000	146000000	93100000	83800000	84600000	98100000	99500000	92000000	95900000	99700000	89400000	89100000	97800000	88100000	77900000	Q9H0S4;G5E955;F5H1N9	Q9H0S4;G5E955	Probable ATP-dependent RNA helicase DDX47	DDX47	3
370000000	307000000	272000000	237000000	185000000	218000000	235000000	226000000	220000000	286000000	172000000	284000000	97100000	87900000	66400000	87800000	107000000	96500000	88200000	106000000	106000000	84500000	97000000	88300000	P82912;P82912-2;H0YL99;P82912-3	P82912;P82912-2;H0YL99	28S ribosomal protein S11, mitochondrial	MRPS11	4
81500000	76900000	58500000	98600000	62500000	64700000	81500000	70500000	73900000	71200000	75100000	69400000	73200000	91100000	86100000	84200000	95200000	89200000	97000000	83700000	88600000	90500000	86400000	87900000	Q9UBQ5;B7ZAM9	Q9UBQ5;B7ZAM9	Eukaryotic translation initiation factor 3 subunit K	EIF3K	2
21200000	42000000	27000000	23100000	1	26400000	23600000	28600000	20200000	1	1	33900000	124000000	178000000	95600000	145000000	103000000	190000000	95300000	63100000	103000000	76400000	80800000	87700000	P0CB43;Q9BTY7;E9PIX0;E9PSG3;E9PPP0	P0CB43;Q9BTY7	Protein FAM203B;Protein FAM203A	FAM203B;FAM203A	5
61000000	45100000	76900000	49000000	61400000	45300000	71900000	47800000	46900000	52000000	53600000	53300000	181000000	164000000	177000000	143000000	103000000	149000000	114000000	146000000	137000000	118000000	120000000	87500000	O43324;C9J1V9;D6RBD7;C9JLK5;H0YAL7;D6RCQ0	O43324;C9J1V9;D6RBD7;C9JLK5;H0YAL7	Eukaryotic translation elongation factor 1 epsilon-1	EEF1E1	6
110000000	116000000	125000000	115000000	160000000	126000000	142000000	116000000	132000000	126000000	119000000	134000000	67200000	38200000	60400000	72000000	88300000	82400000	96900000	101000000	105000000	95500000	103000000	87400000	P26368;P26368-2	P26368;P26368-2	Splicing factor U2AF 65 kDa subunit	U2AF2	2
1	1	1	1	1	1	1	1	1	1	1	1	189000000	218000000	169000000	149000000	258000000	209000000	95900000	99900000	79800000	74700000	90100000	87200000	P60604;A6NMQ7	P60604;A6NMQ7	Ubiquitin-conjugating enzyme E2 G2	UBE2G2	2
258000000	110000000	275000000	289000000	246000000	200000000	264000000	269000000	310000000	204000000	233000000	231000000	101000000	125000000	117000000	119000000	124000000	120000000	77200000	106000000	86700000	85100000	78300000	86900000	Q9BQC6	Q9BQC6	Ribosomal protein 63, mitochondrial	MRP63	1
[truncated: 2,174 more rows]

## Sheet: Sheet 2, PHD3 interactome
Specifically enriched in PHD3 sample treated with DMOG, normalised to PHD3																							Expression proteomics of HEK293T cell
[truncated: 1,296 more rows]

## Sheet: Sheet 3, PHD3 DMOG induced
Normalised (to PHD3 input) LFQ						Untreated	DMOG	DMOG/Untr															Bar Graphs
[truncated: 390 more rows]
