# Supplementary material for: Substrate-Trapped Interactors of PHD3 and FIH Cluster in Distinct Signaling Pathways
Source: Cell Rep. 2016 Mar 10;14(11):2745–60. doi: 10.1016/j.celrep.2016.02.043 (PMC4805855; doi:10.1016/j.celrep.2016.02.043)
Supplement: Table S3. RIPK4 Interactome, Related to Figure 5 — The table shows HEK293T cells that were transfected with FLAG-RIPK4 or empty vector and an empty vector or V5-FIH and 48 hr post-transfection treated or not for 4 hr with DMOG. The cells were lysed and FLAG-RIPK4 was immunoprecipitated and digested on-beads. The peptides were identified by mass spectrometry and quantified by LFQ by the MaxQuant software package and normalized to the RIPK4 input. The columns A–X are the LFQ intensities as determined by MaxQuant. The columns A–F are the untreated negative control empty vector, columns G–L FLAG-RIPK4 and FIH overexpressing, and columns M–R untreated FLAG-RIPK4 overexpressing and S–X are DMOG-treated FLAG-RIPK4 overexpressing samples. The columns Y–AA show the p value of the t test of the FLAG-RIPK4 overexpressing samples versus the negative control and columns AB–AD show the ratios of the average LFQ intensities of the FLAG-RIPK4 overexpressing samples over the negative control. The columns AE and AG show the p value of the t test of the FLAG-RIPK4 overexpressing untreated or FIH overexpressing versus the negative DMOG-treated sample. The columns AF and AH are the corresponding average ratios. [file mmc4.xlsx]

## Sheet: RIPK4 interactome
Normalised (to RIPK4 input) LFQ					Control	FIH	Untreated	DMOG	FIH/DMOG	Untr/DMOG																	Bar Graphs
Control 1	Control 2	Control 3	FIH RIPK4_1	FIH RIPK4_2	FIH RIPK4_3	RIPK4_1	RIPK4_2	RIPK4_3	DMOG RIPK4_1	DMOG RIPK4_2	DMOG RIPK4_3	ttest FIHcont	ttest RIPK4 cont	ttest DMOG cont	ratio	ratio	ratio	ttest fih dmog	ratio	ttest untreated DMOG	ratio	Protein IDs	Majority protein IDs	Protein names	Gene names	Proteins	Control	RIPK4	RIPK4 FIH	RIPK4 DMOG	stdev	stdev	stdev	stdev
0.00055	0.000424	0.000251	1	1	1	1	1	1	1	1	1	3.39084e-16	3.39084e-16	3.39084e-16	2450	2450	2450	#DIV/0!	1	#DIV/0!	1	P57078-2;P57078	P57078-2;P57078	Receptor-interacting serine/threonine-protein kinase 4	RIPK4	2	0.000408	1	1	1	0.000143437	0	0	0
0.05995	0.04815	0.04005	0.1425	0.2445	0.2695	0.2785	0.2955	0.252	0.2615	0.26	0.2305	0.012497	8.41209e-05	6.53945e-05	4.43	5.57	5.08	0.238851	0.873	0.202246	1.1	P08107;P08107-2;E7EP94	P08107;P08107-2;E7EP94	Heat shock 70 kDa protein 1A/1B	HSPA1A	3	0.0494	0.275	0.219	0.251	0.0091537	0.0216533	0.0639111	0.0221738
0.04795	0.03825	0.033	0.17	0.611	0.2065	0.233	0.247	0.2145	0.251	0.2585	0.22	0.110036	5.05273e-05	8.53102e-05	8.28	5.83	6.12	0.528353	1.35	0.482352	0.952	P11142;E9PKE3;E9PNE6;P11142-2;A8K7Q2;E9PN89;E9PS65;E9PLF4;E9PK54;E9PQK7;E9PQQ4;E9PM13;E9PPY6;E9PN25;E9PI65	P11142;E9PKE3;E9PNE6;P11142-2;A8K7Q2;E9PN89	Heat shock cognate 71 kDa protein	HSPA8	15	0.0397	0.232	0.329	0.243	0.00719481	0.0146858	0.220684	0.0202111
0.01635	0.011	0.00876	0.0561	0.0523	0.1001	0.146	0.144	0.134	0.155	0.133	0.1375	0.0207183	7.56894e-06	5.2019e-05	5.78	11.8	11.8	0.0104049	0.491	0.951142	0.998	P08238;Q58FF7;Q58FF8;Q58FF6;Q5T9W8	P08238;Q58FF7	Heat shock protein HSP 90-beta;Putative heat shock protein HSP 90-beta-3	HSP90AB1;HSP90AB3P	5	0.012	0.141	0.0696	0.142	0.0036395	0.0058614	0.0239313	0.0116148
0.03155	0.0288	0.02705	0.06655	0.297	0.06065	0.093	0.1024	0.1055	0.08885	0.07025	0.0868	0.222637	5.74749e-05	0.000936588	4.85	3.45	2.81	0.625727	1.72	0.0585176	1.23	P07437;Q5JP53;Q5ST81;E9PBJ4;A6NNZ2;I3L2F9;Q5SQY0;F5H0I4;A6NKZ8;Q9H4B7;G3V2A3;M0R2D3;G3V2N6;G3V3R4;G3V2R8;G3V5W4;M0R2T4;G3V3W7;G3V3J6;G3V4U2	P07437;Q5JP53;Q5ST81;E9PBJ4	Tubulin beta chain	TUBB	20	0.0291	0.1	0.141	0.082	0.00231141	0.0069454	0.122236	0.00972349
0.02925	0.0175	0.0183	0.0757	0.0842	0.091	0.08315	0.089	0.0912	0.0808	0.07745	0.097	0.000443195	0.000123628	0.000882779	3.86	4.05	3.92	0.456175	0.983	0.699034	1.03	P05141	P05141	ADP/ATP translocase 2	SLC25A5	1	0.0217	0.0878	0.0836	0.0851	0.00587306	0.00442826	0.00780992	0.0105314
0.0331	0.0299	0.0277	0.0338	0.146	0.0447	0.07835	0.0778	0.07745	0.06495	0.0535	0.07075	0.280321	7.38398e-06	0.00346373	2.48	2.58	2.09	0.936411	1.19	0.0433973	1.23	P68363;CON__ENSEMBL:ENSBTAP00000016242	P68363;CON__ENSEMBL:ENSBTAP00000016242	Tubulin alpha-1B chain	TUBA1B	2	0.0302	0.0779	0.0749	0.0631	0.00252464	0.0032814	0.0570589	0.00842563
0.001055	0.000576	0.0004865	0.02225	0.0211	0.04845	0.0686	0.064	0.06375	0.06625	0.06015	0.0571	0.0286614	2.15463e-06	2.33971e-05	43.3	92.6	86.5	0.0184179	0.5	0.241464	1.07	Q16543;K7EKQ2;K7EQA9;K7EL68;K7EIU0;REV__Q13563;REV__Q13563-3;REV__B4DFN3	Q16543;K7EKQ2;K7EQA9	Hsp90 co-chaperone Cdc37	CDC37	8	0.000707	0.0654	0.0306	0.0612	0.000278668	0.00369099	0.0140682	0.00549861
1e-05	3.055e-05	6.80001e-06	0.02565	0.01505	0.02935	0.04945	0.04845	0.05365	0.0515	0.0415	0.05075	0.00552386	5.90209e-06	0.00011828	1480	3200	3040	0.0040225	0.488	0.508858	1.05	Q9Y297-2	Q9Y297-2		BTRC	1	1.58e-05	0.0505	0.0234	0.0479	2.37627e-05	0.00249865	0.0067055	0.00561962
0.00653	0.004435	0.00333	0.0174	0.0187	0.0435	0.0593	0.06195	0.05455	0.06025	0.0469	0.05825	0.0634402	2.18524e-05	0.000293323	5.57	12.3	11.6	0.0215947	0.481	0.500561	1.06	P07900-2;P07900;Q86U12;Q14568;G3V2J8;Q58FG0;Q9NQH7;Q9NQH7-4;Q9NQH7-2;Q9NQH7-5;Q9NQH7-3	P07900-2;P07900;Q86U12	Heat shock protein HSP 90-alpha	HSP90AA1	11	0.00477	0.0586	0.0265	0.0551	0.00147415	0.00379146	0.0134301	0.00665601
0.00945	0.006385	0.006175	0.0399	0.03365	0.0709	0.04915	0.0462	0.05075	0.0529	0.04075	0.0505	0.0242564	1.69988e-05	0.000458431	6.57	6.64	6.55	0.964438	1	0.87718	1.01	Q9NVI7-2;Q9NVI7;H0Y2W2;Q9NVI7-3;Q5SV16	Q9NVI7-2;Q9NVI7;H0Y2W2;Q9NVI7-3	ATPase family AAA domain-containing protein 3A	ATAD3A	5	0.00734	0.0487	0.0482	0.0481	0.0016499	0.00287001	0.0179088	0.00582586
0.0185	0.01565	0.009735	0.01995	0.01815	0.0293	0.04065	0.03615	0.04505	0.04495	0.038	0.0362	0.143352	0.00203973	0.00249972	1.54	2.78	2.72	0.013535	0.565	0.819962	1.02	P49368;P49368-2;B4DUR8;E9PRC8;Q5SZX6;Q5SZW8;Q5SZX9;E9PM09;E9PQ35;REV__Q96PB7-2;REV__Q96PB7-4;Q16878;REV__Q96PB7-6	P49368;P49368-2;B4DUR8	T-complex protein 1 subunit gamma	CCT3	13	0.0146	0.0406	0.0225	0.0397	0.00401555	0.00435223	0.00550753	0.00433717
0.01685	0.01175	0.01115	0.02725	0.01725	0.05395	0.04035	0.042	0.043	0.0399	0.037	0.04395	0.152785	0.000131174	0.000565572	2.48	3.15	3.04	0.460021	0.815	0.525346	1.04	P42677;Q5T4L4;C9J1C5	P42677;Q5T4L4	40S ribosomal protein S27	RPS27	3	0.0133	0.0418	0.0328	0.0403	0.00284676	0.00148919	0.0171016	0.00347206
0.01335	0.01265	0.0067	0.01295	0.017005	0.0232	0.03385	0.02875	0.0362	0.0444	0.0335	0.03725	0.135256	0.00194111	0.00199825	1.62	3.02	3.52	0.0147561	0.462	0.232856	0.858	P78371;P78371-2;F5GWF6;F8VQ14;REV__Q9HCL0;REV__Q9HCL0-2;REV__D6RIG4	P78371;P78371-2;F5GWF6;F8VQ14	T-complex protein 1 subunit beta	CCT2	7	0.0109	0.0329	0.0177	0.0384	0.0033204	0.00353147	0.00654244	0.00504192
0.01565	0.013	0.00846	0.0128	0.02	0.02035	0.0301	0.0266	0.03135	0.0355	0.03075	0.03075	0.173654	0.00258594	0.00161461	1.43	2.37	2.62	0.0149261	0.547	0.233538	0.908	P50990;B4DEM7;B4DQH4;H7C4C8;H7C2U0	P50990;B4DEM7;B4DQH4	T-complex protein 1 subunit theta	CCT8	5	0.0124	0.0294	0.0177	0.0323	0.00328772	0.00254891	0.00391609	0.00273939
0.0137	0.00838	0.006575	0.0119	0.0211	0.0196	0.0261	0.02345	0.03055	0.02335	0.02075	0.02505	0.0886052	0.00450788	0.00551081	1.84	2.8	2.41	0.0599278	0.761	0.205909	1.16	P10809;E7EXB4;E7ESH4;B7Z712;C9JL25;C9JCQ4;C9JL19;C9J0S9	P10809	60 kDa heat shock protein, mitochondrial	HSPD1	8	0.00955	0.0267	0.0175	0.023	0.00338242	0.00324189	0.0047823	0.00213036
3.75501e-06	7.845e-06	1.54501e-06	0.01265	0.005785	0.01435	0.0269	0.0221	0.0289	0.0244	0.0173	0.0258	0.0140027	0.000210338	0.0010275	2490	5920	5130	0.0104201	0.485	0.354807	1.15	Q9UKB1-3;E5RGC1;E5RH92	Q9UKB1-3		FBXW11	3	4.39e-06	0.026	0.0109	0.0225	4.31381e-06	0.00387734	0.00413684	0.00462492
0.005945	0.00433	0.004045	0.01325	0.01575	0.0232	0.0274	0.02625	0.0289	0.02185	0.019	0.0219	0.0143214	1.95183e-05	0.000137674	3.64	5.76	4.38	0.0305316	0.831	0.00578426	1.32	O14654	O14654	Insulin receptor substrate 4	IRS4	1	0.00478	0.0275	0.0174	0.0209	0.000931776	0.00125718	0.0046738	0.00190439
0.005705	0.003935	0.003655	0.01455	0.0166	0.02335	0.026	0.0278	0.02735	0.02455	0.0205	0.02565	0.00737282	1.12705e-05	0.000348672	4.1	6.11	5.31	0.0306571	0.771	0.103343	1.15	P78527;P78527-2;E7EUY0;F5GX40	P78527;P78527-2;E7EUY0	DNA-dependent protein kinase catalytic subunit	PRKDC	4	0.00443	0.0271	0.0182	0.0236	0.00100074	0.000971656	0.00449009	0.00274035
0.004345	0.002155	0.002235	0.01335	0.0143	0.0312	0.0259	0.029	0.0244	0.0282	0.02305	0.02705	0.0459616	0.000105124	0.000174177	6.74	9.08	8.97	0.316121	0.751	0.879672	1.01	P31689;P31689-2;B7Z5C0	P31689;P31689-2	DnaJ homolog subfamily A member 1	DNAJA1	3	0.00291	0.0264	0.0196	0.0261	0.00116634	0.00225688	0.00905961	0.00326912
0.00279	0.001815	0.00119	0.00715	0.00764	0.01685	0.0209	0.02375	0.0187	0.02365	0.01575	0.02305	0.054012	0.000235238	0.00185765	5.45	10.9	10.8	0.0384051	0.506	0.923375	1.01	P31948;G3XAD8;F5H0T1;F5H783;F5GXD8;H0YGI8;REV__F8W6J8	P31948;G3XAD8;F5H0T1	Stress-induced-phosphoprotein 1	STIP1	7	0.00193	0.0211	0.0105	0.0208	0.000778983	0.0023913	0.00488484	0.00432692
0.003705	0.001215	1.285e-11	0.00289	0	0.003715	0.00975	0.006935	0.00966	0.008655	0.003975	0.004285	0.738243	0.00750445	0.0984498	1.34	5.36	3.44	0.0106805	0.39	0.150571	1.56	Q9NVV4-2;Q9NVV4;Q5T852;Q5T851	Q9NVV4-2;Q9NVV4	Poly(A) RNA polymerase, mitochondrial	MTPAP	4	0.00164	0.00879	0.0022	0.00564	0.00186713	0.00205145	0.0017503	0.00239294
0.00499	0.002725	0.00288	0.004255	0.00217	0.008665	0.00933	0.0109	0.01105	0.006935	0.006085	0.00889	0.505198	0.00165722	0.027024	1.42	2.95	2.07	0.0535843	0.689	0.0349925	1.43	Q00325;Q00325-2;F8VVM2;F8VWQ0;F8VWR4;F8VZL5	Q00325;Q00325-2;F8VVM2	Phosphate carrier protein, mitochondrial	SLC25A3	6	0.00353	0.0104	0.00503	0.0073	0.00113703	0.000891995	0.00297137	0.00139032
0.003565	0.00291	0.002315	0.007435	0.03545	0.004985	0.007775	0.007875	0.01009	0.007445	0.00729	0.00688	0.253654	0.002515	0.000427481	5.45	2.93	2.46	0.493553	2.21	0.150348	1.19	P68371;Q3ZCM7	P68371	Tubulin beta-4B chain	TUBB4B	2	0.00293	0.00858	0.016	0.00721	0.000565652	0.00121211	0.0151451	0.000493834
0.00227	0.00155	0.0015	0.00411	0.01715	0.007595	0.00957	0.010045	0.009655	0.007945	0.00598	0.008805	0.114991	1.01521e-05	0.00265035	5.42	5.51	4.28	0.973409	1.27	0.0620758	1.29	P27708;F8VPD4;H7C2E4;H7BZB3;H7C3Z5	P27708;F8VPD4	CAD protein;Glutamine-dependent carbamoyl-phosphate synthase;Aspartate carbamoyltransferase;Dihydroorotase	CAD	5	0.00177	0.00977	0.0096	0.00758	0.000389437	0.000436489	0.00690739	0.00129833
0.0006195	0.0003235	0.000367	0.008625	0.0238	0.0174	0.0106	0.0118	0.009195	0.01185	0.00988	0.01345	0.0212818	0.00018415	0.000403351	38.1	24.1	26.9	0.244931	1.42	0.4026	0.899	P40939;H0YFD6;B4DYP2;G3V379	P40939	Trifunctional enzyme subunit alpha, mitochondrial;Long-chain enoyl-CoA hydratase;Long chain 3-hydroxyacyl-CoA dehydrogenase	HADHA	4	0.000437	0.0105	0.0166	0.0117	0.00014546	0.00124633	0.00689876	0.00164851
0.00274	0.002335	0.001825	0.003425	0.00198	0.00713	0.00831	0.007385	0.009005	0.00904	0.007205	0.00886	0.293961	0.000386352	0.00069525	1.82	3.58	3.64	0.0647796	0.499	0.865751	0.984	P50402;Q5HY57	P50402;Q5HY57	Emerin	EMD	2	0.0023	0.00823	0.00418	0.00837	0.000425955	0.000762408	0.00239154	0.000962932
0.0021	0.001165	0.001215	0.00486	0.003215	0.01055	0.01045	0.01145	0.009385	0.00967	0.00881	0.008995	0.103389	0.000181828	4.39849e-05	4.15	6.99	6.14	0.140544	0.676	0.122829	1.14	O60884;H3BMW5;I3L320	O60884	DnaJ homolog subfamily A member 2	DNAJA2	3	0.00149	0.0104	0.0062	0.00917	0.000482232	0.00095327	0.00343255	0.000480783
0.000166	0.0001525	0.000121	0.00266	0.000463	0.006255	0.0111	0.009875	0.009345	0.007675	0.00569	0.00927	0.152347	4.37335e-05	0.00203058	21.3	69	51.5	0.0167893	0.414	0.0915232	1.34	E5RJR5;P63208;P63208-2;F8W8N3;E7ERH2;E5RGM3	E5RJR5;P63208;P63208-2;F8W8N3;E7ERH2	S-phase kinase-associated protein 1	SKP1	6	0.000147	0.0101	0.00313	0.00754	3.9563e-05	0.000870281	0.00261894	0.00174181
0.001375	0.000966	0.000735	0.00397	0.00637	0.010105	0.007695	0.007385	0.007805	0.00871	0.00722	0.00764	0.0320991	8.09032e-06	0.000143204	6.65	7.44	7.66	0.673017	0.868	0.646389	0.971	Q6UB35;H0Y327;Q6UB35-2;Q4VXM0;Q5JYA8;Q5JYA4;Q5JYA5;Q5JYA3;H0Y2S0;Q4VXV2;Q4VXM1	Q6UB35	Monofunctional C1-tetrahydrofolate synthase, mitochondrial	MTHFD1L	11	0.00103	0.00763	0.00682	0.00786	0.000307798	0.000708667	0.00279146	0.000907261
0.002025	0.00144	0.001155	0.00283	0.0025	0.00658	0.007385	0.008155	0.00736	0.00766	0.007565	0.008245	0.142454	7.59259e-05	4.63677e-05	2.58	4.96	5.08	0.0516052	0.507	0.602569	0.976	P62258;P62258-2;I3L3T1;B4DJF2;K7EM20;K7EIT4;I3L0W5	P62258;P62258-2;I3L3T1;B4DJF2	14-3-3 protein epsilon	YWHAE	7	0.00154	0.00763	0.00397	0.00782	0.000399602	0.000646349	0.00209553	0.000770772
0.00309	0.00205	0.001585	0.002895	0.002095	0.0054	0.00631	0.006565	0.006325	0.00563	0.005275	0.00572	0.325266	0.000778823	0.00208506	1.55	2.86	2.47	0.042395	0.625	0.00569726	1.15	P34932	P34932	Heat shock 70 kDa protein 4	HSPA4	1	0.00224	0.0064	0.00346	0.00554	0.000690116	0.000188937	0.00155721	0.000333611
0.00411	0.00288	0.002545	0.00306	0.011395	0.00393	0.005875	0.00571	0.006645	0.005475	0.00522	0.00559	0.334021	0.0064679	0.00996245	1.93	1.91	1.71	0.985439	1.13	0.103212	1.12	P35998;B7Z5E2;C9JLS9	P35998;B7Z5E2	26S protease regulatory subunit 7	PSMC2	3	0.00318	0.00608	0.00612	0.00543	0.000742298	0.000551529	0.00425699	0.000203971
0.00344	0.00207	0.002115	0.003415	0.00215	0.006255	0.005975	0.00631	0.005915	0.005845	0.006275	0.00622	0.340746	0.00163521	0.00159884	1.55	2.39	2.4	0.156243	0.644	0.810924	0.992	P53985;Q5T8R5;Q49A45;Q5T8R3	P53985;Q5T8R5;Q49A45;Q5T8R3	Monocarboxylate transporter 1	SLC16A1	4	0.00254	0.00607	0.00394	0.00611	0.000714007	0.000262389	0.00188057	0.000728128
0.0010525	0.0008275	0.000839	0.00308	0.0142	0.004305	0.0049	0.00533	0.005955	0.00576	0.00483	0.005105	0.148639	0.000140683	0.000110467	7.93	5.96	5.77	0.637292	1.37	0.712139	1.03	Q9UJS0-2;Q9UJS0;F5GX33;R4GN64	Q9UJS0-2;Q9UJS0;F5GX33	Calcium-binding mitochondrial carrier protein Aralar2	SLC25A13	4	0.000906	0.0054	0.00719	0.00523	0.000144667	0.000505508	0.00602243	0.000639507
0.0010485	0.000631	0.0008045	0.008325	0.01264	0.00518	0.006725	0.007695	0.00717	0.004495	0.00433	0.00562	0.0219306	3.12338e-05	0.000706425	10.5	8.68	5.81	0.524555	1.81	0.00844387	1.5	P12236;I7HJJ0	P12236	ADP/ATP translocase 3	SLC25A6	2	0.000829	0.0072	0.00872	0.00481	0.000201723	0.000957341	0.00405231	0.00073532
0.0006455	0.000943	0.0010295	0.005155	0.01425	0.01165	0.005655	0.00604	0.00503	0.006625	0.00431	0.00593	0.0248606	0.000119414	0.00240737	11.8	6.38	6.44	0.153972	1.84	0.953141	0.991	Q9HDC5;Q9BR39;Q9BR39-2	Q9HDC5	Junctophilin-1	JPH1	3	0.000873	0.00557	0.0103	0.00562	0.00027647	0.000817441	0.00435615	0.00172434
0.0007835	0.000485	0.000368	0.005345	0.004145	0.01265	0.00611	0.007395	0.005595	0.00764	0.0052	0.008985	0.0620555	0.000448862	0.00379533	13.5	11.7	13.3	0.727535	1.01	0.501302	0.875	P55084;B4E2W0;F5GZQ3;B5MD38;C9JE81;C9JEY0;C9K0M0	P55084;B4E2W0;F5GZQ3;B5MD38	Trifunctional enzyme subunit beta, mitochondrial;3-ketoacyl-CoA thiolase	HADHB	7	0.000546	0.00637	0.00738	0.00728	0.000198931	0.000847195	0.00413785	0.0017438
0.001885	0.00129	0.0009275	0.003365	0.0018	0.005395	0.00568	0.00568	0.005665	0.00555	0.005085	0.00524	0.116414	0.000102935	0.000226498	2.58	4.15	3.87	0.10714	0.665	0.0486934	1.07	P31946;Q4VY19;Q4VY20	P31946;Q4VY19;Q4VY20	14-3-3 protein beta/alpha;14-3-3 protein beta/alpha, N-terminally processed	YWHAB	3	0.00137	0.00568	0.00352	0.00529	0.00043187	9.6911e-05	0.00163987	0.000306966
0.001155	0.000959	0.000692	0.003025	0.00322	0.009535	0.00475	0.005245	0.005205	0.00851	0.005925	0.00628	0.113684	3.78096e-05	0.00189233	5.62	5.41	7.38	0.932488	0.761	0.0896328	0.734	F5H2F4;G3V2B8;P11586;G3V3L6	F5H2F4;G3V2B8;P11586;G3V3L6	C-1-tetrahydrofolate synthase, cytoplasmic;Methylenetetrahydrofolate dehydrogenase;Methenyltetrahydrofolate cyclohydrolase;Formyltetrahydrofolate synthetase	MTHFD1	4	0.000936	0.00507	0.00526	0.00691	0.000221418	0.000256722	0.00332155	0.00127348
0.0006965	0.0005035	0.000422	0.001545	0.0009125	0.00418	0.005135	0.005665	0.00469	0.00721	0.00617	0.006815	0.171161	9.47224e-05	3.89514e-05	4.09	9.55	12.5	0.0469267	0.328	0.0192784	0.767	P78347;P78347-3;P78347-4;P78347-2;Q86U51;C9J6M0;Q86UP8-3;G8JLD9;H7BYM4	P78347;P78347-3;P78347-4;P78347-2	General transcription factor II-I	GTF2I	9	0.000541	0.00516	0.00221	0.00673	0.000137534	0.000460025	0.00156073	0.000512203
0.00153	0.0013	0.0009435	0.001965	0.001495	0.00463	0.00365	0.00424	0.004015	0.00373	0.00276	0.003415	0.220145	0.000362997	0.00356282	2.15	3.16	2.63	0.268785	0.817	0.116189	1.2	Q14683;G8JLG1;H0Y7K8	Q14683;G8JLG1	Structural maintenance of chromosomes protein 1A	SMC1A	3	0.00126	0.00397	0.0027	0.0033	0.000272616	0.000371604	0.00151866	0.000484743
0.0005165	0.0004545	0.000336	0.001155	0.000908	0.00301	0.00385	0.00381	0.004065	0.00362	0.00223	0.00338	0.132294	3.37939e-06	0.00363141	3.88	8.97	7.06	0.0294032	0.55	0.129256	1.27	Q9Y5V3-2;Q9Y5V3	Q9Y5V3-2;Q9Y5V3	Melanoma-associated antigen D1	MAGED1	2	0.000436	0.00391	0.00169	0.00308	0.000103001	0.000167257	0.00103894	0.000674049
0.00183	0.001525	0.00116	0.001785	0.006835	0.002445	0.003375	0.002985	0.00409	0.00342	0.002895	0.00289	0.243276	0.00631283	0.00393915	2.46	2.32	2.04	0.905264	1.2	0.322787	1.14	E7EMB3;H0Y7A7;E7ETZ0;P62158;Q96HY3;G3V361;G3V226;G3V479;M0QZ52;F8WBR5;P02585;P27482;C9J7T9	E7EMB3;H0Y7A7;E7ETZ0;P62158;Q96HY3;G3V361;G3V226	Calmodulin	CALM2;CALM1	13	0.0015	0.00348	0.00369	0.00307	0.000304504	0.000529665	0.00247306	0.00039746
1.945e-11	1.46e-11	1.285e-11	0.000168	0.000275	0.000448	0.001755	0.0009305	0.004055	0.00114	0	0.00196	0.0219479	0.0740894	0.143168	12400000	144000000	33000000	0.106295	0.376	0.329553	4.35	J3KNL2;S4R362;Q8WYJ6;H3BS29;Q8WYJ6-2	J3KNL2;S4R362;Q8WYJ6;H3BS29;Q8WYJ6-2	Septin-1	2001-09-01	5	1.56e-11	0.00224	0.000194	0.000516	3.10061e-12	0.00145237	0.000175688	0.000840783
0.001019	0.00075	0.000553	0.001325	0.00095	0.002425	0.003635	0.00328	0.00379	0.002835	0.002865	0.00304	0.161885	0.000159994	0.000138256	2.02	4.6	3.76	0.0128442	0.537	0.0161883	1.22	E7EX29;P63104;E7ESK7;E7EVZ2;E9PD24;E5RIR4;E5RGE1;P63104-2;B0AZS6;H0YB80;B7Z2E6	E7EX29;P63104;E7ESK7;E7EVZ2;E9PD24;E5RIR4;E5RGE1	14-3-3 protein zeta/delta	YWHAZ	11	0.000775	0.00357	0.00156	0.00291	0.000215208	0.000252035	0.00072942	0.000178671
0.0013	0.001107	0.001145	0.00167	0.00578	0.002895	0.003585	0.004085	0.00388	0.00403	0.003955	0.004515	0.136963	6.99233e-05	8.68794e-05	2.92	3.25	3.52	0.759795	0.828	0.236735	0.924	Q96AG4	Q96AG4	Leucine-rich repeat-containing protein 59	LRRC59	1	0.00118	0.00385	0.00345	0.00417	0.000180481	0.000332409	0.00192214	0.000654243
0.0007925	0.0005535	0.0006115	0.00316	0.00469	0.00277	0.00263	0.002565	0.00334	0.003165	0.003035	0.002755	0.00809391	0.00105829	7.76825e-05	5.42	4.36	4.57	0.336113	1.19	0.63881	0.953	P36542;P36542-2;B4DL14	P36542;P36542-2;B4DL14	ATP synthase subunit gamma, mitochondrial;ATP synthase gamma chain	ATP5C1	3	0.000653	0.00284	0.00354	0.00298	0.000118346	0.000463282	0.00105689	0.000492123
0.001225	0.000852	0.000714	0.00222	0.001505	0.00499	0.003445	0.003495	0.00355	0.004055	0.002925	0.003775	0.139724	7.91491e-05	0.00204874	3.12	3.76	3.85	0.607525	0.811	0.808445	0.976	Q8IWC1;Q8IWC1-4;Q8IWC1-2;Q8IWC1-3	Q8IWC1;Q8IWC1-4;Q8IWC1-2;Q8IWC1-3	MAP7 domain-containing protein 3	MAP7D3	4	0.00093	0.0035	0.00291	0.00358	0.000253401	0.000207435	0.00166341	0.000602255
0.0006505	0.000409	0.000395	0.001775	0.001715	0.00406	0.00324	0.00355	0.003745	0.003865	0.00262	0.00403	0.0589651	5.68653e-05	0.00262377	5.19	7.25	7.23	0.274121	0.718	0.989333	1	H0Y368;Q5QPK2;O60762;E9PHH5;Q5QPJ9	H0Y368;Q5QPK2;O60762	Dolichol-phosphate mannosyltransferase	DPM1	5	0.000485	0.00351	0.00252	0.0035	0.00013082	0.00029786	0.0012053	0.00069262
0.001125	0.00108	0.0009585	0.001145	0.001875	0.003325	0.00325	0.003095	0.003315	0.003055	0.00244	0.003615	0.174209	1.22446e-05	0.0044506	2.01	3.06	2.88	0.161317	0.696	0.623801	1.06	Q9NZ01;M0R3C3;B3KSQ1;Q9NZ01-2;B4DR74;M0R329;M0QXM3	Q9NZ01;M0R3C3;B3KSQ1;Q9NZ01-2	Trans-2,3-enoyl-CoA reductase	TECR	7	0.00105	0.00322	0.00211	0.00304	0.000100204	0.000201559	0.000995212	0.000544816
8.95e-05	6.58e-05	6.165e-05	0.0009855	0.0024	0.00223	0.003095	0.002915	0.003465	0.00174	0.001665	0.001635	0.0156666	4.48817e-05	9.88008e-07	25.9	43.7	23.2	0.0534221	1.11	0.000856193	1.88	Q13616;REV__Q9ULL5-3;REV__Q9ULL5;REV__Q9ULL5-2;Q8NI38-2	Q13616	Cullin-1	CUL1	5	7.23e-05	0.00316	0.00187	0.00168	2.1709e-05	0.000447428	0.000692758	0.000250601
0.0005145	0.00033	0.000375	0.0019095	0.00269	0.00185	0.00231	0.00249	0.00279	0.002685	0.001855	0.00236	0.00322504	0.000146887	0.0015751	5.29	6.22	5.66	0.280201	0.935	0.456227	1.1	Q7Z6Z7;Q7Z6Z7-3;Q7Z6Z7-2;H0Y5W0;H0Y659;Q5H962	Q7Z6Z7;Q7Z6Z7-3;Q7Z6Z7-2;H0Y5W0	E3 ubiquitin-protein ligase HUWE1	HUWE1	6	0.000407	0.00253	0.00215	0.0023	9.39598e-05	0.000307997	0.00111453	0.000526697
0.0001775	0.0001275	8.045e-05	0.001255	0.003315	0.003625	0.003445	0.003215	0.00332	0.002915	0.002695	0.00221	0.024949	1.54824e-06	0.000295825	21.2	25.9	20.3	0.470166	1.05	0.030114	1.28	Q9UNE7;Q9UNE7-2;H3BS86;H3BTA3;H3BUD0	Q9UNE7;Q9UNE7-2;H3BS86;H3BTA3;H3BUD0	E3 ubiquitin-protein ligase CHIP	STUB1	5	0.000129	0.00333	0.00273	0.00261	4.58322e-05	0.000187832	0.00128723	0.000336745
0.001495	0.0010555	0.001033	0.001405	0.00773	0.0009085	0.003085	0.00278	0.003295	0.00338	0.00323	0.002825	0.383282	0.000933819	0.00095481	2.8	2.55	2.63	0.900014	1.07	0.702372	0.971	P05387;H0YDD8	P05387;H0YDD8	60S acidic ribosomal protein P2	RPLP2	2	0.0012	0.00305	0.00335	0.00314	0.00024352	0.00036288	0.00343576	0.000375423
0.0009855	0.0006095	0.000531	0.001305	0.00134	0.00272	0.002445	0.002945	0.003035	0.002475	0.001765	0.00275	0.0907316	0.000812039	0.00757024	2.52	3.96	3.29	0.111345	0.767	0.239118	1.21	P53007;B4DP62	P53007	Tricarboxylate transport protein, mitochondrial	SLC25A1	2	0.000708	0.00281	0.00179	0.00233	0.000226574	0.000382849	0.000725168	0.000487131
0.0003105	0.0002525	0.0001605	0.000834	0.001195	0.00303	0.002675	0.002735	0.002495	0.00307	0.00284	0.002715	0.101195	9.15334e-06	1.99147e-05	6.99	10.9	11.9	0.237561	0.587	0.13071	0.916	Q99615;Q99615-2;K7EIH8;K7EPP7;K7ER44;K7ESP1;K7EJV7;K7EN19;K7EJL5;K7ELJ8;K7EK03;K7EJE9;K7EJ24	Q99615;Q99615-2;K7EIH8;K7EPP7	DnaJ homolog subfamily C member 7	DNAJC7	13	0.000241	0.00263	0.00169	0.00287	7.84898e-05	0.000227361	0.00105323	0.00019907
0.000233	0.0001665	0.0001845	0.000481	0.000241	0.00146	0.00218	0.00194	0.0024	0.00154	0.001335	0.001585	0.226826	0.000123553	8.37165e-05	3.74	11.2	7.63	0.0217041	0.49	0.0110471	1.46	Q96D09	Q96D09	G-protein coupled receptor-associated sorting protein 2	GPRASP2	1	0.000195	0.00217	0.000727	0.00149	3.75525e-05	0.000228761	0.000578306	0.000220086
1.945e-11	1.46e-11	1.285e-11	0.002655	0.00327	0.00135	0.002075	0.002045	0.00221	0.00219	0.003105	0.002375	0.012807	1.99942e-06	0.000790805	155000000	135000000	164000000	0.608931	0.949	0.190743	0.825	Q2VWP7;H0YLD1	Q2VWP7;H0YLD1	Protogenin	PRTG	2	1.56e-11	0.00211	0.00243	0.00256	3.10061e-12	8.87506e-05	0.000889272	0.000446642
0.0002385	0.00013	0.0001525	0.000304	0.00164	0.0010275	0.002395	0.002345	0.002365	0.0006925	0.0002705	0.000477	0.102743	4.39077e-07	0.0722407	5.7	13.6	2.76	0.0234608	2.06	0.000103991	4.93	P13674-2;P13674-3;P13674	P13674-2;P13674-3;P13674	Prolyl 4-hydroxylase subunit alpha-1	P4HA1	3	0.000174	0.00237	0.000991	0.00048	5.54009e-05	0.000161958	0.000606838	0.000205984
0.0004825	0.0004095	0.0003675	0.0008995	0.00243	0.0018	0.00184	0.001725	0.001925	0.001665	0.00138	0.0015	0.0442775	3.00953e-05	0.00025259	4.07	4.36	3.61	0.801735	1.13	0.0354746	1.21	O00165-2;O00165;O00165-5;O00165-3;E9PIQ7;Q5VYD6;O00165-4;O00165-6	O00165-2;O00165;O00165-5;O00165-3;E9PIQ7	HCLS1-associated protein X-1	HAX1	8	0.00042	0.00183	0.00171	0.00151	7.17919e-05	0.000136784	0.000807341	0.000182584
0.000789	0.000613	0.000663	0.001315	0.00129	0.002925	0.00197	0.002335	0.00224	0.002205	0.002515	0.002905	0.10072	0.000249457	0.00089607	2.68	3.17	3.69	0.572943	0.726	0.1928	0.858	H0YMV8;Q71UM5;C9JLI6	H0YMV8;Q71UM5;C9JLI6	40S ribosomal protein S27;40S ribosomal protein S27-like	RPS27L	3	0.000688	0.00218	0.00184	0.00254	0.000117351	0.000277258	0.000847093	0.000429644
0.000737	0.0007845	0.000547	0.0008155	0.001655	0.001805	0.001855	0.00172	0.00195	0.001955	0.001515	0.002235	0.0806355	0.000306397	0.00544784	2.07	2.67	2.76	0.256686	0.75	0.798491	0.968	P30876;C9J2Y9;C9J4M6	P30876;C9J2Y9;C9J4M6	DNA-directed RNA polymerase II subunit RPB2;DNA-directed RNA polymerase	POLR2B	3	0.000689	0.00184	0.00143	0.0019	0.000126439	0.00015727	0.000544851	0.000328809
0.000346	0.0002845	0.0002545	0.001185	0.00486	0.002395	0.00203	0.002085	0.00183	0.002435	0.00178	0.00197	0.0804057	3.30364e-05	0.00084576	9.54	6.72	6.99	0.485759	1.36	0.72188	0.961	O75190;O75190-3;E9PH18;B4DN73	O75190;O75190-3;E9PH18	DnaJ homolog subfamily B member 6	DNAJB6	4	0.000295	0.00198	0.00281	0.00206	4.51549e-05	0.000157258	0.00177675	0.000315781
0.0007275	0.0004925	0.00048	0.000765	0.000286	0.001715	0.00179	0.00183	0.001945	0.001685	0.00152	0.001595	0.452668	0.000157023	0.000382221	1.63	3.27	2.82	0.0917915	0.577	0.0186214	1.16	Q96CS3	Q96CS3	FAS-associated factor 2	FAF2	1	0.000567	0.00185	0.000923	0.0016	0.00012567	0.000103225	0.000651309	0.000119903
0.0005	0.0004525	0.0003105	0.0004985	0.000191	0.001395	0.001755	0.00163	0.00176	0.001545	0.001235	0.00179	0.495524	5.34725e-05	0.00293978	1.58	4.07	3.62	0.0485487	0.436	0.312824	1.12	Q96A33;Q96A33-2;J3QR89	Q96A33;Q96A33-2	Coiled-coil domain-containing protein 47	CCDC47	3	0.000421	0.00171	0.000664	0.00152	0.000105217	0.000104642	0.000602468	0.000252733
0.0009135	0.000713	0.000473	0.000937	0.000568	0.00215	0.00154	0.00193	0.001875	0.00171	0.001505	0.001835	0.353593	0.00357182	0.00351847	1.74	2.55	2.41	0.317058	0.723	0.560911	1.06	Q9UQE7	Q9UQE7	Structural maintenance of chromosomes protein 3	SMC3	1	0.0007	0.00178	0.00122	0.00168	0.000198229	0.000204412	0.000744575	0.000170708
0.0002405	0.0001975	0.000172	0.000602	0.000632	0.00317	0.001805	0.00237	0.00192	0.00293	0.002235	0.00235	0.211568	0.000459159	0.000439291	7.22	9.99	12.3	0.551637	0.586	0.161075	0.811	P49674;H0Y682;H0Y5S9	P49674;H0Y682;H0Y5S9	Casein kinase I isoform epsilon	CSNK1E	3	0.000203	0.00203	0.00147	0.0025	4.25455e-05	0.000311898	0.00132019	0.00037683
0.000703	0.000502	0.000389	0.0006635	0.000461	0.00132	0.001715	0.001755	0.00188	0.001575	0.000971	0.00149	0.360897	0.000277196	0.0178756	1.53	3.36	2.54	0.0214128	0.605	0.0882438	1.32	J3KNL6;O15027-5;O15027;O15027-3;O15027-4;O15027-2;Q8N9G1	J3KNL6;O15027-5;O15027;O15027-3;O15027-4;O15027-2	Protein transport protein Sec16A	SEC16A	7	0.000531	0.00178	0.000815	0.00135	0.000147822	0.000119764	0.000401812	0.000302665
0.000339	0.0002605	0.000278	0.0010165	0.001645	0.001785	0.00168	0.00188	0.00183	0.00152	0.001061	0.001415	0.00744334	2.02027e-05	0.00179793	5.07	6.14	4.56	0.266639	1.11	0.037247	1.35	Q5T9A4;Q5T9A4-3;Q5T9A4-2;A6NFL3	Q5T9A4;Q5T9A4-3	ATPase family AAA domain-containing protein 3B	ATAD3B	4	0.000292	0.00179	0.00148	0.00133	3.78816e-05	0.000198126	0.000383326	0.000263703
0.000381	0.000258	0.0002845	0.000528	0.0004865	0.000992	0.001465	0.001395	0.00164	0.0014	0.001135	0.00127	0.0957012	0.000129446	0.000351867	2.17	4.86	4.11	0.00945781	0.528	0.093394	1.18	Q9BQ70;H3BSP8;H3BTU3;H3BMJ8;H3BQ53;H3BS87;H3BSS3	Q9BQ70;H3BSP8;H3BTU3;H3BMJ8;H3BQ53;H3BS87	Transcription factor 25	TCF25	7	0.000308	0.0015	0.000669	0.00127	5.8417e-05	0.00012056	0.00026286	0.000130058
0.000293	0.0002675	0.000275	0.001295	0.01054	0.002155	0.00174	0.00218	0.0017	0.001575	0.0014	0.00163	0.211224	0.000490162	5.58342e-05	16.8	6.72	5.51	0.39823	3.04	0.115353	1.22	Q9BSD7;Q5TDF0	Q9BSD7;Q5TDF0	Cancer-related nucleoside-triphosphatase	NTPCR;C1orf57	2	0.000279	0.00187	0.00467	0.00154	4.10203e-05	0.000245545	0.004617	0.000137384
3.525e-05	2.045e-05	1.515e-05	0.0004185	0.000296	0.00149	0.001805	0.00152	0.001795	0.001515	0.001465	0.00104	0.134029	5.61617e-05	0.000949068	31.2	72.1	56.8	0.067608	0.548	0.107436	1.27	Q13451;B7Z7Z8;Q13451-2	Q13451;B7Z7Z8	Peptidyl-prolyl cis-trans isomerase FKBP5	FKBP5	3	2.36e-05	0.0017	0.000736	0.00134	2.90428e-05	0.000191947	0.000592358	0.000257701
0.0006465	0.000451	0.000491	0.001145	0.0006485	0.00096	0.001465	0.001315	0.001675	0.00128	0.001154	0.001365	0.0682984	0.00135767	0.000997164	1.73	2.8	2.39	0.0336586	0.725	0.145189	1.17	P51571;A6NLM8;H7C1C6	P51571;A6NLM8;H7C1C6	Translocon-associated protein subunit delta	SSR4	3	0.000529	0.00148	0.000918	0.00127	9.31417e-05	0.000162082	0.000322278	0.000182758
0.001014	0.0006085	0.0005225	0.000802	0.002585	0.001675	0.002365	0.00132	0.00156	0.001475	0.00132	0.001215	0.144201	0.0420387	0.0213621	2.36	2.45	1.87	0.924417	1.26	0.273907	1.31	Q8TDY2;Q8TDY2-2;H0YC30	Q8TDY2;Q8TDY2-2	RB1-inducible coiled-coil protein 1	RB1CC1	3	0.000715	0.00175	0.00169	0.00134	0.000246939	0.000521184	0.000842824	0.000128373
0.00034	0.0001975	0.0001375	0.003085	0.006565	0.001465	0.00144	0.00156	0.00158	0.0022	0.002065	0.00166	0.081926	6.22652e-05	0.000537612	16.5	6.78	8.78	0.221384	1.88	0.0559177	0.772	O95816;B4DXE2	O95816;B4DXE2	BAG family molecular chaperone regulator 2	BAG2	2	0.000225	0.00153	0.00371	0.00198	0.000112571	8.98032e-05	0.00235995	0.000363669
0.0005515	0.000386	0.000358	0.0010215	0.005675	0.0010095	0.00132	0.001495	0.001605	0.001405	0.00119	0.00152	0.241193	0.000530753	0.00118103	5.95	3.41	3.18	0.520133	1.87	0.469661	1.07	Q92616	Q92616	Translational activator GCN1	GCN1L1	1	0.000432	0.00147	0.00257	0.00137	9.81251e-05	0.00013221	0.00249688	0.000152876
0.000345	0.0002665	0.000213	0.000679	0.00702	0.001225	0.00157	0.0016	0.001525	0.00155	0.00122	0.00155	0.254132	8.12358e-06	0.000561461	10.8	5.69	5.24	0.525434	2.07	0.327435	1.09	Q04917;A2IDB2;A2IDB1;F8WEB6	Q04917;A2IDB2	14-3-3 protein eta	YWHAH	4	0.000275	0.00156	0.00297	0.00144	7.92463e-05	7.04328e-05	0.0031646	0.000174618
0.000401	0.000313	0.0002235	0.0003885	0.00217	0.0008215	0.00116	0.000964	0.001375	0.00114	0.000865	0.0009975	0.205347	0.00272342	0.00188803	3.6	3.73	3.2	0.945909	1.13	0.310944	1.17	P30153;F5H3X9;B3KQV6;C9J9C1;E9PH38;E9PNM7	P30153;F5H3X9;B3KQV6;C9J9C1	Serine/threonine-protein phosphatase 2A 65 kDa regulatory subunit A alpha isoform	PPP2R1A	6	0.000313	0.00117	0.00113	0.001	8.09242e-05	0.000186509	0.000836191	0.000132651
0.0004335	0.0003505	0.0002615	0.0005105	0.002205	0.0015	0.001365	0.00158	0.001455	0.00162	0.00135	0.00193	0.0991777	0.000149775	0.00182331	4.04	4.21	4.68	0.907189	0.862	0.403995	0.899	Q53H12;E9PC15;E9PG39;Q53H12-2	Q53H12;E9PC15;E9PG39	Acylglycerol kinase, mitochondrial	AGK	4	0.000349	0.00147	0.00141	0.00163	8.57537e-05	0.000121552	0.00078093	0.000309869
9.17e-05	6.56e-05	5.73e-05	0.0004625	0.0004745	0.001855	0.0013	0.00129	0.00131	0.001565	0.001315	0.001585	0.136652	5.21568e-08	8.50147e-05	13	18.2	20.8	0.469019	0.625	0.0965103	0.873	Q6NSJ2;Q6NSJ2-2;M0R353;M0QXT7	Q6NSJ2;Q6NSJ2-2;M0R353	Pleckstrin homology-like domain family B member 3	PHLDB3	4	7.15e-05	0.0013	0.00093	0.00149	1.79345e-05	0.0001738	0.000734868	0.000200034
0.0001032	8.29e-05	6.865e-05	0.000525	0.00769	0.001905	0.00114	0.001595	0.001415	0.001545	0.0007065	0.001535	0.208426	0.000610997	0.0133245	39.8	16.3	14.9	0.416623	2.67	0.713864	1.1	Q9UN37;O75351;I3L4J1;Q6PIW4;Q6PIW4-2	Q9UN37	Vacuolar protein sorting-associated protein 4A	VPS4A	5	8.49e-05	0.00138	0.00337	0.00126	1.92301e-05	0.000210765	0.00340414	0.000460761
0.0002935	0.0002365	0.000204	0.0009065	0.00131	0.00169	0.001345	0.00149	0.001375	0.001575	0.0012235	0.00178	0.00970564	2.28488e-05	0.00146732	5.33	5.75	6.25	0.683383	0.853	0.506151	0.919	Q9H936;E9PS95;E9PJH7;K4DIB3;E9PI74;K4DIB8;E9PQ36;K4DIB2;K4DIB0;K4DIA2;K4DIA8;Q9H1K4;K4DIB6;E9PJY0;K4DIB4	Q9H936;E9PS95;E9PJH7;K4DIB3;E9PI74;K4DIB8;E9PQ36;K4DIB2;K4DIB0;K4DIA2;K4DIA8	Mitochondrial glutamate carrier 1	SLC25A22	15	0.000245	0.00141	0.0013	0.00153	4.29418e-05	8.48259e-05	0.000354144	0.00032131
0.0003565	0.000275	0.0002305	0.001375	0.002695	0.00171	0.00125	0.001525	0.0014	0.001455	0.001155	0.001305	0.0146087	0.000228302	0.000415262	6.7	4.85	4.54	0.256066	1.48	0.501885	1.07	P00367;B4DGN5;P49448;B3KV55	P00367;B4DGN5;P49448;B3KV55	Glutamate dehydrogenase 1, mitochondrial;Glutamate dehydrogenase;Glutamate dehydrogenase 2, mitochondrial	GLUD1;GLUD2	4	0.000287	0.00139	0.00192	0.0013	6.64454e-05	0.000132512	0.00100879	0.00014933
0.0005625	0.0003225	0.0003885	0.0009895	0.001325	0.001285	0.001205	0.001255	0.00131	0.001205	0.001215	0.001145	0.00372158	0.000431544	0.000519409	2.83	2.96	2.8	0.632815	1.01	0.141539	1.06	E7EUE1;P28288;F5GYC1;P28288-2;P28288-3	E7EUE1;P28288;F5GYC1;P28288-2	ATP-binding cassette sub-family D member 3	ABCD3	5	0.000424	0.00126	0.0012	0.00119	0.00011227	5.89614e-05	0.000173721	0.000101381
0.0004945	0.0003215	0.000276	0.000484	0.0004125	0.001225	0.00125	0.001215	0.001295	0.001325	0.0010335	0.00122	0.269786	0.000226974	0.00155803	1.94	3.44	3.28	0.104304	0.593	0.531002	1.05	Q9Y4P3;E9PF19;C9JVF0;F8WDI9;F8WCR3	Q9Y4P3;E9PF19	Transducin beta-like protein 2	TBL2	5	0.000364	0.00125	0.000707	0.00119	0.000106007	7.36576e-05	0.000411638	0.000146334
0.0006815	0.00048	0.000408	0.0008805	0.0020505	0.001115	0.00118	0.00121	0.001275	0.00144	0.0010175	0.00147	0.0874966	0.00127867	0.00935165	2.58	2.34	2.5	0.741024	1.03	0.587999	0.935	O95831;O95831-3;O95831-4;O95831-6;O95831-2;E9PMA0;O95831-5	O95831;O95831-3;O95831-4;O95831-6	Apoptosis-inducing factor 1, mitochondrial	AIFM1	7	0.000523	0.00122	0.00135	0.00131	0.000127782	9.24097e-05	0.000974483	0.000246102
7.905e-05	0.0001089	4.955e-05	0.000926	0.004695	0.00294	0.001855	0.001895	0.00174	0.00196	0.0009465	0.0017	0.0634578	3.81817e-06	0.00874775	36.1	23.1	19.4	0.400775	1.86	0.392359	1.19	Q14318-2;J3KQ73;Q14318;Q14318-3;U3KQ64;M0R2K9;U3KQI1	Q14318-2;J3KQ73;Q14318;Q14318-3;U3KQ64	Peptidyl-prolyl cis-trans isomerase FKBP8	FKBP8	7	7.92e-05	0.00183	0.00285	0.00153	3.54589e-05	0.000339434	0.0025238	0.000479384
0.0005615	0.0003875	0.0003575	0.0004565	0.0004	0.0010695	0.00111	0.0012	0.00127	0.00114	0.000966	0.001085	0.40801	0.000649304	0.00154173	1.47	2.75	2.44	0.0657848	0.603	0.134015	1.12	P22695;H3BRG4;H3BSJ9;H3BP04;H3BUI9;H3BUE4	P22695;H3BRG4;H3BSJ9	Cytochrome b-c1 complex subunit 2, mitochondrial	UQCRC2	6	0.000436	0.0012	0.000641	0.00106	0.00010073	9.48056e-05	0.0003638	0.00011442
0.000209	0.0001945	0.00018	0	0.00135	0.000301	0.001155	0.0004015	0.00145	0.000502	0.0002995	0.0003575	0.433651	0.0609206	0.034322	1.42	5.16	1.56	0.429549	0.911	0.124802	3.31	Q9C037;Q9C037-2;Q9C037-3;H7C0Q6	Q9C037;Q9C037-2;Q9C037-3;H7C0Q6	Tripartite motif-containing protein 4	TRIM4	4	0.000194	0.001	0.000276	0.000303	1.90291e-05	0.00051065	0.000541236	0.000174941
0.000176	9.53e-05	7.06e-05	0.0002645	0.000159	0.000833	0.001175	0.001265	0.00121	0.0007565	0.0003705	0.000778	0.223294	1.16056e-05	0.0186751	3.44	10.7	5.57	0.0193987	0.618	0.0125474	1.92	Q8NB90;Q8NB90-2;Q8NB90-3	Q8NB90;Q8NB90-2;Q8NB90-3	Spermatogenesis-associated protein 5	SPATA5	3	0.000114	0.00122	0.000392	0.000635	4.9232e-05	5.00189e-05	0.000355131	0.000220201
0.0005155	0.000343	0.0002915	0.000423	0.0008585	0.0008125	0.001125	0.001095	0.00117	0.000929	0.0007395	0.000918	0.110284	0.000466249	0.00635317	1.82	2.95	2.25	0.0366078	0.81	0.0147334	1.31	E7ES43;O95757;E9PDE8;D6RJ96	E7ES43;O95757;E9PDE8	Heat shock 70 kDa protein 4L	HSPA4L	4	0.000383	0.00113	0.000698	0.000862	0.000106756	0.00010014	0.000246561	0.000120394
1.945e-11	6.35001e-06	1.285e-11	0.0006265	0.00697	0.001165	0.001155	0.001055	0.00097	0.001585	0.001285	0.001505	0.224048	3.86025e-05	8.42971e-05	1380	499	688	0.411557	2	0.0188614	0.725	Q5THK1;Q5THK1-4;Q5THK1-2;Q5THK1-3;H7BZH1;H7C1B0;H3BLU3;C9J9V0;REV__O00555-8;REV__O00555;REV__O00555-4;REV__O00555-6;REV__Q01082;REV__O00555-2;REV__O00555-3;REV__O00555-5;REV__O00555-7;REV__Q01082-2;REV__Q01082-3	Q5THK1;Q5THK1-4;Q5THK1-2	Protein PRR14L	PRR14L	19	2.12e-06	0.00106	0.00292	0.00146	5.19053e-06	0.000136332	0.00353597	0.000155067
0.0001265	9.695e-05	6.925e-05	0.0004835	0.00168	0.0006215	0.001045	0.000928	0.000989	0.0005835	0.0004695	0.0004795	0.0930615	1.89322e-05	0.000496249	9.53	10.1	5.24	0.883966	1.82	0.000661299	1.93	Q86VP6;Q86VP6-2;F8WBB8	Q86VP6;Q86VP6-2	Cullin-associated NEDD8-dissociated protein 1	CAND1	3	9.75e-05	0.000987	0.000929	0.000511	2.56349e-05	0.000154372	0.00058866	8.41887e-05
0.0003005	0.000217	0.0001855	0.000394	0.001231	0.0007415	0.0009315	0.0008635	0.00109	0.000771	0.000759	0.000981	0.0865355	0.000644812	0.00164963	3.36	4.11	3.57	0.53031	0.941	0.274262	1.15	Q9BRK5;Q9BRK5-6;G3V1E2;Q9BRK5-3;Q9BRK5-4;H0Y3T6;Q9BRK5-2;Q9BRK5-5	Q9BRK5;Q9BRK5-6;G3V1E2;Q9BRK5-3;Q9BRK5-4;H0Y3T6;Q9BRK5-2	45 kDa calcium-binding protein	SDF4	8	0.000234	0.000963	0.000788	0.000837	5.40502e-05	0.000107933	0.00063442	0.000122425
0.0004195	0.0003	0.000197	0.0005885	0.00057	0.0008735	0.00113	0.001095	0.00116	0.0009545	0.0007545	0.000868	0.0339446	0.000252146	0.00306634	2.22	3.7	2.81	0.0107431	0.789	0.0114751	1.31	P27348;E9PG15	P27348;E9PG15	14-3-3 protein theta	YWHAQ	2	0.000306	0.00113	0.000677	0.000859	0.000106149	5.44879e-05	0.000153239	0.000148719
0.0001881	0.0001223	0.000102	0.0004955	0.0013325	0.00111	0.00121	0.00147	0.001195	0.00164	0.0009475	0.001215	0.0286893	0.000242086	0.0051277	7.11	9.39	9.21	0.305048	0.772	0.918007	1.02	P25685;B4DX52;M0R080;M0QXK0;M0QYT3;M0QZD0;M0R1D6;Q9UDY4;M0R128	P25685;B4DX52;M0R080	DnaJ homolog subfamily B member 1	DNAJB1	9	0.000138	0.00129	0.000979	0.00127	9.48309e-05	0.000199918	0.000572282	0.00037669
0.0002555	0.00022	0.000197	0.0004715	0.001195	0.001155	0.001255	0.001125	0.00125	0.0013	0.0007875	0.0010695	0.0382878	2.75592e-05	0.00515045	4.19	5.39	4.7	0.321839	0.893	0.364288	1.15	O96000;Q96II6;H3BPJ9;H3BV16	O96000;Q96II6;H3BPJ9;H3BV16	NADH dehydrogenase [ubiquinone] 1 beta subcomplex subunit 10	NDUFB10	4	0.000224	0.00121	0.00094	0.00105	4.39225e-05	0.00015941	0.000448411	0.000247169
0.00012805	6.095e-05	7.82e-05	0.0001715	0.0006105	0.0007375	0.00119	0.001195	0.00107	0.001045	0.0006905	0.001105	0.0729268	2.00013e-05	0.0028034	5.69	12.9	10.6	0.0215768	0.535	0.205506	1.22	Q13501;E7EMC7;Q13501-2;E3W990;E9PFW8;C9JRJ8;C9J6J8;D6RBF1	Q13501;E7EMC7;Q13501-2;E3W990;E9PFW8	Sequestosome-1	SQSTM1	8	8.9e-05	0.00115	0.000506	0.000947	3.70196e-05	8.27326e-05	0.000273145	0.000232241
0.0001775	0.0001275	0.000131	0.0002875	0.0002695	0.001225	0.00115	0.001175	0.001085	0.0010165	0.0003695	0.0010305	0.22862	5.91673e-06	0.0391813	4.09	7.83	5.55	0.161756	0.737	0.206168	1.41	O43819;C9JBU1	O43819	Protein SCO2 homolog, mitochondrial	SCO2	2	0.000145	0.00114	0.000595	0.000807	2.52458e-05	8.70573e-05	0.000492822	0.000368783
0.0002405	0.000223	0.000246	0.000146	0.000679	0.0001405	0.000811	0.0008465	0.00115	0.000702	0.0002335	0.0008265	0.657955	0.0029106	0.124104	0.882	3.95	2.48	0.0421768	0.355	0.172589	1.59	P68032;P68133;P62736;P63267;Q5T8M7;A6NL76;Q5T8M8;P63267-2;F6QUT6;F6UVQ4;C9JFL5;B8ZZJ2;F8WB63;C9JUM1;F8WCH0	P68032;P68133;P62736;P63267;Q5T8M7;A6NL76;Q5T8M8;P63267-2	Actin, alpha cardiac muscle 1;Actin, alpha skeletal muscle;Actin, aortic smooth muscle;Actin, gamma-enteric smooth muscle	ACTC1;ACTA1;ACTA2;ACTG2	15	0.000237	0.000935	0.000209	0.000587	3.87101e-05	0.000183325	0.000237645	0.000289991
0.0006845	0.0003775	0.0002695	0.0006235	0.001115	0.0006585	0.0009465	0.000858	0.00111	0.000945	0.000813	0.0008915	0.152425	0.0217731	0.0278538	1.8	2.19	1.99	0.379301	0.904	0.348079	1.1	P53621;P53621-2	P53621;P53621-2	Coatomer subunit alpha;Xenin;Proxenin	COPA	2	0.000444	0.000971	0.000799	0.000883	0.000198731	0.000142222	0.000249909	8.53037e-05
8.42e-05	5.375e-05	6.605e-05	0.000327	0.00075	0.001007	0.0007605	0.000616	0.000926	0.000799	0.0005625	0.0008925	0.034249	0.00147699	0.00227546	10.2	11.3	11	0.754583	0.925	0.909049	1.02	Q00587;Q00587-2;B0QYC8;B0QYC7;B0QYC6	Q00587;Q00587-2	Cdc42 effector protein 1	CDC42EP1	5	6.8e-05	0.000767	0.000695	0.000751	3.15216e-05	0.000150731	0.000340045	0.000175047
0.000184	0.000114	0.0001029	0.0005035	0.00114	0.000824	0.000772	0.000871	0.0008335	0.0009385	0.000992	0.0009765	0.0205857	5.59845e-05	9.83025e-06	6.15	6.18	7.25	0.987904	0.849	0.0121017	0.852	O75746;B3KR64	O75746;B3KR64	Calcium-binding mitochondrial carrier protein Aralar1	SLC25A12	2	0.000134	0.000826	0.000823	0.000969	4.09204e-05	8.58877e-05	0.000286386	6.51101e-05
0.0001695	0.00010705	9.785e-05	0.0004095	0.0005975	0.001965	0.000747	0.00098	0.0007205	0.00127	0.0005125	0.0009605	0.152403	0.00127087	0.0233344	7.93	6.53	7.31	0.742787	1.08	0.696436	0.893	P04049;P04049-2;B4E0X2;H7C155;P15056;H7C560;H7C4S5	P04049;P04049-2;B4E0X2;H7C155	RAF proto-oncogene serine/threonine-protein kinase	RAF1	7	0.000125	0.000816	0.000991	0.000914	3.98112e-05	0.000208376	0.000790997	0.000355623
0.0002925	0.0001875	0.0001705	0.000284	0.000182	0.000649	0.0005935	0.0006945	0.000728	0.000691	0.0004715	0.0006705	0.351051	0.00121134	0.00779287	1.71	3.1	2.82	0.111271	0.608	0.492464	1.1	O75616;J3QRV9;J3QSB2;O75616-2;J3QT61;K7EQJ8	O75616;J3QRV9;J3QSB2;O75616-2;J3QT61	GTPase Era, mitochondrial	ERAL1	6	0.000217	0.000672	0.000372	0.000611	6.05563e-05	0.00011997	0.000221448	0.000137194
0.00025	0.0002015	0.000201	0.000343	0.0010975	0.00028	0.0008555	0.0005555	0.0009	0.0005025	0.000479	0.0003815	0.247493	0.00721327	0.00424641	2.63	3.54	2.09	0.526455	1.26	0.0506682	1.7	Q9BVA1	Q9BVA1	Tubulin beta-2B chain	TUBB2B	1	0.000218	0.000771	0.000573	0.000454	3.50807e-05	0.000170833	0.000435809	0.00010287
1.22e-05	1.0675e-05	4.78001e-06	0.000215	0.0005685	0.00107	0.000957	0.0009375	0.000895	0.001025	0.000432	0.001012	0.0701783	9.6385e-07	0.0141278	67.1	101	89.5	0.277991	0.75	0.615354	1.13	Q05655;Q05655-2;C9K0E3;C9J9P1;C9JZU8	Q05655;Q05655-2	Protein kinase C delta type	PRKCD	5	9.21e-06	0.00093	0.000618	0.000824	4.71613e-06	5.38678e-05	0.00039059	0.000308829
0.0001332	0.000189	0.0001635	0.0001825	0.0009015	0.0005165	0.000578	0.000661	0.000622	0.0004315	0.000193	0.000407	0.149078	9.22332e-05	0.0785858	3.29	3.83	2.12	0.699265	1.55	0.025349	1.8	P04350;M0R042;M0R278;M0QYM7;M0QZL7;M0QY85;M0QX14;M0QY37;M0R0X0;M0R1I1	P04350	Tubulin beta-4A chain	TUBB4A	10	0.000162	0.00062	0.000533	0.000344	4.17882e-05	0.000196114	0.000338257	0.000119671
0.0002665	0.000173	0.000123	0.000424	0.000734	0.000479	0.0007315	0.000697	0.0008985	0.0008135	0.000707	0.000762	0.0264749	0.00143512	0.000387474	2.91	4.14	4.06	0.113762	0.717	0.841211	1.02	P23258;Q9NRH3;K7EIS0;K7EKE5	P23258;Q9NRH3;K7EIS0;K7EKE5	Tubulin gamma-1 chain;Tubulin gamma-2 chain	TUBG1;TUBG2	4	0.000188	0.000776	0.000546	0.000761	6.68923e-05	0.000110631	0.000149137	5.15348e-05
6.205e-05	2.945e-05	3.255e-05	0.000294	0.0004435	0.000949	0.000696	0.0008885	0.00084	0.000728	0.0007285	0.0006115	0.0585233	0.000198631	8.7324e-05	13.6	19.5	16.7	0.299258	0.814	0.163335	1.17	Q8WXG6-4;Q8WXG6-5;Q8WXG6-8;Q8WXG6-6;Q8WXG6-2;Q8WXG6-3;Q8WXG6;Q8WXG6-7;F8W8U2;C9J6B0;C9K0L0;C9JLZ9;C9JM97	Q8WXG6-4;Q8WXG6-5;Q8WXG6-8;Q8WXG6-6;Q8WXG6-2;Q8WXG6-3;Q8WXG6;Q8WXG6-7	MAP kinase-activating death domain protein	MADD	13	4.13e-05	0.000808	0.000562	0.00069	3.94445e-05	0.000153249	0.000334791	0.000400009
0.0001065	7.455e-05	9.645e-05	0.0002255	0.000346	0.001325	0.000892	0.0008055	0.000774	0.0006795	0.0007185	0.000643	0.196192	3.66759e-05	1.58208e-05	6.83	8.9	7.35	0.613018	0.929	0.0258051	1.21	P48730-2	P48730-2			1	9.26e-05	0.000824	0.000632	0.00068	1.58241e-05	6.93935e-05	0.00056068	0.000230415
0.0003305	0.000174	0.000175	0.0003455	0.000181	0.0006215	0.000779	0.0007405	0.0007385	0.000609	0.000458	0.000621	0.322974	0.000605704	0.0104051	1.69	3.32	2.49	0.0457406	0.68	0.0245958	1.34	P09543;P09543-2;K7ERC4;K7ERZ0;C9K0L8;K7EN66	P09543;P09543-2;K7ERC4;K7ERZ0;C9K0L8;K7EN66	2,3-cyclic-nucleotide 3-phosphodiesterase	CNP	6	0.000226	0.000753	0.000383	0.000563	8.16873e-05	7.20336e-05	0.000199587	9.42001e-05
0.000148	0.000131	0.00011815	0.000637	0.00222	0.000838	0.00072	0.000627	0.0007585	0.0007035	0.0005835	0.0005615	0.0917274	0.000141087	0.000423093	9.29	5.3	4.65	0.348263	2	0.219585	1.14	Q9Y285;B4E363;K7ER00;K7ER16;K7EPH2;K7EK06;K7ERS0	Q9Y285;B4E363;K7ER00;K7ER16	Phenylalanine--tRNA ligase alpha subunit	FARSA	7	0.000132	0.000702	0.00123	0.000616	2.92084e-05	8.14607e-05	0.000792731	7.03685e-05
0.000193	0.0001885	0.0001735	0.0003395	0.001635	0.0006565	0.0007785	0.000739	0.000811	0.000962	0.0006245	0.0007235	0.15062	1.06694e-05	0.00431182	4.74	4.2	4.17	0.808956	1.14	0.954826	1.01	Q3ZCQ8-2;Q3ZCQ8;Q3ZCQ8-3;M0R2F8;M0R0C3;M0R003;M0R1Y4;M0R2Q2;M0R2D2;M0R303;M0R2Z3;M0QXC3	Q3ZCQ8-2;Q3ZCQ8;Q3ZCQ8-3;M0R2F8;M0R0C3	Mitochondrial import inner membrane translocase subunit TIM50	TIMM50	12	0.000185	0.000776	0.000876	0.00077	2.10039e-05	6.96184e-05	0.000608176	0.000189552
0.0004185	0.000254	0.0002365	0.0003765	5.925e-05	0.000619	0.000719	0.0007245	0.000817	0.0004785	0.0004175	0.000757	0.791745	0.00242463	0.106582	1.16	2.49	1.82	0.0717026	0.638	0.137351	1.37	P60468	P60468	Protein transport protein Sec61 subunit beta	SEC61B	1	0.000303	0.000754	0.000352	0.000551	9.15249e-05	6.59944e-05	0.00025267	0.000191084
1.945e-11	1.46e-11	1.285e-11	0.00025	0.0008945	0.000239	0.0005615	0.00067	0.000756	0.0005445	0.00028	0.000603	0.100407	0.000297841	0.00871874	29500000	42400000	30500000	0.419336	0.967	0.177452	1.39	Q9Y297;Q68DS0;Q5T1W7	Q9Y297;Q68DS0	F-box/WD repeat-containing protein 1A	BTRC;DKFZp781N011	3	1.56e-11	0.000662	0.00046	0.000476	3.10061e-12	9.67005e-05	0.000561937	0.00015914
0.0005085	0.000247	0.0002265	0.000205	0.000366	0.0002975	0.000715	0.0005245	0.000757	0.0008805	0.0008335	0.000907	0.729662	0.0429874	0.00424184	0.885	2.03	2.67	0.0116661	0.331	0.049466	0.762	P60891;P11908-2;P11908;P21108;B4DNL6;B1ALA9;B1ALA7;D3YTJ7;H7C540;A6NMS2	P60891;P11908-2;P11908;P21108;B4DNL6;B1ALA9;B1ALA7	Ribose-phosphate pyrophosphokinase 1;Ribose-phosphate pyrophosphokinase 2;Ribose-phosphate pyrophosphokinase 3;Ribose-phosphate pyrophosphokinase	PRPS1;PRPS2;PRPS1L1	10	0.000327	0.000665	0.000289	0.000874	0.000149044	0.000132682	7.35007e-05	0.000104614
5.365e-05	5.92e-05	4.51e-05	0.0004245	0.006135	0.00158	0.00118	0.00116	0.000784	0.0010505	0.000716	0.0008195	0.201642	0.00155154	0.00121705	51.5	19.8	16.4	0.392989	3.15	0.331356	1.21	O00311;J3KQS2;B1AMW7	O00311;J3KQS2	Cell division cycle 7-related protein kinase	CDC7	3	5.27e-05	0.00104	0.00271	0.000861	1.30337e-05	0.000221226	0.00271404	0.000219109
7.24e-05	6.025e-05	4.63e-05	0.00015175	8.5e-05	0.000978	0.0007965	0.0006655	0.000781	0.0008045	0.0001995	0.0004145	0.295721	8.13559e-05	0.0801317	6.8	12.5	7.93	0.302922	0.858	0.205188	1.58	P48729-2;P48729;H0Y9X2;U3KQK7;U3KPX3;U3KQ83;D6RGE5;E5RG27	P48729-2;P48729;H0Y9X2	Casein kinase I isoform alpha	CSNK1A1	8	5.97e-05	0.000748	0.000406	0.000473	1.35431e-05	7.65105e-05	0.000447729	0.000325295
8.335e-05	4.12e-05	5.01e-05	0.0003235	0.000262	0.000986	0.0009555	0.0009285	0.000857	0.0006005	0.0002975	0.0007805	0.115332	1.17313e-05	0.0239627	8.25	15.7	9.61	0.170508	0.858	0.0696786	1.63	J3KPS0;Q9NXW2-2;Q9NXW2	J3KPS0;Q9NXW2-2;Q9NXW2	DnaJ homolog subfamily B member 12	DNAJB12	3	5.82e-05	0.000913	0.00048	0.00056	2.19122e-05	0.000118836	0.000410205	0.000252845
0.0002155	0.0001735	0.000171	0.0003015	0.000267	0.0009355	0.000632	0.0006595	0.000671	0.0006175	0.000323	0.0004805	0.22202	1.45587e-05	0.0292243	2.68	3.5	2.54	0.521211	1.06	0.103408	1.38	Q9H992;B7Z7P5;F5H6W4	Q9H992;B7Z7P5;F5H6W4	E3 ubiquitin-protein ligase MARCH7	2007-03-01	3	0.000187	0.000654	0.000501	0.000474	2.53436e-05	5.98878e-05	0.000336969	0.000161391
0.0002005	0.000322	0.0001345	0.0001805	0.0006065	0.000319	0.0004905	0.000487	0.000753	0.0005875	0.000465	0.000786	0.335857	0.0261199	0.0221341	1.68	2.63	2.8	0.24603	0.602	0.793217	0.941	P04637;P04637-4;P04637-3;J3KP33;P04637-2;P04637-6;P04637-5;E7EQX7;P04637-7;P04637-9;P04637-8;E7ESS1;E7EMR6;E9PFT5;S4R334;E9PCY9	P04637;P04637-4;P04637-3;J3KP33;P04637-2;P04637-6;P04637-5;E7EQX7;P04637-7	Cellular tumor antigen p53	TP53	16	0.000219	0.000577	0.000369	0.000613	8.514e-05	0.000145353	0.000195345	0.000162386
6.155e-05	4.945e-05	4.43e-05	0.0001285	0.0002675	0.0005075	0.0006075	0.0005635	0.000664	0.0004355	0.0002275	0.000453	0.0875838	4.55927e-05	0.0115959	5.82	11.8	7.19	0.0533767	0.809	0.0372665	1.64	O00116;B8ZZ81	O00116;B8ZZ81	Alkyldihydroxyacetonephosphate synthase, peroxisomal	AGPS	2	5.18e-05	0.000612	0.000301	0.000372	9.0197e-06	5.12734e-05	0.000179217	0.000119755
0.0001325	8.165e-05	7.555e-05	0.000263	0.0004615	0.000706	0.0004895	0.0005675	0.0007375	0.000795	0.0005165	0.0008345	0.0424237	0.00265234	0.00368676	4.94	6.2	7.41	0.45711	0.667	0.39819	0.837	Q9C0C7-5;Q9C0C7;Q9C0C7-3;Q9C0C7-2;Q9C0C7-4;Q9C0C7-6;C9JJE7;H0YE34;D6R969;H3BQW6;Q6ZPB2;J3KP25	Q9C0C7-5;Q9C0C7;Q9C0C7-3;Q9C0C7-2;Q9C0C7-4;Q9C0C7-6	Activating molecule in BECN1-regulated autophagy protein 1	AMBRA1	12	9.65e-05	0.000598	0.000477	0.000715	3.17149e-05	0.000126204	0.000203088	0.000162061
6.745e-05	0.0002055	0.0001315	0.0007125	0.000146	0.000863	0.000674	0.0007275	0.0006335	0.001195	0.000943	0.0010825	0.119011	0.000354988	0.0003498	4.07	5.03	7.97	0.659525	0.511	0.00708528	0.631	P04062;P04062-2;J3KQG4;J3KQK9;F5H241;P04062-3	P04062;P04062-2;J3KQG4;J3KQK9;F5H241;P04062-3	Glucosylceramidase	GBA	6	0.000135	0.000678	0.00055	0.00107	0.00016646	6.16846e-05	0.000394459	0.000154429
0.0002815	0.0001282	0.0001335	0.00047	0.000382	0.00117	0.000965	0.0009	0.000625	0.00119	0.0007365	0.000984	0.124618	0.00496121	0.00492613	3.72	4.59	5.36	0.594641	0.695	0.449691	0.857	O94826	O94826	Mitochondrial import receptor subunit TOM70	TOMM70A	1	0.000181	0.000831	0.000674	0.000969	8.37265e-05	0.000177644	0.000387162	0.000204886
0.00010025	0.0001445	0.0001675	0.0002155	0.00212	0.0003645	0.000587	0.0007925	0.0006665	0.000504	0.000178	0.000697	0.280629	0.000984919	0.102504	6.55	4.96	3.34	0.740657	1.96	0.243892	1.48	Q71U36;Q71U36-2;F5H5D3;Q9BQE3;Q13748;Q13748-2;Q6PEY2;F8VQQ4;F8VVB9;C9J2C0;Q9NY65;Q9NY65-2;F8VS66;F8VRZ4;F8VWV9;F8VX09;F8VRK0;F8W0F6;F8VXZ7	Q71U36;Q71U36-2;F5H5D3;Q9BQE3;Q13748;Q13748-2;Q6PEY2;F8VQQ4	Tubulin alpha-1A chain;Tubulin alpha-1C chain;Tubulin alpha-3C/D chain;Tubulin alpha-3E chain	TUBA1A;TUBA1C;TUBA3C;TUBA3E	19	0.000137	0.000682	0.000901	0.00046	4.10824e-05	0.000112957	0.00108902	0.000248423
0.0002275	0.0001355	0.000135	0.0005665	0.0002385	0.0007705	0.000579	0.000622	0.000617	0.0007625	0.0005445	0.0006125	0.0853989	0.000196663	0.00267034	3.17	3.65	3.86	0.630738	0.821	0.634295	0.947	Q8N490-2	Q8N490-2			1	0.000166	0.000606	0.000525	0.00064	5.20132e-05	2.72208e-05	0.000240081	0.00010472
7.77e-05	5.685e-05	3.87e-05	0.000168	0.00011075	0.0004645	0.00051	0.0005535	0.000634	0.0004645	0.0004455	0.000499	0.15979	0.000181504	2.84459e-05	4.29	9.8	8.13	0.0511512	0.528	0.0718841	1.21	O75153;K7EIG1;I3L318	O75153;K7EIG1	Protein KIAA0664	KIAA0664	3	5.77e-05	0.000566	0.000248	0.00047	2.30397e-05	0.00015609	0.00018242	5.40167e-05
0.000323	0.000143	0.000223	0.000551	0	0.0006525	0.0007215	0.000703	0.0005775	0.000555	0.0006735	0.000566	0.458557	0.00315923	0.00460157	1.75	2.9	2.6	0.269258	0.671	0.305756	1.12	C9JNU6;Q9Y241;C9JAW5	C9JNU6;Q9Y241;C9JAW5	HIG1 domain family member 1A	HIGD1A	3	0.00023	0.000667	0.000401	0.000598	0.000128936	8.75099e-05	0.000316526	8.22062e-05
1.945e-11	1.46e-11	1.285e-11	0.000513	0.00058	0.00182	0.000747	0.0010095	0.000662	0.0008005	0.0007355	0.000809	0.0843179	0.00152447	4.63948e-06	62200000	51600000	50000000	0.725557	1.24	0.830325	1.03	F6WH68;Q9NZ71-2;Q9NZ71-6;Q9NZ71-7;Q9NZ71;Q9NZ71-4;Q9NZ71-8;Q9NZ71-9;D6RA96;Q9NZ71-5	F6WH68;Q9NZ71-2;Q9NZ71-6;Q9NZ71-7;Q9NZ71;Q9NZ71-4;Q9NZ71-8;Q9NZ71-9;D6RA96	Regulator of telomere elongation helicase 1	RTEL1	10	1.56e-11	0.000806	0.000972	0.000782	3.10061e-12	0.000167565	0.000659489	5.46906e-05
0.0002825	0.000263	0.000217	0.000471	0.00204	0.0007695	0.0006245	0.000674	0.000595	0.000692	0.0005655	0.000753	0.156208	0.000234905	0.00207051	4.3	2.48	2.64	0.391406	1.63	0.550081	0.942	Q96TA2;Q96TA2-2;Q96TA2-3;Q5T8D1;R4GNA5;Q5T8D2	Q96TA2;Q96TA2-2;Q96TA2-3	ATP-dependent zinc metalloprotease YME1L1	YME1L1	6	0.000254	0.000631	0.00109	0.00067	4.79527e-05	6.20876e-05	0.000746137	9.018e-05
0.0001625	0.0001015	7.59e-05	0.000191	0.000188	0.0007305	0.0005215	0.00047	0.000543	0.000542	0.0004405	0.000466	0.231809	0.000290193	0.000753172	3.26	4.52	4.26	0.478983	0.765	0.486074	1.06	Q96EY1;Q96EY1-2;I3L1T6	Q96EY1;Q96EY1-2;I3L1T6	DnaJ homolog subfamily A member 3, mitochondrial	DNAJA3	3	0.000113	0.000511	0.00037	0.000483	4.01268e-05	4.22067e-05	0.00028212	5.12831e-05
4.635e-05	4.07e-05	4.405e-05	0.000477	0.00129	0.000601	0.0004775	0.000556	0.0005625	0.0005315	0.0003835	0.0005805	0.0420317	5.7952e-05	0.00154758	18.1	12.2	11.4	0.368896	1.58	0.634523	1.07	O75880;J3QL56	O75880;J3QL56	Protein SCO1 homolog, mitochondrial	SCO1	2	4.37e-05	0.000532	0.000789	0.000498	5.91016e-06	5.08615e-05	0.00042061	0.000158432
1.945e-11	1.46e-11	1.285e-11	0	0	0.0002205	0.000444	0.0003495	0.0005405	0.0003475	0	0.000415	0.373901	0.00128399	0.119224	4710000	28500000	11800000	0.0156096	0.398	0.244926	2.4	Q8NHW5	Q8NHW5	60S acidic ribosomal protein P0-like	RPLP0P6	1	1.56e-11	0.000445	7.36e-05	0.000185	3.10061e-12	9.02937e-05	0.000115134	0.000204472
0.000147	0.0001075	8.6e-05	0.0003855	0.000214	0.000557	0.000494	0.0005225	0.0005745	0.000538	0.0005505	0.0005595	0.053904	0.000147005	2.10409e-05	3.4	4.67	4.84	0.227825	0.702	0.479265	0.965	Q6P4A7;E9PGB5;Q6P4A7-2;Q6P4A7-3;B1AMV7	Q6P4A7;E9PGB5;Q6P4A7-2	Sideroflexin-4	SFXN4	5	0.000113	0.00053	0.000386	0.000549	3.44568e-05	4.29985e-05	0.000159376	6.88769e-05
8.755e-05	6.555e-05	4.25e-05	0.0001495	0.0007095	0.0005615	0.0005405	0.0004455	0.0005175	0.000262	0.000251	0.000262	0.0720017	0.000156636	0.000139214	7.26	7.69	3.96	0.878585	1.83	0.00109044	1.94	Q9H078;Q9H078-2;H0YGM0;Q9H078-4;Q9H078-3;F5GX99;B4DXW4;H0YFF5;Q7Z777;S4R372;F5H7A5;F5H392	Q9H078;Q9H078-2;H0YGM0;Q9H078-4;Q9H078-3;F5GX99;B4DXW4	Caseinolytic peptidase B protein homolog	CLPB	12	6.52e-05	0.000501	0.000474	0.000258	2.0801e-05	5.32152e-05	0.00039042	4.35279e-05
0.000209	0.0001575	0.000177	0.0002025	0.0004755	0.0005215	0.00048	0.0005185	0.000542	0.000495	0.0003395	0.0005295	0.0956108	0.000144982	0.0105534	2.21	2.84	2.51	0.32414	0.879	0.390607	1.13	Q8WVX9;E9PNW8;E9PPB8	Q8WVX9;E9PNW8	Fatty acyl-CoA reductase 1	FAR1	3	0.000181	0.000514	0.0004	0.000455	2.52033e-05	4.87922e-05	0.000158678	9.24803e-05
0.0001039	0.000418	6.65e-05	0.000435	0.0008505	0.0017	0.000835	0.001204	0.0007255	0.001238	0.0008575	0.0015	0.10892	0.0165303	0.00993236	5.07	4.69	6.11	0.862645	0.83	0.30579	0.768	Q6R327-3;Q6R327	Q6R327-3;Q6R327	Rapamycin-insensitive companion of mTOR	RICTOR	2	0.000196	0.00092	0.000995	0.0012	0.000253104	0.000341065	0.00060661	0.000345252
3.6e-05	3.265e-05	2.415e-05	6.825e-05	4.01e-05	0.000294	0.0003735	0.000485	0.0005635	0.0003565	0.000149	0.0002391	0.268824	0.00131055	0.0225463	4.33	15.3	8.02	0.0251686	0.541	0.0503569	1.91	Q15773;F5H0Y3	Q15773	Myeloid leukemia factor 2	MLF2	2	3.09e-05	0.000474	0.000134	0.000248	7.05476e-06	0.00015069	0.000134946	0.00016819
0.0001415	0.0001015	6.35e-05	0.000258	0.0027	0.0002515	0.0005755	0.0006065	0.0005645	0.000759	0.0003595	0.000611	0.300995	4.90689e-05	0.0162116	10.5	5.7	5.64	0.581912	1.86	0.963781	1.01	P55209;H0YIV4;F5H4R6;F8W0J6;B3KNT8;B7Z9C2;F8VV59;F8VY35;F8W118;F8W020;H0YHC3;B3KV44;H0YH88;F8VRJ2;F8VUX1;F8VXI6;F8VVB5;B7Z4K9;F8VUC3	P55209;H0YIV4;F5H4R6;F8W0J6;B3KNT8;B7Z9C2;F8VV59;F8VY35;F8W118;F8W020;H0YHC3;B3KV44;H0YH88;F8VRJ2;F8VUX1;F8VXI6;F8VVB5	Nucleosome assembly protein 1-like 1	NAP1L1	19	0.000102	0.000582	0.00107	0.000576	8.33862e-05	9.03502e-05	0.00126991	0.00023832
2.285e-05	1.46e-11	9.00001e-06	0.000415	0.000767	0.001015	0.000581	0.0005015	0.000518	0.000881	0.000532	0.0007975	0.0143403	3.14644e-05	0.00232796	68.9	50.2	69.3	0.321137	0.994	0.132776	0.724	C9JME2;Q9Y4F1-2;Q9Y4F1;M0QXT1;H0Y783;M0QYB0;Q9Y4F1-3	C9JME2;Q9Y4F1-2;Q9Y4F1	FERM, RhoGEF and pleckstrin domain-containing protein 1	FARP1	7	1.06e-05	0.000534	0.000732	0.000737	1.86501e-05	4.18479e-05	0.000292566	0.000180143
0.000142	0.0001265	1.285e-11	0.0008365	0	0.0007865	0.0008575	0.000668	0.0004675	0.001545	0.000545	0.0006295	0.175469	0.00903059	0.0648797	6.04	7.42	10.1	0.695779	0.597	0.514951	0.733	P18754-2;P18754;C9JW69;C9JQZ4;C9J3R0;C9JMJ4;C9JRH2	P18754-2;P18754;C9JW69;C9JQZ4;C9J3R0;C9JMJ4;C9JRH2	Regulator of chromosome condensation	RCC1	7	8.95e-05	0.000664	0.000541	0.000906	8.41074e-05	0.000241415	0.00048023	0.0005976
0.000114	8.15e-05	0.000148	8.765e-05	0.0006065	0.0002	0.0003925	0.000367	0.000443	0.000237	0.0002035	0.0004155	0.311981	0.000626552	0.067311	2.6	3.5	2.49	0.553628	1.04	0.171798	1.4	P40937;P40937-2;F8W9B4;F5H5S0	P40937;P40937-2;F8W9B4	Replication factor C subunit 5	RFC5	4	0.000115	0.000401	0.000298	0.000285	9.35e-05	4.8377e-05	0.000247684	0.00016198
0.000111	8e-05	4.105e-05	0.0001335	0.00118	0.0002365	0.0003915	0.000294	0.000373	0.000389	0.0001815	0.0002635	0.258265	0.00158397	0.0344187	4.14	4.56	3.6	0.649777	1.15	0.328731	1.27	Q96RT7;Q96RT7-3;Q96RT7-2;E7EQL8	Q96RT7;Q96RT7-3;Q96RT7-2;E7EQL8	Gamma-tubulin complex component 6	TUBGCP6	4	7.73e-05	0.000353	0.00032	0.000278	3.3171e-05	8.4848e-05	0.000430837	0.000117725
0.00011405	0.000134	5.3e-05	0.0001185	0.000553	0.0001625	0.0003885	0.0002405	0.000432	0.000224	0.0001725	0.00042	0.273918	0.0157464	0.0959805	1.85	3.52	2.71	0.639942	0.682	0.439759	1.3	P04792;F8WE04	P04792;F8WE04	Heat shock protein beta-1	HSPB1	2	0.0001	0.000354	0.000186	0.000272	4.14048e-05	0.000104585	0.000189561	0.000133598
0.0002575	0.0001255	0.0001225	0.000234	0.000252	0.0004075	0.0004835	0.000391	0.000413	0.000426	0.0003495	0.000508	0.141824	0.00769362	0.0153193	1.77	2.55	2.54	0.100531	0.697	0.981345	1	Q9Y4W6;K7EP56	Q9Y4W6	AFG3-like protein 2	AFG3L2	2	0.000168	0.000429	0.000298	0.000428	6.90799e-05	6.3302e-05	9.15201e-05	0.000107033
2.3e-05	5.155e-05	1.715e-05	0.0001015	0	0.0003815	0.000474	0.000442	0.000494	0.000286	0.000125	0.0003035	0.31849	1.86285e-05	0.0229192	5.27	15.4	7.79	0.0549346	0.676	0.0169134	1.97	P62877	P62877	E3 ubiquitin-protein ligase RBX1	RBX1	1	3.06e-05	0.00047	0.000161	0.000238	2.2573e-05	4.17746e-05	0.000176943	8.97495e-05
0.0002195	0.000143	0.0001535	0.0002215	0.000287	0.000352	0.0004225	0.0003895	0.000414	0.000356	0.000446	0.000369	0.0618077	0.000796661	0.00408823	1.67	2.38	2.27	0.0352536	0.735	0.571401	1.05	O95168;O95168-2;C9JXQ9;F2Z3P9	O95168;O95168-2;C9JXQ9;F2Z3P9	NADH dehydrogenase [ubiquinone] 1 beta subcomplex subunit 4	NDUFB4	4	0.000172	0.000409	0.000287	0.00039	4.03808e-05	2.96762e-05	6.75642e-05	6.13544e-05
8.87e-05	4.79e-05	2.975e-05	0.000145	0.000293	0.000237	0.0003825	0.000387	0.000393	0.0005545	0.000236	0.0004575	0.0218915	4.74794e-05	0.0197498	3.17	6.98	7.49	0.0198228	0.424	0.777552	0.932	Q9BZF1;Q9BZF1-2;Q9BZF1-3;F8VQX7;F8VUA7;F8VZ43;F8VVE7;F8VVD3	Q9BZF1;Q9BZF1-2;Q9BZF1-3;F8VQX7;F8VUA7;F8VZ43;F8VVE7;F8VVD3	Oxysterol-binding protein-related protein 8;Oxysterol-binding protein	OSBPL8	8	5.55e-05	0.000387	0.000176	0.000416	3.56727e-05	3.03372e-05	0.000104016	0.000149337
1.945e-11	1.46e-11	1.285e-11	0	0	0	0.000435	0.0002455	0.000409	0.000483	5.88e-05	0.000205	0.00137589	0.00360341	0.115997	0	23200000	7950000	0.00360341	0	0.453793	2.92	P61978;Q5T6W1;S4R359;S4R457	P61978;Q5T6W1	Heterogeneous nuclear ribonucleoprotein K	HNRNPK	4	1.56e-11	0.000363	0	0.000124	3.10061e-12	0.000106175	0	0.000192586
7.14e-05	5.75e-05	4.77e-05	0.000188	0.0001255	0.0004615	0.000319	0.0003235	0.000472	0.0005805	0.000315	0.000249	0.125954	0.00352038	0.0336194	4.39	6.31	6.48	0.379929	0.677	0.933791	0.974	A3KMH1;A3KMH1-3;A3KMH1-2	A3KMH1;A3KMH1-3;A3KMH1-2	Uncharacterized protein KIAA0564	KIAA0564	3	5.89e-05	0.000372	0.000258	0.000381	1.07491e-05	9.7579e-05	0.000160731	0.00018317
4.48e-05	3.98e-05	3.09e-05	0.091	0.07475	0.172	0.000973	0.0004635	0.00057	0.00437	0.00399	0.003345	0.0200868	0.015335	0.000207511	2920	17.3	101	0.0204574	28.8	0.000660046	0.171	Q9NWT6;E9PL41;E9PNR8	Q9NWT6	Hypoxia-inducible factor 1-alpha inhibitor	HIF1AN	3	3.85e-05	0.000668	0.113	0.0039	1.24919e-05	0.000442941	0.047006	0.000640363
5.41e-05	3.955e-05	4.28e-05	0.000542	0.001155	0.0008905	0.0006145	0.0006695	0.0004825	0.00104	0.0008085	0.00118	0.0100217	0.000616975	0.000883803	18.9	12.9	22.2	0.215131	0.854	0.0259023	0.584	Q9BVQ7;Q9BVQ7-2;Q9BVQ7-3;H0YCA5	Q9BVQ7;Q9BVQ7-2;Q9BVQ7-3	Spermatogenesis-associated protein 5-like protein 1	SPATA5L1	4	4.55e-05	0.000589	0.000862	0.00101	7.12839e-06	0.00011006	0.000287659	0.000262779
7.24e-05	9.45001e-06	8.45e-05	0.0002615	0.0009965	0.0008745	0.0003155	0.0004405	0.0003845	0.0005265	0.000281	0.0005365	0.0456072	0.00164594	0.010608	12.8	6.85	8.07	0.22434	1.59	0.497591	0.849	P08237-3;P08237;P08237-2;F8VP00;P17858-2;P17858;F8VZQ1;F8VNX2;F8VX13;F8VSL1;F8VW30;F8VSF7;F8W1J8;F8VSF5;F8VZ53;H0YHB8	P08237-3;P08237;P08237-2	6-phosphofructokinase, muscle type	PFKM	16	5.55e-05	0.00038	0.00071	0.000448	6.5144e-05	6.25617e-05	0.000360108	0.00013329
0.000173	9.895e-05	7.43e-05	0.0001225	0.000346	0.0001885	0.0003255	0.000395	0.000363	0.0003395	0.0001795	0.000339	0.226956	0.00236302	0.0488794	1.9	3.13	2.48	0.109405	0.766	0.257077	1.26	P53396;P53396-2;B4E3P0;K7ESG8;K7EIE7	P53396;P53396-2;B4E3P0	ATP-citrate synthase	ACLY	5	0.000115	0.000361	0.000219	0.000286	4.85406e-05	4.42781e-05	0.000108843	8.60283e-05
0.0001425	9.345e-05	8.375e-05	0.00010015	0	0.000193	0.0003355	0.00028	0.00035	0.000244	0.000248	0.000236	0.887304	0.00154584	0.0018269	0.916	3.02	2.28	0.0198454	0.402	0.0215509	1.33	Q13045;Q13045-2;Q13045-3;J3KS54;J3KS39;K7EQZ7;J3QLR6	Q13045;Q13045-2;Q13045-3;J3KS54	Protein flightless-1 homolog	FLII	7	0.000107	0.000322	9.76e-05	0.000243	3.54268e-05	4.31877e-05	8.65066e-05	4.30955e-05
1.395e-05	2.325e-05	1.515e-05	0	0.0001715	2.965e-05	9.455e-05	6.615e-05	0.000338	0.0001285	0.0002275	0.0002	0.402351	0.159882	0.00479567	3.84	9.52	10.6	0.382593	0.362	0.844312	0.897	P04908;Q7L7L0;Q93077	P04908;Q7L7L0;Q93077	Histone H2A type 1-B/E;Histone H2A type 3;Histone H2A type 1-C	HIST1H2AB;HIST3H2A;HIST1H2AC	3	1.75e-05	0.000166	6.7e-05	0.000185	2.01732e-05	0.000136508	8.45098e-05	5.46514e-05
0.000147	0.000108	6.8e-05	0.00014	0.000652	0.000277	0.000374	0.0003105	0.000393	0.0002935	0.00019	0.0003025	0.183292	0.00174183	0.0224608	3.31	3.34	2.44	0.986296	1.36	0.0911515	1.37	P22102;B4DJ93;P22102-2;F8WD69;C9JTV6;C9JBJ1;C9JKQ7;C9JZG2;H7C366	P22102;B4DJ93;P22102-2	Trifunctional purine biosynthetic protein adenosine-3;Phosphoribosylamine--glycine ligase;Phosphoribosylformylglycinamidine cyclo-ligase;Phosphoribosylglycinamide formyltransferase	GART	9	0.000107	0.000359	0.000356	0.000262	3.58849e-05	5.92204e-05	0.000238563	7.0564e-05
7.91e-05	5.715e-05	7.085e-05	0.0001615	0	0.0003235	0.0002765	0.000357	0.0003085	0.000324	0.0002215	0.0003985	0.378383	0.000541286	0.00896705	2.34	4.55	4.56	0.188746	0.514	0.991134	0.998	Q9BSJ2-4;Q9BSJ2;F2Z2B9;Q9BSJ2-3;B3KTU7	Q9BSJ2-4;Q9BSJ2;F2Z2B9;Q9BSJ2-3;B3KTU7	Gamma-tubulin complex component 2	TUBGCP2	5	6.9e-05	0.000314	0.000162	0.000315	1.25078e-05	0.000113777	0.000145143	9.42468e-05
0.00011495	3.465e-05	8.345e-05	0.0001805	0	0.000317	0.000281	0.0003175	0.0003345	0.0003005	0.0003715	0.0004585	0.404761	0.00116328	0.00431325	2.14	4	4.85	0.194137	0.44	0.24487	0.825	Q9NNW5;E9PDU5;E9PBK6	Q9NNW5;E9PDU5;E9PBK6	WD repeat-containing protein 6	WDR6	3	7.77e-05	0.000311	0.000166	0.000377	4.87718e-05	5.17056e-05	0.000142783	7.50955e-05
0.000145	7.05e-05	7.775e-05	0.000164	0.0003405	0.0005505	0.000152	0.0003065	0.000267	0.0003615	0.000218	0.0003705	0.0902715	0.0504477	0.0161997	3.6	2.48	3.24	0.41517	1.11	0.331232	0.763	Q9NRZ9;Q9NRZ9-2;Q9NRZ9-3;Q9NRZ9-5;Q9NRZ9-6;Q9NRZ9-4;Q9NRZ9-7;Q9NRZ9-8;Q9NW36;B1ALG6;Q9NRZ9-9;Q76H82	Q9NRZ9;Q9NRZ9-2;Q9NRZ9-3;Q9NRZ9-5;Q9NRZ9-6;Q9NRZ9-4	Lymphoid-specific helicase	HELLS	12	9.77e-05	0.000242	0.000352	0.000317	3.82796e-05	8.62083e-05	0.000195541	7.91687e-05
1.945e-11	1.46e-11	1.285e-11	0.000357	0.00073	0.000615	0.0003985	0.000446	0.0003545	0.0004785	0.0004385	0.0005365	0.00677068	0.000111316	6.9713e-05	36300000	25600000	31000000	0.21335	1.17	0.0942132	0.825	J3KQ26;F5H156;Q96C12;Q96C12-2;Q96C12-4;H3BS74;E7EMQ9;Q96C12-3	J3KQ26;F5H156;Q96C12;Q96C12-2;Q96C12-4;H3BS74;E7EMQ9;Q96C12-3	Armadillo repeat-containing protein 5	ARMC5	8	1.56e-11	0.0004	0.000567	0.000485	3.10061e-12	4.56722e-05	0.000172237	7.0093e-05
7.235e-05	6.885e-05	8.575e-05	0.000115	0.000586	7.085e-05	0.0002675	0.0002105	0.000314	0.000305	7.795e-05	0.000216	0.332596	0.00343757	0.134575	2.11	3.49	2.64	0.969944	0.8	0.425004	1.32	P05386	P05386	60S acidic ribosomal protein P1	RPLP1	1	7.56e-05	0.000264	0.00016	0.0002	1.23534e-05	6.4148e-05	0.000213225	0.000102709
3.11e-05	3.53e-05	3.205e-05	0.00010345	0.000724	0.0002235	0.0003105	0.0003405	0.0003195	0.000353	0.000149	0.00034	0.170088	5.42708e-06	0.019809	10.7	9.86	8.55	0.894712	1.25	0.554786	1.15	P67775;P67775-2;P62714;H0YC23;H0YBN9	P67775;P67775-2;P62714	Serine/threonine-protein phosphatase 2A catalytic subunit alpha isoform;Serine/threonine-protein phosphatase 2A catalytic subunit beta isoform	PPP2CA;PPP2CB	5	3.28e-05	0.000324	0.00035	0.000281	1.04804e-05	4.52217e-05	0.000294722	0.000117185
0.000154	9.685e-05	9.895e-05	0.000226	0.00199	0.000224	0.0002415	0.000259	0.0003035	0.000236	0.000201	0.0002735	0.302088	0.00450391	0.0128227	6.98	2.3	2.03	0.406647	3.43	0.326625	1.13	E7ESZ7;O95299;Q8WXC9;H7C2X4;H7C2W5;C9J6X0;Q8N1B9	E7ESZ7;O95299;Q8WXC9	NADH dehydrogenase [ubiquinone] 1 alpha subcomplex subunit 10, mitochondrial	NDUFA10	7	0.000116	0.000268	0.000813	0.000237	2.89988e-05	3.71779e-05	0.000911895	3.66137e-05
0.000139	9.22e-05	6.795e-05	0.0001415	0.000542	0.0002155	0.0003505	0.000284	0.0003415	0.0002145	0.0001375	0.000194	0.18435	0.00156497	0.0570441	3.01	3.26	1.83	0.847081	1.65	0.00990645	1.79	Q9BUF5;K7ESM5;K7EL29;K7ES63;K7EPE5;K7EN98;K7EJZ4;K7ERA8;K7EJ64;K7EQT3;K7ESQ3	Q9BUF5;K7ESM5	Tubulin beta-6 chain	TUBB6	11	9.96e-05	0.000325	0.0003	0.000182	3.54344e-05	3.79208e-05	0.000267526	4.40891e-05
0.000144	9.95e-05	3.725e-05	0.000156	0.0005755	0.0002865	0.0003245	0.000321	0.000424	0.000256	0.0002	0.000244	0.126744	0.00456594	0.0167387	3.62	3.81	2.49	0.900148	1.45	0.0311627	1.53	Q6NSI4;Q6NSI4-4;B1AQ74;Q6NSI4-3	Q6NSI4;Q6NSI4-4;B1AQ74;Q6NSI4-3	Uncharacterized protein CXorf57	CXorf57	4	9.36e-05	0.000356	0.000339	0.000233	5.37048e-05	0.000110774	0.000193258	3.05611e-05
6.745e-05	4.95e-05	6.4e-05	0.0001765	0.00109	0.0001245	0.0002415	0.0002555	0.0003145	0.00023	0.000165	0.000266	0.267743	0.000800304	0.00599344	7.67	4.48	3.65	0.572089	2.1	0.247327	1.23	O14925;Q5SRD1;B1APJ0;E9PB91;S4R2X5;E7EP42;H0Y6X5	O14925;Q5SRD1;B1APJ0;E9PB91;S4R2X5	Mitochondrial import inner membrane translocase subunit Tim23;Putative mitochondrial import inner membrane translocase subunit Tim23B	TIMM23;TIMM23B	7	6.03e-05	0.000271	0.000463	0.00022	9.25204e-06	3.8596e-05	0.000484609	4.99988e-05
0.000139	0.00010635	0.000111	0.000139	0	0.000254	0.000233	0.0002425	0.0003075	0.000271	0.0001535	0.000266	0.877106	0.00509225	0.048507	1.1	2.2	1.94	0.16694	0.569	0.530352	1.13	Q16795;F5H0J3	Q16795;F5H0J3	NADH dehydrogenase [ubiquinone] 1 alpha subcomplex subunit 9, mitochondrial	NDUFA9	2	0.000119	0.000261	0.000131	0.00023	2.11782e-05	3.83084e-05	0.000118942	6.91205e-05
7.57e-05	2.74e-05	1.285e-11	9.14e-05	0	0.000209	0.0003945	0.000326	0.000384	0.0003315	0.0002075	0.000154	0.364962	0.00040686	0.0261152	2.91	10.7	6.72	0.0139247	0.433	0.0728995	1.59	Q15185;B4DP11;B4DP21;B4DDC6;B4DHP2	Q15185;B4DP11;B4DP21;B4DDC6	Prostaglandin E synthase 3	PTGES3	5	3.44e-05	0.000368	0.0001	0.000231	4.13044e-05	5.88727e-05	0.000105847	9.11036e-05
1.945e-11	1.46e-11	1.285e-11	0.0001335	8.49e-05	0.0002585	0.000407	0.0005585	0.000323	0.0005395	0.00048	0.000547	0.0371331	0.00337511	1.61075e-05	9270000	27500000	33400000	0.0348389	0.278	0.268036	0.823	P34741;E9PBI9;E7ESK6;E5RHU3;E5RJB8	P34741;E9PBI9;E7ESK6;E5RHU3;E5RJB8	Syndecan-2;Syndecan	SDC2	5	1.56e-11	0.00043	0.000145	0.000522	3.10061e-12	0.000127651	0.000102136	0.00010921
2.04e-05	1.46e-11	1.285e-11	9.81e-05	0.000307	0.000389	0.0002835	0.000231	0.000289	0.000377	0.0002655	0.0003245	0.0411856	0.000187317	0.000661771	38.9	39.3	47.3	0.973468	0.821	0.216098	0.831	P29597;E9PM19;E9PPF2;H0YE41;E9PQM4	P29597;E9PM19;E9PPF2	Non-receptor tyrosine-protein kinase TYK2;Tyrosine-protein kinase	TYK2	5	6.81e-06	0.000268	0.000265	0.000322	1.66747e-05	4.15628e-05	0.000181114	7.16418e-05
0.000139	9.7e-05	6.69e-05	0.000186	0.0001995	0.0007355	0.000456	0.000273	0.000291	0.000755	0.0003285	0.000333	0.208735	0.0180955	0.0602676	3.7	3.36	4.67	0.868034	0.792	0.436242	0.72	P33981;P33981-2;D6RIC6;D6REX1;D6RF82;D6RFY1	P33981;P33981-2	Dual specificity protein kinase TTK	TTK	6	0.000101	0.00034	0.000374	0.000472	3.82717e-05	0.000122922	0.000284846	0.000227614
0.0001595	8.67e-05	8.075e-05	0.0001505	0	0.000274	0.0002445	0.0003255	0.000345	0.000355	0.0002645	0.0004365	0.715758	0.00793288	0.0120742	1.3	2.8	3.23	0.126723	0.402	0.46628	0.867	O14545;F8VNX8;B4DI89;F8VVF3;F8VWK2;S4R2Z9	O14545;F8VNX8	TRAF-type zinc finger domain-containing protein 1	TRAFD1	6	0.000109	0.000305	0.000142	0.000352	4.44066e-05	5.9714e-05	0.000127502	8.38046e-05
1.945e-11	1.46e-11	7.685e-05	0.000126	0.000411	0.000213	0.000286	0.00027	0.0002845	0.000529	0.0002315	0.000283	0.0635748	0.000620938	0.0277601	9.76	10.9	13.6	0.739072	0.72	0.502553	0.806	Q8WW22-2;Q8WW22;Q8WW22-3;F5H170	Q8WW22-2;Q8WW22;Q8WW22-3;F5H170	DnaJ homolog subfamily A member 4	DNAJA4	4	2.56e-05	0.00028	0.00025	0.000348	3.9925e-05	1.2077e-05	0.000132016	0.00021336
9.025e-05	8.48e-05	6.8e-05	0.000166	0	0.000288	0.0002895	0.0002585	0.000319	0.0002095	0	0.0002425	0.448279	0.000372308	0.412564	1.52	3.57	1.86	0.181721	0.82	0.150487	1.92	Q5XKP0	Q5XKP0	Protein QIL1	QIL1	1	8.1e-05	0.000289	0.000124	0.000151	1.69647e-05	4.32203e-05	0.000142501	0.00012538
0.0001094	0.000124	9.2e-05	0.000155	0.00116	0.000277	0.000279	0.000258	0.0003325	0.0004475	0.0002035	0.000304	0.253435	0.00165084	0.0424218	3.11	2.67	2.94	0.490252	1.06	0.720426	0.911	Q9H6T3;Q9H6T3-2;Q9H6T3-3	Q9H6T3;Q9H6T3-2;Q9H6T3-3	RNA polymerase II-associated protein 3	RPAP3	3	0.000108	0.00029	0.000337	0.000318	1.92194e-05	4.76351e-05	0.000414391	0.00011318
6.825e-05	7.005e-05	1.98e-05	4.9e-05	0.0001055	6.325e-05	0.000191	0.0001025	0.000291	0.0001995	0.0001265	0.0001865	0.447573	0.0668566	0.0132649	1.38	3.7	3.24	0.0986897	0.425	0.704564	1.14	Q32Q12;P22392-2;J3KPD9;P15531-2;P15531;P22392;E7ERL0;O60361;E5RHP0;F6XY72;C9K028	Q32Q12;P22392-2;J3KPD9;P15531-2;P15531;P22392;E7ERL0;O60361;E5RHP0;F6XY72;C9K028	Nucleoside diphosphate kinase;Nucleoside diphosphate kinase A;Nucleoside diphosphate kinase B;Putative nucleoside diphosphate kinase	NME1-NME2;NME1;NME2;NME2P1	11	5.27e-05	0.000195	7.26e-05	0.000171	2.93333e-05	8.50914e-05	2.64088e-05	3.53257e-05
0.0001377	0.0001465	7.215e-05	0.0002325	0.000297	0.0005975	0.000417	0.0003335	0.0003885	0.0005075	0.000295	0.0005125	0.0890219	0.00153752	0.0132966	3.16	3.19	3.68	0.973944	0.857	0.481904	0.867	Q9Y2X9;A6NF48	Q9Y2X9;A6NF48	Zinc finger protein 281	ZNF281	2	0.000119	0.00038	0.000376	0.000438	5.83419e-05	0.000104364	0.000187815	0.000168117
0.0001575	0.00010155	5.71e-05	0.000249	0.000234	0.0004915	0.000319	0.0003395	0.000279	0.000471	0.000605	0.0004895	0.0679422	0.00369151	0.00122485	2.71	2.96	4.95	0.892049	0.548	0.0100508	0.599	Q6DN90;C9JMG9;H7C107;Q6DN90-2;Q9UPP2;Q5JU85-3;Q9UPP2-2	Q6DN90;C9JMG9;H7C107;Q6DN90-2	IQ motif and SEC7 domain-containing protein 1	IQSEC1	7	0.000105	0.000312	0.000286	0.000522	5.45022e-05	3.35862e-05	0.000185449	0.000213469
4.185e-05	8.34e-05	8.34e-05	0	0	6.46e-05	0.000193	0.000188	0.000312	0.0002915	0.000149	0.000256	0.133985	0.0196076	0.0225006	0.155	3.32	3.34	0.0103044	0.0463	0.985161	0.995	A8MYK1;A8MVT4;A6NJD9;Q16540;H7C2P7	A8MYK1;A8MVT4;A6NJD9;Q16540;H7C2P7	39S ribosomal protein L23, mitochondrial	MRPL23	5	6.95e-05	0.000231	1.08e-05	0.000232	3.41015e-05	6.93744e-05	2.63537e-05	8.11326e-05
0.00010775	7.245e-05	6.495e-05	0.000153	0.000625	0.0003795	0.000317	0.0003365	0.0003595	0.000277	0.000181	0.0002595	0.0905131	0.000142897	0.00822266	4.72	4.13	2.93	0.742612	1.61	0.0369028	1.41	P61221;D6R9I9;D6RGF4;H0Y990	P61221;D6R9I9	ATP-binding cassette sub-family E member 1	ABCE1	4	8.17e-05	0.000338	0.000386	0.000239	2.23797e-05	6.06914e-05	0.000214556	6.32573e-05
0.000122	8.93e-05	0.000103	0.000166	0.000645	0.000443	0.0004425	0.000554	0.0004215	0.000493	0.00025	0.0003945	0.0875632	0.000953055	0.0182412	2.97	4.51	3.62	0.724955	0.819	0.31612	1.25	P27986-4;P27986;P27986-2;P27986-3;P27986-5;H0YBC2;E5RJY0;O00459	P27986-4;P27986;P27986-2;P27986-3;P27986-5;H0YBC2;E5RJY0	Phosphatidylinositol 3-kinase regulatory subunit alpha	PIK3R1	8	0.000105	0.000473	0.000311	0.000379	1.7862e-05	0.000145004	0.000240004	0.000136499
3.68e-05	7.495e-05	2.925e-05	0.000115	0.000226	0.0001575	0.000149	0.000185	0.0002215	0.000211	0.00021	0.000206	0.027875	0.00543523	0.000339188	3.54	3.94	4.44	0.647664	0.796	0.319497	0.887	P42695;G3V1A9;E9PKK4;E9PLE0;E9PQA3	P42695	Condensin-2 complex subunit D3	NCAPD3	5	4.7e-05	0.000185	0.000166	0.000209	3.72204e-05	3.9651e-05	5.11359e-05	1.03261e-05
0.000117	7.945e-05	7.57e-05	0.000129	9.92e-05	0.0002585	0.0002725	0.0003135	0.0002805	0.000314	0.00022	0.000366	0.230754	0.000404491	0.00944319	1.79	3.19	3.31	0.0662051	0.541	0.814342	0.963	P51617;D3YTB5;P51617-3;P51617-2;P51617-4;H7C224;H7C2I6;P08922;Q5H8Y1;P07333;Q6P3R8;P31152;P51955;P51955-4;B4DZU0;P51955-2;F8WAB6;P51955-3;E9PIX7;K7EN18;K7ELV1;H7C3C1	P51617;D3YTB5;P51617-3;P51617-2;P51617-4;H7C224;H7C2I6	Interleukin-1 receptor-associated kinase 1	IRAK1	22	9.06e-05	0.000289	0.000162	0.0003	2.231e-05	3.0406e-05	7.87927e-05	6.75875e-05
4.205e-05	1.98e-05	3.615e-05	0.0002145	0.00118	0.000161	0.000158	0.000247	0.000267	0.0002585	0.000169	0.000252	0.216275	0.00498642	0.00280081	15.9	6.86	6.93	0.426192	2.29	0.957594	0.99	P51970;F5H7V7	P51970;F5H7V7	NADH dehydrogenase [ubiquinone] 1 alpha subcomplex subunit 8	NDUFA8	2	3.26e-05	0.000224	0.000519	0.000226	1.62418e-05	5.43092e-05	0.000515601	8.78906e-05
1.995e-05	2.96e-05	4.59e-05	0.0001365	0.000442	0.000317	0.000203	0.000219	0.0002385	0.0003195	0.000214	0.0001815	0.0400781	0.000122443	0.00817244	9.39	6.92	7.5	0.429747	1.25	0.693732	0.923	Q96M89;Q96M89-2;H7C005;H7BZ08;F8WF51	Q96M89;Q96M89-2;H7C005	Coiled-coil domain-containing protein 138	CCDC138	5	3.18e-05	0.00022	0.000299	0.000238	2.98214e-05	2.37233e-05	0.000152043	8.89015e-05
2.9e-05	2.525e-05	2.12e-05	3.745e-05	0	0.0001465	0.000174	0.0001805	0.0002345	0.000196	0.00014685	0.000223	0.457265	0.000893756	0.00187591	2.44	7.8	7.51	0.0480163	0.325	0.805943	1.04	O00743-3;O00743;O00743-2;B7Z3E2	O00743-3;O00743;O00743-2	Serine/threonine-protein phosphatase 6 catalytic subunit	PPP6C	4	2.51e-05	0.000196	6.14e-05	0.000189	4.50757e-06	2.99375e-05	6.86241e-05	6.00007e-05
1.945e-11	1.46e-11	1.285e-11	0.00010095	0.000785	0.00010325	0.0002175	0.0001595	0.000228	0.000145	0.0001725	0.000242	0.221049	0.000694247	0.00295436	12700000	12900000	11900000	0.605262	1.07	0.694178	1.08	P24723;B4DJN5;G3V4Q6;H0YJX3;G3V520	P24723;B4DJN5	Protein kinase C eta type	PRKCH	5	1.56e-11	0.000202	0.000199	0.000187	3.10061e-12	3.40601e-05	0.000290284	4.67134e-05
0.000104	7.255e-05	7.58e-05	0.0001485	0.0007185	0.00024	0.000312	0.0002675	0.0002345	0.0002675	0.0001555	0.0002545	0.182823	0.00159371	0.018204	4.39	3.23	2.69	0.612706	1.63	0.338501	1.2	Q6P1M0;Q96G53	Q6P1M0;Q96G53	Long-chain fatty acid transport protein 4	SLC27A4	2	8.41e-05	0.000272	0.000369	0.000226	1.60415e-05	6.33665e-05	0.00027801	6.98103e-05
4.12e-05	1.46e-11	1.215e-05	0	0	8e-05	0.0001505	0.0001335	0.0001715	8.56e-05	0	0.000103	0.777114	0.00123032	0.256649	1.5	8.55	1.77	0.0122562	0.847	0.0574688	4.83	P46379-3;P46379;B0UX83;P46379-2;P46379-5;P46379-4;F6S6P2;F6U341;F6X9W3;F6VEM6;F6WML8;F6RG75;F6XTU0;F6U1F2;F6UR09;F6TC96	P46379-3;P46379;B0UX83;P46379-2;P46379-5;P46379-4;F6S6P2;F6U341;F6X9W3;F6VEM6;F6WML8;F6RG75;F6XTU0;F6U1F2;F6UR09;F6TC96	Large proline-rich protein BAG6	BAG6;BAT3	16	1.78e-05	0.000152	2.67e-05	3.15e-05	3.31158e-05	4.20006e-05	4.18051e-05	4.90754e-05
2.845e-05	3.065e-05	2.695e-05	5.35e-05	0.0001245	9.105e-05	0.000142	0.0001975	0.000216	0.000376	0.000124	0.000277	0.041125	0.00215756	0.0347894	2.81	6.47	9.03	0.0342914	0.312	0.389682	0.716	Q9NU22;Q5T795	Q9NU22	Midasin	MDN1	2	2.87e-05	0.000185	8.07e-05	0.000259	2.484e-05	3.57371e-05	4.86687e-05	0.000147328
8.195e-05	2.86e-05	1.86e-05	5.77e-05	0	0.0001345	0.0001715	0.0001625	0.000216	0.000117	0.0001145	9.1e-05	0.655245	0.0054708	0.039135	1.49	4.26	2.5	0.0479228	0.596	0.0148539	1.7	O15067	O15067	Phosphoribosylformylglycinamidine synthase	PFAS	1	4.31e-05	0.000183	6.41e-05	0.000108	3.75664e-05	2.64925e-05	6.06501e-05	2.13662e-05
1.945e-11	1.46e-11	1.285e-11	0	0.00012615	0	0.000245	0	0.0002405	0.000231	0.0003235	0.000266	0.373901	0.116151	0.000531936	2690000	7750000	17500000	0.259314	0.154	0.260642	0.443	Q8IYT4;K7EQ00	Q8IYT4;K7EQ00	Katanin p60 ATPase-containing subunit A-like 2	KATNAL2	2	1.56e-11	0.000121	4.2e-05	0.000273	3.10061e-12	0.000133817	6.71832e-05	4.33892e-05
6.52e-05	6.755e-05	4.8e-05	0.0001345	0.000778	0.0002335	0.0002535	0.00015755	0.0002415	0.000251	0.0001225	0.0002445	0.183208	0.00695757	0.0260499	4.19	3.61	3.42	0.461836	1.23	0.83417	1.06	J9JID1;Q96GD4;Q96GD4-4;Q96GD4-2;J3QLN8;J3KTD6;J3QR41;J3KT86;Q96GD4-3;J3KRF8;J3KRJ2	J9JID1;Q96GD4;Q96GD4-4;Q96GD4-2;J3QLN8;J3KTD6;J3QR41;J3KT86;Q96GD4-3;J3KRF8;J3KRJ2	Aurora kinase B	AURKB	11	6.03e-05	0.000218	0.000253	0.000206	1.56208e-05	8.49778e-05	0.000271816	6.98024e-05
2.445e-05	2.035e-05	3.4e-05	6.895e-05	0.000379	8.675e-05	0.00010145	0.000131	0.0001665	0.0001555	0.00011205	0.0001705	0.205396	0.00516273	0.00264386	6.78	5.06	5.56	0.680998	1.22	0.638816	0.911	Q9ULX3;H3BUR4	Q9ULX3;H3BUR4	RNA-binding protein NOB1	NOB1	2	2.63e-05	0.000133	0.000178	0.000146	2.12875e-05	4.06625e-05	0.000159593	3.51934e-05
7.935e-05	2.43e-05	5.385e-05	7.58e-05	0.0002755	0.0001955	0.0001975	0.0002665	0.0002355	0.000236	0.000151	0.0002165	0.0972416	0.00210034	0.00794169	3.47	4.44	3.83	0.45345	0.907	0.381109	1.16	Q9BT22;B4DP08;K7EID2	Q9BT22;B4DP08;K7EID2	Chitobiosyldiphosphodolichol beta-mannosyltransferase	ALG1	3	5.25e-05	0.000233	0.000182	0.000201	2.90635e-05	6.19926e-05	0.00011718	5.01429e-05
8.615e-05	1.46e-11	4.935e-05	0.0001045	0.00119	0.000167	0.0002125	0.0001795	0.000184	0.0001905	0.000108	0.0002285	0.278466	0.00555774	0.0398058	10.8	4.25	3.89	0.44895	2.77	0.682005	1.09	Q9NWW5;H3BUT1;H3BUV4;H3BNF1;B4DDH6;H3BTY4;H3BRN7	Q9NWW5;H3BUT1;H3BUV4;H3BNF1;B4DDH6;H3BTY4;H3BRN7	Ceroid-lipofuscinosis neuronal protein 6	CLN6	7	4.52e-05	0.000192	0.000487	0.000176	3.98126e-05	2.20282e-05	0.000549573	5.83268e-05
4.675e-05	3.82e-05	3.84e-05	9.1e-05	0.000684	8.47e-05	0.000114	0.000163	0.0002065	0.0001995	7.56e-05	0.00012765	0.284415	0.0110881	0.061008	3.83	3.93	2.96	0.565621	1.29	0.580073	1.33	Q8WUM0;Q5T8N1;F5H5C2;Q5TDI3	Q8WUM0;Q5T8N1;F5H5C2;Q5TDI3	Nuclear pore complex protein Nup133	NUP133	4	4.11e-05	0.000161	0.000157	0.000122	7.34995e-06	4.15897e-05	0.00026152	8.19526e-05
7.475e-05	5.615e-05	5.38e-05	0.0001515	0.000161	0.000366	0.000332	0.0003035	0.000255	0.0002155	0.0001325	0.0001865	0.0792098	0.000553388	0.00983788	3.23	4.82	2.89	0.390724	1.12	0.0230972	1.67	P01889;F6U0H7;P30480;Q31610;P30492;P30493;P30495;Q29718;Q29836;P04222;P30499;P30501;P30504;P30505;P30508;P30510;Q07000;Q29865;Q29963;P30460;P30479;Q04826;P30486	P01889;F6U0H7;P30480;Q31610;P30492;P30493;P30495;Q29718;Q29836	HLA class I histocompatibility antigen, B-7 alpha chain;HLA class I histocompatibility antigen, B-42 alpha chain;HLA class I histocompatibility antigen, B-81 alpha chain;HLA class I histocompatibility antigen, B-54 alpha chain;HLA class I histocompatibility antigen, B-55 alpha chain;HLA class I histocompatibility antigen, B-56 alpha chain;HLA class I histocompatibility antigen, B-82 alpha chain;H…	HLA-B	23	6.16e-05	0.000297	0.000199	0.000178	1.4197e-05	5.47277e-05	0.000143304	5.65017e-05
0.0001125	5.515e-05	5.52e-05	0.0001495	0.001689	0.0004695	0.000265	0.0002675	0.0001975	0.000524	0.0002685	0.000439	0.212801	0.00479084	0.0122764	10.4	3.27	5.53	0.325361	1.87	0.10039	0.593	Q9Y2U8	Q9Y2U8	Inner nuclear membrane protein Man1	LEMD3	1	7.43e-05	0.000243	0.00077	0.000411	3.23562e-05	8.60124e-05	0.000920177	0.000121313
3.605e-05	2.97e-05	4.465e-05	0.000114	0.0002425	0.0001765	0.0002975	0.0002095	0.0002085	0.000191	0.0001555	0.0001485	0.0195809	0.0024915	0.000757628	4.83	6.48	4.48	0.268652	1.08	0.0852177	1.45	Q96RT1-8;Q96RT1;Q96RT1-2;Q96RT1-9;Q96RT1-3;Q96RT1-5;Q96RT1-4;Q96RT1-6;Q96RT1-7;Q96NW7-2;B4DIP2	Q96RT1-8;Q96RT1;Q96RT1-2;Q96RT1-9;Q96RT1-3;Q96RT1-5;Q96RT1-4;Q96RT1-6;Q96RT1-7	Protein LAP2	ERBB2IP	11	3.68e-05	0.000239	0.000178	0.000165	3.04849e-05	5.99409e-05	6.13076e-05	4.14794e-05
1.945e-11	1.46e-11	1.45e-05	0.000162	0.00087	0.0001785	0.0001965	0.000214	0.000185	0.000225	0.000167	0.0002785	0.162734	3.74135e-05	0.00255849	83.5	41.1	46.3	0.429456	1.81	0.494331	0.888	Q9Y6K9-2;Q9Y6K9;C9J1R1;E7EU78;A8MV29;F8W9A9;Q9Y6K9-3;C9JN51;C9JZ85;C9JH59;C9J2V2	Q9Y6K9-2;Q9Y6K9;C9J1R1;E7EU78;A8MV29;F8W9A9;Q9Y6K9-3;C9JN51;C9JZ85	NF-kappa-B essential modulator	IKBKG	11	4.83e-06	0.000199	0.000403	0.000223	1.18301e-05	4.32294e-05	0.000362861	5.68223e-05
5.38e-05	3.26e-05	3.715e-05	9.07e-05	5.41e-05	0.0002495	0.0004815	0.000267	0.0001895	0.0004205	0.000294	0.0002935	0.208918	0.0362125	0.00231585	2.97	7.59	8.16	0.162304	0.365	0.821756	0.93	Q92540-4;E9PD50;Q92540;Q92540-2;Q92540-5;E9PCE5;B1ALB4;E9PEK3;D6RAD0;E9PBK2	Q92540-4;E9PD50;Q92540;Q92540-2;Q92540-5;E9PCE5;B1ALB4	Protein SMG7	SMG7	10	4.12e-05	0.000313	0.000123	0.000336	1.04334e-05	0.000167247	0.000105474	0.000121753
3.33e-05	3.115e-05	3.615e-05	6.345e-05	0	0.000188	0.00010475	0.0001115	0.000153	9.2e-05	8.45e-05	8.78e-05	0.414148	0.00410515	3.08856e-05	2.5	3.66	2.63	0.530418	0.951	0.0833517	1.39	Q9BQT8;Q9BQT8-2	Q9BQT8;Q9BQT8-2	Mitochondrial 2-oxodicarboxylate carrier	SLC25A21	2	3.35e-05	0.000123	8.38e-05	8.81e-05	2.14247e-05	3.35029e-05	8.59463e-05	7.54507e-06
7.655e-05	3.285e-05	5.165e-05	8.67e-05	0.0003285	0.0001249	0.0002965	0.0001855	0.0002525	0.0001755	0.0001295	0.0001825	0.172222	0.0052784	0.00647898	3.36	4.56	3.03	0.472046	1.11	0.0859115	1.51	P53618;E9PP73	P53618	Coatomer subunit beta	COPB1	2	5.37e-05	0.000245	0.00018	0.000163	2.93311e-05	6.59506e-05	0.000119922	2.73484e-05
8.01e-05	5.08e-05	4.455e-05	0.0001225	0.000375	0.000268	0.000236	0.0002075	0.000231	0.000259	0.000141	0.0001915	0.0564902	0.00029095	0.0180916	3.29	3.85	3.37	0.701739	0.978	0.476903	1.14	Q8WWC4	Q8WWC4	Uncharacterized protein C2orf47, mitochondrial	C2orf47	1	5.85e-05	0.000225	0.000193	0.000197	1.71674e-05	3.29129e-05	0.000142263	6.13775e-05
8.26e-05	5.165e-05	4.85e-05	7.935e-05	0	0.0002735	0.0002675	0.0002645	0.0001795	0.000146	0.0001465	0.000263	0.527137	0.00463176	0.0371189	1.93	3.89	3.04	0.23779	0.635	0.343515	1.28	P08240;P08240-2	P08240;P08240-2	Signal recognition particle receptor subunit alpha	SRPR	2	6.09e-05	0.000237	0.000118	0.000185	1.70736e-05	5.01906e-05	0.000126088	6.63679e-05
3.595e-05	5.31e-05	4.115e-05	0.0001325	8.23e-05	0.0007515	0.000197	0.0002355	0.0001735	0.000216	0.0001345	0.000172	0.265078	0.00107499	0.0055888	7.42	4.65	4.02	0.607745	1.85	0.401542	1.16	Q9BRX2	Q9BRX2	Protein pelota homolog	PELO	1	4.34e-05	0.000202	0.000322	0.000174	2.69845e-05	4.24125e-05	0.00033386	4.40653e-05
0.000121	3.625e-05	7.005e-05	7.93e-05	0	0.0001515	0.0001635	0.0001705	0.0001735	0.0001845	0.000136	0.0001905	0.982574	0.0196939	0.0346963	1.02	2.24	2.25	0.103261	0.452	0.950064	0.993	Q9P032	Q9P032	NADH dehydrogenase [ubiquinone] 1 alpha subcomplex assembly factor 4	NDUFAF4	1	7.57e-05	0.000169	7.69e-05	0.00017	4.45562e-05	5.4205e-06	6.78491e-05	3.01369e-05
1.945e-11	3.055e-05	1.285e-11	6.425e-05	0	9.09e-05	0.00013	0.0001235	0.00013795	8.66e-05	6.87e-05	7.015e-05	0.223206	0.000398052	0.00513147	5.08	12.8	7.38	0.0447778	0.688	0.00146218	1.74	Q13885	Q13885	Tubulin beta-2A chain	TUBB2A	1	1.02e-05	0.00013	5.17e-05	7.51e-05	1.57904e-05	3.0243e-05	4.22862e-05	1.66681e-05
3.055e-05	3.555e-05	1.585e-05	0.000113	0	0.0003435	0.0001455	0.0001535	0.000179	0.0002035	0.00010825	0.000125	0.285047	0.000352001	0.0168323	5.57	5.83	5.33	0.94714	1.05	0.680763	1.09	P10398;B4DMG5;P10398-2	P10398;B4DMG5;P10398-2	Serine/threonine-protein kinase A-Raf	ARAF	3	2.73e-05	0.000159	0.000152	0.000146	2.36263e-05	2.08201e-05	0.000158938	6.13367e-05
1.945e-11	1.46e-11	1.285e-11	0	0	4.845e-05	7.51e-05	8.375e-05	0.000161	9.76e-05	5.77e-05	0	0.373901	0.0174748	0.14168	1030000	6020000	1660000	0.0463193	0.624	0.235771	3.63	H0YJH7	H0YJH7		TMPO	1	1.56e-11	9.4e-05	1.62e-05	2.59e-05	3.10061e-12	6.09673e-05	2.52662e-05	4.20441e-05
1.945e-11	1.46e-11	1.285e-11	9.55e-05	0	0.000152	0.0001995	0.000194	0.000206	0.0002295	0.0001435	0.000203	0.136418	5.43224e-07	0.00164834	5280000	12800000	12300000	0.0577535	0.43	0.775412	1.04	Q9UL15-2;Q9UL15;G3V274	Q9UL15-2;Q9UL15;G3V274	BAG family molecular chaperone regulator 5	BAG5	3	1.56e-11	0.0002	8.25e-05	0.000192	3.10061e-12	3.40134e-05	6.87851e-05	4.06006e-05
7.31e-05	4.56e-05	4.355e-05	8.87e-05	0	9.21e-05	0.0001925	0.000145	0.000185	0.000139	0.0001625	0.000131	0.854487	0.00238888	0.00256459	1.11	3.22	2.67	0.0274332	0.418	0.161878	1.21	O43164;O43164-2	O43164;O43164-2	E3 ubiquitin-protein ligase Praja-2	PJA2	2	5.41e-05	0.000174	6.03e-05	0.000144	1.53772e-05	3.08749e-05	4.6834e-05	1.8334e-05
6.255e-05	4.3e-05	5.72e-05	8.645e-05	0.0007235	0.0001855	0.0001805	0.0002245	0.0001655	0.000221	0.0001325	0.0002615	0.233596	0.00188065	0.0173608	6.12	3.5	3.78	0.515315	1.62	0.741798	0.927	Q96NB2;R4GMW0;R4GN63;R4GNC2;R4GN74;R4GMR9;R4GMS6	Q96NB2	Sideroflexin-2	SFXN2	7	5.43e-05	0.00019	0.000332	0.000205	9.68954e-06	2.91411e-05	0.000308444	6.36851e-05
8.24e-05	6.285e-05	4.58e-05	7.69e-05	0.000225	0.000162	0.000149	0.0001525	0.0001595	0.000154	0.00010025	9.485e-05	0.108706	0.00122254	0.0716317	2.43	2.42	1.83	0.98315	1.33	0.123009	1.32	O95905-3;O95905;O95905-2;C9JGV1;C9J316	O95905-3;O95905;O95905-2	Protein SGT1	ECD	5	6.37e-05	0.000154	0.000155	0.000116	1.64743e-05	2.28426e-05	6.67903e-05	3.55052e-05
3.445e-05	6.205e-05	4.105e-05	4.475e-05	0	6.13e-05	9.785e-05	0.000106	0.0001505	0.00011685	0.00012755	0.000166	0.629185	0.0170035	0.0059935	0.771	2.58	2.98	0.0280256	0.259	0.446349	0.864	P00403	P00403	Cytochrome c oxidase subunit 2	MT-CO2	1	4.58e-05	0.000118	3.53e-05	0.000137	2.80295e-05	2.56059e-05	2.88276e-05	3.3788e-05
1.945e-11	2.56e-05	2.04e-05	0	0	6.64e-05	0.0001165	0.0001065	0.0001475	9.82e-05	7.83e-05	0.0001055	0.786434	0.00177412	0.0022182	0.722	8.07	6.14	0.0161308	0.118	0.116625	1.32	Q6N069;Q6N069-2;Q6N069-3;Q6N069-4;Q6N069-5;Q9BXJ9;Q9BXJ9-4	Q6N069;Q6N069-2;Q6N069-3;Q6N069-4;Q6N069-5	N-alpha-acetyltransferase 16, NatA auxiliary subunit	NAA16	7	1.53e-05	0.000124	1.11e-05	9.4e-05	2.39711e-05	2.01834e-05	2.70954e-05	1.36989e-05
9.04e-05	2.04e-05	7.115e-05	0.0001195	0.0010055	0.0002	0.0001655	0.0003	0.000156	0.0002555	0.000286	0.000399	0.250324	0.0452595	0.00640143	7.29	3.41	5.17	0.459276	1.41	0.170772	0.66	P49721	P49721	Proteasome subunit beta type-2	PSMB2	1	6.06e-05	0.000207	0.000442	0.000314	3.51621e-05	7.50523e-05	0.000450051	8.08238e-05
1.945e-11	1.46e-11	1.285e-11	0	8.42e-05	2.88e-05	0.00014525	0.0001206	0.0001205	3.7e-05	3.09e-05	3.27e-05	0.202065	9.75628e-05	4.99041e-05	1210000	8240000	1070000	0.024926	1.12	0.000349651	7.68	P50579;F8VQZ7;B4DUX5;G3XA91;F8VRR3	P50579;F8VQZ7;B4DUX5;G3XA91;F8VRR3	Methionine aminopeptidase 2;Methionine aminopeptidase	METAP2	5	1.56e-11	0.000129	1.88e-05	1.68e-05	3.10061e-12	6.02131e-05	3.40334e-05	1.84728e-05
5.305e-05	5.035e-05	1.745e-05	0.00010525	0	0.000313	0.000173	0.0002285	0.000145	0.000178	8.92e-05	0.0001076	0.34497	0.00633737	0.0449579	3.46	4.52	3.1	0.676564	1.11	0.192214	1.46	Q86YD1;M0QY25;Q86YD1-2;Q86YD1-3;M0QYH6;M0QYH7;M0QYQ4;M0QZB9;M0QX53	Q86YD1;M0QY25;Q86YD1-2;Q86YD1-3;M0QYH6	Prostate tumor-overexpressed gene 1 protein	PTOV1	9	4.03e-05	0.000182	0.000139	0.000125	2.31777e-05	3.91623e-05	0.000142531	4.4559e-05
1.51e-05	1.86e-05	1.11e-05	8.475e-05	8.465e-05	0.0001915	0.0001535	0.000133	0.0001575	0.0002775	0.000271	0.000201	0.0417916	7.25146e-05	0.000670172	8.05	9.91	16.7	0.489052	0.481	0.0165103	0.592	P53041;H0YDU8;A8MU39;E7EU14;M0R196	P53041;H0YDU8;A8MU39	Serine/threonine-protein phosphatase 5;Serine/threonine-protein phosphatase	PPP5C	5	1.49e-05	0.000148	0.00012	0.00025	1.70311e-05	1.55654e-05	5.65077e-05	0.000105401
1.945e-11	1.46e-11	1.285e-11	0.00011925	5.64e-05	0.000203	0.000179	0.0002125	0.0001485	0.0001315	9.565e-05	0.0003745	0.0410466	0.000622488	0.0838864	7470000	11500000	12800000	0.310076	0.581	0.829691	0.895	P05543	P05543	Thyroxine-binding globulin	SERPINA7	1	1.56e-11	0.00018	0.000117	0.000201	3.10061e-12	3.06209e-05	9.00543e-05	0.000208695
1.945e-11	1.46e-11	1.285e-11	5.04e-05	0	5.76e-05	0.000123	0.000117	0.000144	9.755e-05	8.89e-05	9.925e-05	0.117881	9.76592e-05	7.63393e-06	1690000	5340000	5140000	0.00982821	0.328	0.0203391	1.04	Q9P0L1;Q4V348;Q8NF99;Q5TYW1;Q5MCW4;Q8N883;P17032;P15622;P15622-3;Q17RR6;Q86W11;P17023-2;P17036;P15622-2;H3BNI0;P0CG24;C9J6L6	Q9P0L1;Q4V348;Q8NF99	Zinc finger protein 167;Zinc finger protein 658B;Zinc finger protein 397	ZNF167;ZNF658B;ZNF397	17	1.56e-11	8.35e-05	2.64e-05	8.04e-05	3.10061e-12	6.6177e-05	2.91196e-05	4.21173e-05
1.945e-11	1.46e-11	1.285e-11	0.0001445	7.995e-05	0.0001295	0.000149	0.0001945	0.0001635	0.0001455	0.000103	0.000102	0.0037676	0.00022883	0.00123379	7550000	10800000	5300000	0.0974392	1.42	0.0565935	2.04	P17066;P48741	P17066	Heat shock 70 kDa protein 6	HSPA6	2	1.56e-11	0.000169	0.000118	8.29e-05	3.10061e-12	2.58774e-05	3.45024e-05	6.71931e-05
2.955e-05	2.045e-05	2.29e-05	3.13e-05	0.00045	2.71e-05	9.44e-05	9.27e-05	0.000121	9.145e-05	8.125e-05	0.00010065	0.35926	0.00120363	0.000427691	6.97	4.23	3.75	0.659581	1.86	0.341511	1.13	P30048;E9PH29	P30048;E9PH29	Thioredoxin-dependent peroxide reductase, mitochondrial	PRDX3	2	2.43e-05	0.000103	0.000169	9.12e-05	4.70804e-06	2.20022e-05	0.000220042	1.15887e-05
6.675e-05	5.36e-05	4.525e-05	6.485e-05	0.000483	0.00010815	0.0002	0.000204	0.0001605	0.0001615	9.34e-05	0.00014525	0.286104	0.000947476	0.0219254	3.96	3.41	2.42	0.830465	1.64	0.0916041	1.41	Q8N7H5;M0QX35;B4DGJ5;Q8N7H5-2;F8W9Q2	Q8N7H5;M0QX35;B4DGJ5	RNA polymerase II-associated factor 1 homolog	PAF1	5	5.52e-05	0.000188	0.000219	0.000133	1.03247e-05	2.76759e-05	0.000206719	4.72773e-05
7.14e-05	5.135e-05	3.25e-05	6.955e-05	0	8.205e-05	0.00013	0.000213	0.000141	0.000138	0.00012885	0.00016	0.967289	0.0180594	0.0033933	0.976	3.12	2.75	0.038422	0.355	0.528307	1.13	Q9UPN7	Q9UPN7	Serine/threonine-protein phosphatase 6 regulatory subunit 1	PPP6R1	1	5.18e-05	0.000161	5.05e-05	0.000142	1.7861e-05	4.7641e-05	4.01981e-05	3.05154e-05
5.005e-05	3.495e-05	3.035e-05	5.35e-05	0	8.115e-05	0.00010575	0.000109	0.0001245	0.000204	7.95e-05	0.000137	0.80623	0.000846228	0.0493354	0.935	2.94	3.65	0.0496969	0.257	0.498591	0.806	P12532-2;E9PCP8;P12532;F8WCN3;C9JSQ1;C9JT96;C9J6W7;P17540;D6R998;D6RHV3;C9J8F6	P12532-2;E9PCP8;P12532;F8WCN3;C9JSQ1;C9JT96;C9J6W7	Creatine kinase U-type, mitochondrial	CKMT1B;CKMT1A	11	3.84e-05	0.000113	3.6e-05	0.00014	1.12766e-05	1.44017e-05	4.09597e-05	5.91145e-05
3.48e-05	3.18e-05	2.11e-05	5.065e-05	0.0007295	0.00010595	0.000151	0.0001295	0.000132	0.000147	9.715e-05	0.0001505	0.288618	0.000169224	0.00447085	10.1	4.7	4.5	0.508613	2.25	0.764074	1.04	Q9UBS4;H7C2Y5	Q9UBS4;H7C2Y5	DnaJ homolog subfamily B member 11	DNAJB11	2	2.92e-05	0.000137	0.000296	0.000132	8.42927e-06	1.46265e-05	0.000345216	4.43329e-05
5.25e-05	4.225e-05	3.74e-05	8.325e-05	0.0003325	0.000273	0.000135	0.0001305	0.000142	0.0001225	9.68e-05	0.000238	0.0693675	7.93205e-05	0.0679888	5.21	3.08	3.46	0.2807	1.5	0.72246	0.889	Q6ZNB6;Q6ZNB6-2	Q6ZNB6	NF-X1-type zinc finger protein NFXL1	NFXL1	2	4.41e-05	0.000136	0.00023	0.000153	8.14318e-06	9.76471e-06	0.00012187	9.95458e-05
7.37e-05	3.56e-05	5.14e-05	8.4e-05	0.00047	0.0001295	0.0001315	0.0001405	0.0001455	0.000151	0.0001475	0.0001575	0.227288	0.00190892	0.00100048	4.25	2.59	2.83	0.507164	1.5	0.0634178	0.915	Q8IXI1;I3L2C6;H3BST5;Q8IXI1-2;J3KSX7;Q9Y3L5	Q8IXI1;I3L2C6;H3BST5;Q8IXI1-2	Mitochondrial Rho GTPase 2	RHOT2	6	5.36e-05	0.000139	0.000228	0.000152	2.91131e-05	1.3778e-05	0.000190109	6.57575e-06
5.895e-05	4.2e-05	3.14e-05	5.515e-05	0	7.43e-05	0.000128	0.000107	0.0001365	0.0001355	0.0001017	0.0001043	0.969385	0.00257076	0.00668157	0.978	2.81	2.58	0.0280208	0.379	0.513285	1.09	Q5HY81;P11441	Q5HY81;P11441	Ubiquitin-like protein 4A	UBL4A	2	4.41e-05	0.000124	4.31e-05	0.000114	1.31998e-05	1.54696e-05	3.46192e-05	1.81316e-05
3.785e-05	2.775e-05	2.56e-05	4.215e-05	5.03e-05	0.0001078	8.09e-05	6.48e-05	0.0001185	0.000122	7.89e-05	8.45e-05	0.158532	0.0243083	0.00996902	1.92	2.9	2.23	0.459548	0.86	0.752114	1.3	Q5RI15-2;Q5RI15	Q5RI15-2;Q5RI15	Cytochrome c oxidase protein 20 homolog	COX20	2	3.04e-05	8.8e-05	5.84e-05	6.79e-05	6.0135e-06	2.6993e-05	4.26785e-05	5.61351e-05
1.945e-11	1.46e-11	1.285e-11	7.08e-05	6.23e-05	8.76e-05	0.000136	0.000119	0.0001355	0.000177	0.0003685	0	0.000585013	2.00907e-05	0.162652	3290000	7060000	11600000	0.00368172	0.282	0.653104	0.607	O75487;B4E2C0	O75487;B4E2C0	Glypican-4;Secreted glypican-4	GPC4	2	1.56e-11	0.00011	5.14e-05	0.000182	3.10061e-12	5.45958e-05	4.11688e-05	0.000169279
6.935e-05	5.81e-05	4.86e-05	6.51e-05	0	0.0001515	0.000135	0.000118	0.000157	0.000126	0.000142	0.0001235	0.775427	0.00365298	0.000999448	1.23	2.33	2.22	0.227852	0.554	0.652417	1.05	Q9Y3D0;H3BNV7;J3KS95	Q9Y3D0;H3BNV7;J3KS95	Mitotic spindle-associated MMXD complex subunit MIP18	FAM96B	3	5.87e-05	0.000137	7.23e-05	0.000131	1.09641e-05	2.4732e-05	6.85227e-05	1.10379e-05
1.945e-11	1.46e-11	1.285e-11	0.000177	0.000272	0.0004105	9.74e-05	0.0001465	0.00012	0.0001475	0.0001165	0.0001145	0.0134128	0.00102774	0.000294139	18300000	7750000	8080000	0.075569	2.27	0.79764	0.96	Q6P1M9;S4R3L5;S4R3L0	Q6P1M9	Armadillo repeat-containing X-linked protein 5	ARMCX5	3	1.56e-11	0.000121	0.000287	0.000126	3.10061e-12	2.30722e-05	0.000136699	1.98246e-05
5.13e-05	1.615e-05	3.4e-05	4.48e-05	0	0.0001075	0.000171	0.0001585	0.0001375	0.000116	0.0001654	0.0001335	0.63243	0.000983117	0.00409241	1.5	4.6	4.09	0.0325667	0.367	0.376061	1.13	O00483	O00483	NADH dehydrogenase [ubiquinone] 1 alpha subcomplex subunit 4	NDUFA4	1	3.38e-05	0.000156	5.07e-05	0.000138	1.87541e-05	1.87113e-05	4.83122e-05	4.75476e-05
4.32e-05	3.65e-05	2.545e-05	8.905e-05	0.000298	0.0005695	0.0001275	0.0001415	0.000127	0.000143	9.49e-05	0.0001245	0.111062	0.000159856	0.0045579	9.1	3.76	3.44	0.25052	2.64	0.491106	1.09	P22830-2;P22830;K7ELX4;K7EPN2;K7EKP7;K7EJX5	P22830-2;P22830;K7ELX4;K7EPN2	Ferrochelatase, mitochondrial	FECH	6	3.51e-05	0.000132	0.000319	0.000121	9.19402e-06	9.33498e-06	0.000222771	2.25818e-05
2.505e-05	1.46e-11	6.90001e-06	0	0	0.0001805	9.79e-05	9.36e-05	0.000126	0.000152	7.57e-05	8.995e-05	0.459937	0.00165058	0.0179377	5.64	9.94	9.95	0.495819	0.567	0.998531	0.999	Q9UG56;Q9UG56-2;H0Y7P7;B1AKM6;B1AKM8	Q9UG56;Q9UG56-2;H0Y7P7;B1AKM6;B1AKM8	Phosphatidylserine decarboxylase proenzyme;Phosphatidylserine decarboxylase alpha chain;Phosphatidylserine decarboxylase beta chain	PISD	5	1.06e-05	0.000106	6.01e-05	0.000106	2.01012e-05	1.60238e-05	9.30866e-05	4.72911e-05
4.675e-05	3.3e-05	1.51e-05	3.05e-05	0	6.355e-05	8.915e-05	7.05e-05	0.0001295	6.36e-05	5.72e-05	6.22e-05	0.990249	0.0301654	0.0349447	0.991	3.05	1.93	0.0619211	0.514	0.113544	1.58	O60232;H0YEB6;G3V1B8;H0YEK1;E9PK41	O60232;H0YEB6;G3V1B8;H0YEK1;E9PK41	Sjoegren syndrome/scleroderma autoantigen 1	SSSCA1	5	3.16e-05	9.64e-05	3.13e-05	6.1e-05	1.72519e-05	2.82645e-05	2.85053e-05	7.72716e-06
1.945e-11	1.46e-11	1.285e-11	6.435e-05	0	6.88e-05	0.0001385	0.000155	0.000114	0.0001475	0.0001415	0.000132	0.116561	0.00033722	6.36977e-06	2840000	8680000	8980000	0.022233	0.316	0.741689	0.966	P51654-3;P51654;P51654-2;H0Y3U6	P51654-3;P51654;P51654-2;H0Y3U6	Glypican-3;Secreted glypican-3	GPC3	4	1.56e-11	0.000136	4.44e-05	0.00014	3.10061e-12	1.9555e-05	3.45377e-05	7.85928e-06
5.065e-05	1.585e-05	1.46e-05	4.72e-05	0	8.61e-05	0.0001055	0.0001085	0.000147	7.85e-05	7.425e-05	9.865e-05	0.562017	0.00637834	0.0154417	1.64	4.45	3.1	0.0548581	0.53	0.0757959	1.43	O14735;B3KY94;H3BTV1;H3BUR9;O14735-2	O14735;B3KY94;H3BTV1;H3BUR9	CDP-diacylglycerol--inositol 3-phosphatidyltransferase	CDIPT	5	2.7e-05	0.00012	4.44e-05	8.38e-05	2.29182e-05	2.74403e-05	3.8651e-05	1.22924e-05
6.12e-05	1.46e-11	1.575e-05	4.99e-05	0	0.0001645	9.515e-05	9.555e-05	0.000123	9.95e-05	7.79e-05	9.635e-05	0.428337	0.0184044	0.0284004	2.79	4.07	3.05	0.540778	0.915	0.308248	1.34	Q99707;B7ZLW7;B1ANE3;B4DFV0	Q99707;B7ZLW7;B1ANE3	Methionine synthase	MTR	4	2.57e-05	0.000105	7.16e-05	7.82e-05	3.0475e-05	1.71707e-05	7.58989e-05	3.93359e-05
4.495e-05	4.075e-05	2.17e-05	3.795e-05	0	8.84e-05	0.000138	0.00010815	9.65e-05	0.000144	0.0001235	0.00010305	0.823859	0.00535729	0.00315406	1.18	3.19	3.45	0.0642509	0.341	0.615464	0.925	Q5LJA9;Q5LJA5;Q9Y5K5;Q9Y5K5-3;Q9Y5K5-4;Q9Y5K5-2;Q5LJB0;H0Y6Y4;B7Z9U9;B4DW59;H0Y4E0;H0Y636;H0Y4K0	Q5LJA9;Q5LJA5;Q9Y5K5;Q9Y5K5-3;Q9Y5K5-4;Q9Y5K5-2;Q5LJB0;H0Y6Y4;B7Z9U9;B4DW59;H0Y4E0	Ubiquitin carboxyl-terminal hydrolase isozyme L5	UCHL5	13	3.58e-05	0.000114	4.21e-05	0.000124	1.1768e-05	2.88425e-05	3.96817e-05	2.31446e-05
4.495e-05	1.46e-11	1.285e-11	3.285e-05	0.000338	3.4e-05	8.825e-05	7.68e-05	0.000128	6.47e-05	5.535e-05	7.14e-05	0.307324	0.0185498	0.0357861	5.25	6.52	4.26	0.735075	1.23	0.104731	1.53	Q9Y2R4;A8MTP9;K7EMK0;F5H0R7;K7ELL1;F5H5G9	Q9Y2R4;A8MTP9	Probable ATP-dependent RNA helicase DDX52	DDX52	6	1.5e-05	9.77e-05	7.87e-05	6.38e-05	2.34078e-05	2.75178e-05	0.000127917	8.72657e-06
1.945e-11	5.305e-05	4.335e-05	5.39e-05	0	9.04e-05	0.0001076	0.000112	0.0001125	9.265e-05	7.46e-05	7.53e-05	0.632709	0.0086758	0.048377	1.5	3.45	2.52	0.0759927	0.595	0.00810654	1.37	Q9BW72	Q9BW72	HIG1 domain family member 2A	HIGD2A	1	3.21e-05	0.000111	4.81e-05	8.09e-05	2.53963e-05	9.39467e-06	4.10945e-05	1.88615e-05
1.75e-05	1.46e-11	1.285e-11	6.04e-05	0.000426	4.255e-05	9.495e-05	7.53e-05	0.000111	9.31e-05	7.8e-05	8.555e-05	0.24458	0.00176562	0.000395542	18.1	16.1	12.4	0.546153	1.45	0.504874	1.29	Q8WVM0	Q8WVM0	Dimethyladenosine transferase 1, mitochondrial	TFB1M	1	5.83e-06	9.37e-05	0.000105	7.26e-05	1.42868e-05	1.69774e-05	0.000158539	3.62054e-05
3.38e-05	1.46e-11	1.88e-05	5.725e-05	0.000727	0.000213	0.00024	0.00016125	0.0001135	0.000142	0.0001033	0.00026	0.195078	0.0156368	0.0350079	12	9.78	8.26	0.477943	1.46	0.960544	1.18	Q9HCN8	Q9HCN8	Stromal cell-derived factor 2-like protein 1	SDF2L1	1	1.75e-05	0.000172	0.000211	0.000145	2.87761e-05	7.3416e-05	0.000267596	0.000115704
1.945e-11	1.575e-05	1.285e-11	6.11e-05	0	0.0001575	0.0001079	0.0001099	0.000108	9.87e-05	8.605e-05	9e-05	0.216706	4.04797e-05	0.000179508	11.9	20.7	14.6	0.479307	0.817	0.0109345	1.42	P41743	P41743	Protein kinase C iota type	PRKCI	1	5.25e-06	0.000108	6.26e-05	7.66e-05	1.28527e-05	8.60376e-06	7.71795e-05	3.85629e-05
2.685e-05	1.735e-05	1.485e-05	3.065e-05	0	0.0001065	8.75e-05	0.000144	9.06e-05	8.995e-05	4.015e-05	5.5e-05	0.459784	0.00938378	0.0506946	2.32	5.46	3.13	0.16722	0.741	0.124399	1.74	Q9Y3Z3;Q9Y3Z3-2;Q9Y3Z3-4;A6NDZ3;Q9Y3Z3-3	Q9Y3Z3;Q9Y3Z3-2;Q9Y3Z3-4;A6NDZ3	SAM domain and HD domain-containing protein 1	SAMHD1	5	1.97e-05	0.000107	4.57e-05	6.16e-05	6.91747e-06	4.048e-05	4.9033e-05	2.91901e-05
1.475e-05	1.46e-11	8.25001e-06	6.635e-05	0	0.0001395	9.43e-05	0.0001251	0.0001175	0.000153	6.955e-05	0.0001245	0.206895	0.000509043	0.0122034	8.96	14.7	15.1	0.350223	0.594	0.903423	0.972	Q07864;F5H1D6;F5H7H6;F5H3W5;F5H7E4	Q07864;F5H1D6;F5H7H6	DNA polymerase epsilon catalytic subunit A;DNA polymerase	POLE	5	7.67e-06	0.000112	6.87e-05	0.000116	1.25684e-05	2.5447e-05	6.38676e-05	3.96202e-05
1.945e-11	2.94e-05	1.285e-11	7.52e-05	0	0.000313	0.000109	0.000119	0.000108	0.0001037	8.265e-05	9.89e-05	0.275819	0.000603577	0.00187554	13.2	11.4	9.69	0.862724	1.36	0.0806159	1.18	Q96SZ6;Q96SZ6-3;Q96SZ6-6;Q96SZ6-4;Q96SZ6-2;Q96SZ6-5;H0Y721	Q96SZ6;Q96SZ6-3;Q96SZ6-6;Q96SZ6-4;Q96SZ6-2;Q96SZ6-5;H0Y721	CDK5 regulatory subunit-associated protein 1	CDK5RAP1	7	9.8e-06	0.000112	0.000129	9.5e-05	1.60135e-05	8.13617e-06	0.000146549	1.11941e-05
6.175e-05	3.18e-05	2.955e-05	3.105e-05	0	7.5e-05	9.81e-05	6.48e-05	0.000154	0.000118	6.835e-05	0.0001345	0.825194	0.0824177	0.042415	0.861	2.57	2.6	0.106989	0.331	0.969855	0.987	A0FGR8-6;A0FGR8;A0FGR8-2;H7BXI1;A0FGR8-4	A0FGR8-6;A0FGR8;A0FGR8-2;H7BXI1;A0FGR8-4	Extended synaptotagmin-2	ESYT2	5	4.1e-05	0.000106	3.53e-05	0.000107	1.78945e-05	5.58205e-05	3.41473e-05	3.46145e-05
2.72e-05	1.83e-05	2.35e-05	7.745e-05	0.0002145	0.0001039	9.47e-05	9.225e-05	0.0001095	0.0001099	7.48e-05	0.000122	0.0606404	0.000222119	0.0053039	5.74	4.29	3.56	0.477427	1.61	0.832576	1.21	Q96K37;H7C1I0;Q96K37-2	Q96K37;H7C1I0;Q96K37-2	Solute carrier family 35 member E1	SLC35E1	3	2.3e-05	9.87e-05	0.000132	8.19e-05	4.20461e-06	8.62169e-06	6.71793e-05	4.57495e-05
3.495e-05	2.945e-05	1.395e-05	7.04e-05	0.000226	9.04e-05	7.62e-05	8.39e-05	0.0001145	0.0001409	8.935e-05	8.97e-05	0.105252	0.00789386	0.0115601	4.94	3.02	4.09	0.4981	1.21	0.506436	0.738	Q4V339;Q5JTY5;Q5RIA9;Q8IUF1;Q9BRT8;C9J3G2;Q5RIB0;Q9BRT8-3;B4DNG9;F5H3X4;F8WEG4;Q4V338;Q5RIB3;Q9BRT8-2;C9JGY1;Q5RIA9-3;A6NM15;H0Y5V3	Q4V339;Q5JTY5;Q5RIA9;Q8IUF1;Q9BRT8;C9J3G2;Q5RIB0;Q9BRT8-3;B4DNG9;F5H3X4;F8WEG4;Q4V338;Q5RIB3;Q9BRT8-2;C9JGY1;Q5RIA9-3;A6NM15;H0Y5V3	COBW domain-containing protein 6;COBW domain-containing protein 3;COBW domain-containing protein 5;COBW domain-containing protein 2;COBW domain-containing protein 1;Putative COBW domain-containing protein 7	CBWD6;CBWD3;CBWD5;CBWD2;CBWD1;CBWD7	18	2.61e-05	7.87e-05	0.000129	0.000107	1.31449e-05	4.20996e-05	7.81736e-05	4.11037e-05
5.3e-05	1.46e-11	1.845e-05	4.06e-05	0	4.79e-05	8.8e-05	5.215e-05	0.000105	0.0001145	0.000106	9.44e-05	0.804791	0.0580613	0.00809278	0.904	2.7	3.66	0.072571	0.247	0.234639	0.737	E7EVH7;Q07866-9;Q07866-4;G3V5R9;Q07866-6;Q07866-10;Q07866-5;G3V3H3;Q07866-7;F8W6L3;Q07866;Q07866-3;Q07866-2;G3V2E7;Q07866-8;G5E9S8;Q9NSK0-3;Q9H0B6;Q9NSK0;Q9H0B6-2;B4DME9;A8MZ87;H0YG16;H0YJT3;H7C4M1;G3V2P7;H0YJL0;H0YJU9;H0YGB8	E7EVH7;Q07866-9;Q07866-4;G3V5R9;Q07866-6;Q07866-10;Q07866-5;G3V3H3;Q07866-7;F8W6L3;Q07866;Q07866-3;Q07866-2;G3V2E7;Q07866-8;G5E9S8	Kinesin light chain 1	KLC1	29	2.38e-05	6.43e-05	2.15e-05	8.72e-05	2.68198e-05	3.84456e-05	2.40476e-05	4.38305e-05
2.61e-05	1.515e-05	1.78e-05	2.975e-05	0	9.85e-05	8.08e-05	7.91e-05	0.00011	5.65e-05	5.905e-05	7.11e-05	0.475914	0.00264405	0.00159163	2.17	4.57	3.16	0.200563	0.688	0.0650548	1.45	Q5VV42;Q5VV42-2	Q5VV42;Q5VV42-2	Threonylcarbamoyladenosine tRNA methylthiotransferase	CDKAL1	2	1.97e-05	9.01e-05	4.28e-05	6.22e-05	5.2597e-06	2.11228e-05	4.52947e-05	1.21478e-05
5.13e-05	1.58e-05	2.845e-05	4.85e-05	4.6e-05	0.000135	0.0001715	0.0001268	0.00016425	6.975e-05	6.05e-05	0	0.223794	0.00211652	0.657799	2.4	4.85	1.36	0.074378	1.76	0.0128622	3.56	Q5JTW2-2;Q5JTW2-5;A8MST6;Q5JTW2-3;Q5JTW2	Q5JTW2-2;Q5JTW2-5;A8MST6;Q5JTW2-3;Q5JTW2	Centrosomal protein of 78 kDa	CEP78	5	3.18e-05	0.000154	7.65e-05	4.34e-05	1.89688e-05	5.15031e-05	5.37134e-05	3.44039e-05
2.19e-05	1.415e-05	1.285e-11	0	0	5.025e-05	7.175e-05	7.01e-05	8.765e-05	9.025e-05	9.705e-05	8.935e-05	0.804885	0.00162623	0.000305506	1.39	6.37	7.69	0.0276987	0.181	0.0615662	0.829	Q92538	Q92538	Golgi-specific brefeldin A-resistance guanine nucleotide exchange factor 1	GBF1	1	1.2e-05	7.65e-05	1.67e-05	9.23e-05	1.92345e-05	1.30062e-05	2.63354e-05	1.68689e-05
9.65001e-06	1.89e-05	7.50001e-06	0	7.49e-05	0.0001415	0.0001795	0.0001755	0.0001009	0.00011925	9.72e-05	0.00011395	0.216647	0.00559867	0.000198059	4.96	12.6	7.82	0.173038	0.635	0.188357	1.62	Q63ZY3-2;Q63ZY3;Q63ZY3-3;K7ERU2	Q63ZY3-2;Q63ZY3;Q63ZY3-3;K7ERU2	KN motif and ankyrin repeat domain-containing protein 2	KANK2	4	1.2e-05	0.000152	5.96e-05	9.39e-05	9.87069e-06	4.21902e-05	6.99531e-05	5.06946e-05
3.25e-05	1.8e-05	2.26e-05	5.815e-05	8.48e-05	5.425e-05	8.645e-05	7.98e-05	0.00012165	9.285e-05	7.935e-05	9.325e-05	0.0170161	0.00635158	0.000511747	2.7	3.93	3.63	0.134471	0.743	0.615552	1.08	Q9NW08;Q9NW08-2	Q9NW08;Q9NW08-2	DNA-directed RNA polymerase III subunit RPC2	POLR3B	2	2.44e-05	9.59e-05	6.57e-05	8.85e-05	2.82993e-05	2.57671e-05	1.69907e-05	1.00015e-05
1.945e-11	1.46e-11	1.285e-11	6.595e-05	8.225e-05	3.165e-05	8.305e-05	7.51e-05	8.96e-05	9.08e-05	9.295e-05	8.81e-05	0.0158606	3.91707e-05	3.44307e-07	3840000	5280000	5810000	0.21777	0.661	0.143351	0.91	O75521;O75521-2;C9J000	O75521;O75521-2;C9J000	Enoyl-CoA delta isomerase 2, mitochondrial	ECI2	3	1.56e-11	8.26e-05	6e-05	9.07e-05	3.10061e-12	8.29292e-06	2.46091e-05	1.50761e-05
1.945e-11	1.46e-11	1.285e-11	3.695e-05	0	7.1e-05	8.325e-05	7.55e-05	0.00010785	0	0	7.18e-05	0.154088	0.00080435	0.373901	1540000	4880000	1530000	0.0803064	1.01	0.0658792	3.18	Q06481;Q06481-6;Q06481-3;Q06481-2;Q06481-4;F5GZY0;F5H845;P05067;P05067-9;P05067-8;P05067-11;P05067-7;E9PG40;P05067-6;P05067-5;P05067-4;P05067-3;E9PEV0;P05067-10;Q06481-5;H7C0V9;H7C104	Q06481;Q06481-6;Q06481-3;Q06481-2;Q06481-4;F5GZY0;F5H845;P05067;P05067-9;P05067-8;P05067-11;P05067-7;E9PG40;P05067-6;P05067-5;P05067-4;P05067-3;E9PEV0;P05067-10;Q06481-5;H7C0V9;H7C104	Amyloid-like protein 2;Amyloid beta A4 protein;N-APP;Soluble APP-alpha;Soluble APP-beta;C99;Beta-amyloid protein 42;Beta-amyloid protein 40;C83;P3(42);P3(40);C80;Gamma-secretase C-terminal fragment 59;Gamma-secretase C-terminal fragment 57;Gamma-secretase C-terminal fragment 50;C31	APLP2;APP	22	1.56e-11	7.62e-05	2.41e-05	2.39e-05	3.10061e-12	4.09443e-05	2.94582e-05	3.7137e-05
6.085e-05	3.06e-05	2.59e-05	5.585e-05	0.000238	6.18e-05	8.965e-05	0.0001205	9.48e-05	8.8e-05	8.305e-05	8.36e-05	0.261084	0.0125925	0.0144104	2.02	2.6	2.17	0.793856	0.93	0.157939	1.2	P54819;F8W1A4;P54819-2;P54819-5;P54819-3;F8VY04;F8VZG5;G3V213;P54819-6;P54819-4;F8VPP1	P54819;F8W1A4;P54819-2;P54819-5;P54819-3;F8VY04;F8VZG5;G3V213;P54819-6;P54819-4;F8VPP1	Adenylate kinase 2, mitochondrial	AK2	11	3.91e-05	0.000102	7.9e-05	8.49e-05	1.85148e-05	1.69684e-05	8.17721e-05	7.24346e-06
7.145e-05	3.03e-05	5.97e-05	7.26e-05	0	8.815e-05	0.0001325	0.000151	9.03e-05	0.0001045	9.555e-05	0.0001445	0.994126	0.0311789	0.0346259	0.997	2.04	2.14	0.0946751	0.467	0.698705	0.952	O14980;C9JKM9;C9J673;C9JV99;C9JQ02;C9IZS4;F8WF71;C9IYM2;C9JF49	O14980;C9JKM9;C9J673;C9JV99;C9JQ02;C9IZS4;F8WF71;C9IYM2;C9JF49	Exportin-1	XPO1	9	5.38e-05	0.00011	5.37e-05	0.000115	2.76098e-05	5.92605e-05	4.31183e-05	2.38613e-05
3.845e-05	2.95e-05	2.645e-05	4.295e-05	0.000156	4.935e-05	6.6e-05	6.675e-05	9.905e-05	0.0001001	8.135e-05	8.45e-05	0.23618	0.0162407	0.0011095	2.63	2.45	2.81	0.892612	0.933	0.40849	0.871	Q9Y5Q9;Q9Y5Q9-2;H7C0C0;H0YFI7;F8WC64	Q9Y5Q9;Q9Y5Q9-2;H7C0C0;H0YFI7;F8WC64	General transcription factor 3C polypeptide 3	GTF3C3	5	3.15e-05	7.72e-05	8.27e-05	8.86e-05	7.15538e-06	1.7775e-05	5.6808e-05	1.56311e-05
1.945e-11	1.46e-11	1.285e-11	4.03e-05	0	6.845e-05	9.665e-05	7.815e-05	8.56e-05	6.34e-05	4.55e-05	7.12e-05	0.142054	8.59556e-05	0.00139455	2320000	5550000	3840000	0.0699488	0.604	0.045298	1.45	B4DH70	B4DH70		FBXW11	1	1.56e-11	8.68e-05	3.62e-05	6e-05	3.10061e-12	9.05418e-06	3.11761e-05	1.23359e-05
3.255e-05	2.29e-05	2.22e-05	3.085e-05	0.000115	8.645e-05	6.775e-05	0.00010325	0.0001	9.88e-05	6.595e-05	0.000131	0.107514	0.00548431	0.0189138	2.99	3.49	3.8	0.659825	0.785	0.725899	0.918	J3KRS1;Q6IAN0	J3KRS1;Q6IAN0	Dehydrogenase/reductase SDR family member 7B	DHRS7B	2	2.59e-05	9.04e-05	7.73e-05	9.85e-05	5.34052e-06	2.05171e-05	3.86595e-05	3.64663e-05
1.945e-11	1.46e-11	1.285e-11	5.28e-05	0	0.000136	8.21e-05	9.875e-05	8.11e-05	5.385e-05	0	6.425e-05	0.187082	0.000107698	0.119192	4030000	4710000	2520000	0.575039	1.6	0.0816297	1.87	P10589;P24468;P24468-2;P24468-3	P10589;P24468	COUP transcription factor 1;COUP transcription factor 2	NR2F1;NR2F2	4	1.56e-11	7.36e-05	6.29e-05	3.94e-05	3.10061e-12	3.72395e-05	6.23727e-05	3.12361e-05
7.00001e-06	1.155e-05	6.40001e-06	0.0001315	4.51e-05	0.000415	0.000161	0.0001002	9.095e-05	0.00011065	0.000154	8.715e-05	0.166193	0.00775823	0.00517221	22.8	14.1	14.1	0.521933	1.62	0.997027	1	Q71TU5;E7ETM0;D6REM4	Q71TU5;E7ETM0;D6REM4		CSNK1A1	3	8.31e-06	0.000117	0.00019	0.000117	6.51873e-06	4.96313e-05	0.000183573	3.60472e-05
2.26e-05	1.43e-05	1.285e-11	3.48e-05	0	0.0001485	9.67e-05	0.0001055	9.605e-05	0.000139	5.075e-05	8.085e-05	0.342214	0.000277935	0.0434833	4.97	8.08	7.33	0.441945	0.678	0.741624	1.1	F6TDL0;Q92569;Q92569-2;E7EMU8;Q92569-3;Q5T4P3	F6TDL0;Q92569;Q92569-2;E7EMU8;Q92569-3;Q5T4P3	Phosphatidylinositol 3-kinase regulatory subunit gamma	PIK3R3	6	1.23e-05	9.94e-05	6.11e-05	9.01e-05	1.97723e-05	1.22765e-05	7.1641e-05	4.80002e-05
4.875e-05	2.685e-05	2.76e-05	8.41e-05	0.000226	0.00011025	7.105e-05	0.0001015	8.34e-05	9.645e-05	9.005e-05	0.0001158	0.0749657	0.0110693	0.0032698	4.07	2.48	2.93	0.285487	1.39	0.258915	0.846	Q96KP1	Q96KP1	Exocyst complex component 2	EXOC2	1	3.44e-05	8.52e-05	0.00014	0.000101	1.12469e-05	1.4677e-05	7.1065e-05	2.86093e-05
1.945e-11	1.46e-11	1.285e-11	2.68e-05	0	4.775e-05	4.635e-05	4.605e-05	7.975e-05	6.195e-05	5.42e-05	5.9e-05	0.14653	0.0068338	1.33004e-05	1590000	3670000	3110000	0.141218	0.512	0.93437	1.18	B3KYA7;Q13188;E5RFQ9	B3KYA7;Q13188;E5RFQ9	Serine/threonine-protein kinase 3;Serine/threonine-protein kinase 3 36kDa subunit;Serine/threonine-protein kinase 3 20kDa subunit	STK3	3	1.56e-11	5.74e-05	2.49e-05	4.86e-05	3.10061e-12	2.00272e-05	2.1958e-05	2.40698e-05
2.08e-05	1.33e-05	1.65e-05	7.505e-05	0.000138	9.805e-05	5.715e-05	6.605e-05	9.67e-05	0.00010125	4.31e-05	0.000108	0.0093843	0.00976706	0.0314814	4.78	4.34	4.56	0.238255	1.05	0.673434	0.953	Q8WVD3;J3QKM8;J3KRU4;J3KSI2	Q8WVD3;J3QKM8;J3KRU4;J3KSI2	E3 ubiquitin-protein ligase RNF138	RNF138	4	1.69e-05	7.34e-05	8.07e-05	7.7e-05	3.45844e-06	2.1418e-05	4.64652e-05	4.53765e-05
1.945e-11	2.92e-05	2.27e-05	3.32e-05	0	9.725e-05	7.9e-05	8.68e-05	8.57e-05	5.73e-05	6.02e-05	5.545e-05	0.430371	0.00192432	0.0107885	2.51	4.85	2.78	0.23172	0.904	0.000730386	1.74	P49815;P49815-4;P49815-2;P49815-3;H3BMQ0;P49815-5;P49815-6;B4DIL8	P49815;P49815-4;P49815-2;P49815-3;H3BMQ0;P49815-5;P49815-6;B4DIL8	Tuberin	TSC2	8	1.73e-05	8.38e-05	4.35e-05	4.81e-05	1.40552e-05	1.86052e-05	4.94386e-05	2.37588e-05
1.945e-11	1.81e-05	2.78e-05	3.135e-05	0.0001225	6.42e-05	0	0	7.99e-05	6.155e-05	5.02e-05	0.00010345	0.108577	0.704899	0.0357598	4.04	0.87	4.68	0.288735	0.863	0.22147	0.186	O15160;O15160-2;E7EQB9;H0Y723;D6RDJ3	O15160;O15160-2;E7EQB9;H0Y723	DNA-directed RNA polymerases I and III subunit RPAC1	POLR1C	5	1.53e-05	1.33e-05	6.19e-05	7.17e-05	1.72311e-05	3.26297e-05	5.20593e-05	2.61741e-05
3.12e-05	2.6e-05	2.6e-05	4.675e-05	0.000219	5.235e-05	7.48e-05	6.755e-05	8.135e-05	7.635e-05	7.265e-05	7.295e-05	0.23828	0.000420509	2.51809e-05	3.82	2.69	2.67	0.608162	1.43	0.895218	1.01	Q8WVM8;B7Z738;Q8WVM8-3;Q8WVM8-2;B7Z5N7	Q8WVM8;B7Z738;Q8WVM8-3;Q8WVM8-2;B7Z5N7	Sec1 family domain-containing protein 1	SCFD1	5	2.77e-05	7.46e-05	0.000106	7.4e-05	3.37036e-06	7.58044e-06	8.75926e-05	6.82511e-06
1.945e-11	1.46e-11	1.285e-11	3.555e-05	0	9.04e-05	7.855e-05	7.225e-05	7.585e-05	5.925e-05	5.3e-05	4.48e-05	0.185568	2.0343e-06	0.000234736	2690000	4840000	3350000	0.2718	0.803	0.00706807	1.44	Q15345;Q15345-3	Q15345;Q15345-3	Leucine-rich repeat-containing protein 41	LRRC41	2	1.56e-11	7.56e-05	4.2e-05	5.23e-05	3.10061e-12	3.71148e-06	4.20844e-05	1.03334e-05
2.73e-05	1.295e-05	1.225e-05	4e-05	0	0.0001855	8.525e-05	0.0002765	8.13e-05	0.00014075	7.515e-05	6.93e-05	0.365697	0.114137	0.0296118	4.29	8.43	5.42	0.444592	0.791	0.484467	1.55	Q15386;Q15386-2	Q15386	Ubiquitin-protein ligase E3C	UBE3C	2	1.75e-05	0.000148	7.52e-05	9.5e-05	7.6661e-06	0.000102529	8.75328e-05	4.8645e-05
1.945e-11	1.46e-11	1.285e-11	4.395e-05	0	0.00013	0.000115	0.0001165	9.495e-05	8.785e-05	4.29e-05	0.000105	0.203441	9.70087e-05	0.01322	3710000	6960000	5030000	0.260371	0.737	0.201048	1.38	Q9BZQ6;B7ZLZ2;H0Y498	Q9BZQ6;B7ZLZ2;H0Y498	ER degradation-enhancing alpha-mannosidase-like 3	EDEM3	3	1.56e-11	0.000109	5.8e-05	7.86e-05	3.10061e-12	1.92445e-05	5.94862e-05	2.96604e-05
1.945e-11	1.46e-11	1.285e-11	3.33e-05	0	7.86e-05	6.56e-05	8.055e-05	7.73e-05	6.695e-05	6.86e-05	7.03e-05	0.176856	8.07855e-05	2.3645e-07	2390000	4770000	4390000	0.184643	0.543	0.274888	1.09	H3BS19;Q96JG9	H3BS19;Q96JG9	Zinc finger protein 469	ZNF469	2	1.56e-11	7.45e-05	3.73e-05	6.86e-05	3.10061e-12	7.92263e-06	3.80197e-05	1.72866e-06
1.945e-11	1.46e-11	1.285e-11	4.06e-05	0	9.325e-05	7.085e-05	0.00010125	6.885e-05	8.2e-05	5.745e-05	7.2e-05	0.173705	0.00155964	0.000586809	2420000	5150000	4510000	0.28514	0.536	0.481216	1.14	Q8TBM8;Q8TBM8-2;H7BZK3;F2Z2L8;H7BZG5	Q8TBM8;Q8TBM8-2;H7BZK3;F2Z2L8;H7BZG5	DnaJ homolog subfamily B member 14	DNAJB14	5	1.56e-11	8.04e-05	3.78e-05	7.05e-05	3.10061e-12	2.20211e-05	4.69166e-05	1.52499e-05
1.945e-11	1.46e-11	1.285e-11	3.905e-05	0	4.66e-05	6.575e-05	5.32e-05	7.015e-05	6.07e-05	9.085e-05	5.12e-05	0.119198	0.000242164	0.00482007	1830000	4030000	3780000	0.0873796	0.483	0.743733	1.07	P50851;F5H1X8;P50851-2;E9PEM5;H0YAC6	P50851;F5H1X8;P50851-2;E9PEM5	Lipopolysaccharide-responsive and beige-like anchor protein	LRBA	5	1.56e-11	6.3e-05	2.86e-05	5.91e-05	3.10061e-12	8.32672e-06	2.39109e-05	3.57232e-05
2.23e-05	3.67e-05	1.51e-05	5.7e-05	0	0.000119	7.285e-05	8.34e-05	6.25e-05	7.725e-05	8.34e-05	7.765e-05	0.38608	0.00531156	0.00119038	1.99	2.95	3.21	0.703864	0.62	0.36292	0.918	Q9H8V3-3;G5E9L8;Q9H8V3;Q9H8V3-4;Q9H8V3-2;C9JDB4;C9J1C4;C9JTI2;C9JDV9;C9J0L6	Q9H8V3-3;G5E9L8;Q9H8V3;Q9H8V3-4;Q9H8V3-2;C9JDB4;C9J1C4;C9JTI2;C9JDV9;C9J0L6	Protein ECT2	ECT2	10	2.47e-05	7.29e-05	4.92e-05	7.95e-05	1.99429e-05	1.23182e-05	5.85697e-05	1.59507e-05
2.045e-05	1.575e-05	1.315e-05	4.56e-05	5.77e-05	4.79e-05	6.16e-05	8.155e-05	6.72e-05	8.365e-05	7.945e-05	7.685e-05	0.00136858	0.00105027	2.61619e-05	2.6	4.26	4.86	0.0480703	0.535	0.190257	0.876	Q99653;H0YNG9;H0YLY7	Q99653;H0YNG9	Calcium-binding protein p22	CHP	3	1.65e-05	7e-05	4.28e-05	8e-05	1.86155e-05	1.58942e-05	2.16418e-05	1.66905e-05
1.945e-11	1.46e-11	1.285e-11	0	0	4.63e-05	6.185e-05	5.97e-05	6.37e-05	9.215e-05	7.145e-05	8.93e-05	0.373901	7.34674e-07	0.000201167	988000	3310000	5390000	0.0402307	0.183	0.0266045	0.614	P31431;P31431-2;B4E1S6	P31431;P31431-2;B4E1S6	Syndecan-4;Syndecan	SDC4	3	1.56e-11	5.18e-05	1.54e-05	8.43e-05	3.10061e-12	2.54471e-05	2.39376e-05	1.87561e-05
1.18e-05	8.35001e-06	7.85001e-06	3.615e-05	0	0.0001001	5.15e-05	5.07e-05	6.495e-05	5.91e-05	4.09e-05	5.44e-05	0.285468	0.000634591	0.00166434	4.86	5.97	4.78	0.745632	1.02	0.584226	1.25	P53814-6;P53814;P53814-5;C9JGQ0	P53814-6;P53814;P53814-5	Smoothelin	SMTN	4	9.34e-06	5.57e-05	4.54e-05	4.47e-05	1.05882e-05	7.72626e-06	4.66688e-05	2.29217e-05
1.945e-11	1.46e-11	1.285e-11	0	0	2.86e-05	5.49e-05	5.66e-05	6.395e-05	0	5.15e-05	4.3e-05	0.373902	3.00504e-05	0.119325	610000	3140000	1010000	0.00787442	0.605	0.170704	3.11	G8JLC6;Q5JRA6;Q5JRA6-2;H7BY50;Q5JRA6-4;Q5JRA6-3	G8JLC6;Q5JRA6;Q5JRA6-2;H7BY50	Melanoma inhibitory activity protein 3	MIA3	6	1.56e-11	4.9e-05	9.53e-06	1.57e-05	3.10061e-12	2.4483e-05	1.4764e-05	2.45433e-05
1.815e-05	1.46e-11	9.65001e-06	2.525e-05	0	2.31e-05	4.595e-05	5.64e-05	6.135e-05	4.91e-05	4.1e-05	5.35e-05	0.516327	0.00283745	0.0037973	1.32	5.89	3.47	0.0142838	0.382	0.314604	1.7	O43824;H0Y2S1;H7BYW4	O43824;H0Y2S1;H7BYW4	Putative GTP-binding protein 6	GTPBP6	3	9.26e-06	5.46e-05	1.23e-05	3.21e-05	1.53212e-05	8.0605e-06	1.38731e-05	2.52322e-05
1.945e-11	1.46e-11	1.285e-11	0	0	2.53e-05	4.88e-05	5.12e-05	5.44e-05	3.35e-05	0	3.565e-05	0.373902	5.88106e-06	0.116501	270000	2770000	1120000	0.00743284	0.241	0.0713525	2.48	H3BN98;Q15041;F5GXP4;H3BPJ2	H3BN98			4	1.56e-11	4.33e-05	4.22e-06	1.75e-05	3.10061e-12	2.16454e-05	1.03264e-05	2.28357e-05
1.945e-11	1.46e-11	1.285e-11	5.1e-05	0	5.605e-05	4.84e-05	4.69e-05	5.895e-05	5.46e-05	5.7e-05	4.935e-05	0.117001	0.000171154	1.86348e-05	2280000	3290000	3430000	0.438364	0.666	0.639445	0.959	P35240-2;P35240;P35240-3;P35240-8;P35240-5;P35240-6;P35240-4	P35240-2;P35240;P35240-3;P35240-8;P35240-5;P35240-6;P35240-4	Merlin	NF2	7	1.56e-11	5.14e-05	3.57e-05	5.36e-05	3.10061e-12	7.50802e-06	2.79275e-05	4.31963e-06
1.77e-05	1.83e-05	1.52e-05	4.16e-05	0	0.00012665	6.15e-05	5.825e-05	6.47e-05	0.0001396	8.26e-05	0.0001441	0.354399	2.89841e-05	0.00608477	2.89	3.61	7.16	0.891943	0.404	0.038061	0.504	Q96DF8;F8WEF8	Q96DF8	Protein DGCR14	DGCR14	2	1.7e-05	6.15e-05	4.92e-05	0.000122	1.51806e-06	4.9644e-06	7.03072e-05	6.39754e-05
1.945e-11	1.46e-11	1.285e-11	5.5e-05	0	0.00011415	5.5e-05	6.2e-05	5.915e-05	5.78e-05	5.88e-05	6.07e-05	0.162311	8.54287e-06	2.56968e-07	3610000	3760000	3780000	0.94706	0.955	0.870318	0.994	B9EGE7;Q8TCN5	B9EGE7;Q8TCN5	Zinc finger protein 507	ZNF507	2	1.56e-11	5.87e-05	5.64e-05	5.91e-05	3.10061e-12	4.91116e-06	6.01378e-05	9.29859e-06
3.22e-05	2.49e-05	2.155e-05	3.875e-05	0.000137	0.000121	6.085e-05	6.835e-05	5.09e-05	0.0001118	5.63e-05	6.285e-05	0.0763217	0.00473737	0.0462299	3.78	2.29	2.94	0.276074	1.29	0.405006	0.78	Q9P289-2;B4E0Y9;Q9P289;Q8NBY1;Q9Y6E0;Q9Y6E0-2;B4DR80;H0Y630;Q5JV98;O00506;Q9P289-3;A8K6Z3;B7Z9K1;H7C279;C9J232;C9JCC0;C9J6L2;C9JDH9;Q5JV99	Q9P289-2;B4E0Y9;Q9P289;Q8NBY1;Q9Y6E0;Q9Y6E0-2;B4DR80;H0Y630;Q5JV98	Serine/threonine-protein kinase MST4;Serine/threonine-protein kinase 24;Serine/threonine-protein kinase 24 36 kDa subunit;Serine/threonine-protein kinase 24 12 kDa subunit	MST4;STK24	19	2.62e-05	6e-05	9.89e-05	7.69e-05	5.37434e-06	8.74005e-06	5.14421e-05	4.47676e-05
1.945e-11	1.46e-11	1.285e-11	2.07e-05	0	6.73e-05	4.29e-05	3.81e-05	5.43e-05	4.19e-05	3.905e-05	3.515e-05	0.214512	0.000717395	3.85279e-05	1660000	2890000	2030000	0.484195	0.816	0.284818	1.42	Q58FG1	Q58FG1	Putative heat shock protein HSP 90-alpha A4	HSP90AA4P	1	1.56e-11	4.51e-05	2.59e-05	3.17e-05	3.10061e-12	7.75652e-06	3.86275e-05	1.59153e-05
1.945e-11	1.46e-11	1.285e-11	3.52e-05	4.63e-05	9.7e-05	4.32e-05	4.925e-05	5.47e-05	6.725e-05	5.17e-05	5.66e-05	0.0352538	0.000122364	0.000218121	2280000	2680000	3140000	0.617114	0.726	0.170063	0.853	O94887;O94887-2;F5GZ84;H7C3M7;C9JVQ5;C9JWM9	O94887;O94887-2;F5GZ84;H7C3M7;C9JVQ5;C9JWM9	FERM, RhoGEF and pleckstrin domain-containing protein 2	FARP2	6	1.56e-11	4.19e-05	3.56e-05	4.91e-05	3.10061e-12	2.09584e-05	3.58258e-05	2.58043e-05
1.945e-11	1.46e-11	1.285e-11	3.33e-05	0	5.8e-05	5.985e-05	7e-05	5.995e-05	0.0001915	8.14e-05	0.0002245	0.144374	4.72238e-05	0.0185787	1330000	4050000	9740000	0.127891	0.136	0.0774162	0.415	Q92896-2;Q92896-3;Q92896;H3BM42	Q92896-2;Q92896-3;Q92896	Golgi apparatus protein 1	GLG1	4	1.56e-11	6.33e-05	2.08e-05	0.000152	3.10061e-12	6.34244e-06	2.48948e-05	9.20202e-05
1.375e-05	8.88e-06	9.795e-06	2.32e-05	8.81e-05	1.275e-05	3.71e-05	4.35e-05	4.79e-05	2.98e-05	2.525e-05	3.095e-05	0.265557	0.00076892	0.001468	3.83	3.96	2.65	0.953248	1.44	0.016811	1.49	Q5T5C7;P49591	Q5T5C7;P49591	Serine--tRNA ligase, cytoplasmic	SARS	2	1.08e-05	4.28e-05	4.13e-05	2.87e-05	2.35442e-06	8.81839e-06	3.68333e-05	6.05805e-06
7.17e-05	6.165e-05	6.08e-05	6.605e-05	0.0002475	0.00011455	5.32e-05	6.44e-05	0.00010105	0.000145	0.000114	0.000161	0.224662	0.612029	0.00613156	2.21	1.13	2.16	0.281473	1.02	0.0283179	0.52	Q96GC5;B4DN34;F5H8D0;F5H702	Q96GC5;B4DN34;F5H8D0;F5H702	39S ribosomal protein L48, mitochondrial	MRPL48	4	6.47e-05	7.28e-05	0.000143	0.00014	1.73724e-05	3.72178e-05	8.61012e-05	2.73947e-05
2.42e-05	1.245e-05	1.285e-11	0	0.000142	0	5.815e-05	5.39e-05	5.685e-05	7.93e-05	4.495e-05	5.84e-05	0.503681	0.00342206	0.0162495	3.87	4.61	4.19	0.859024	0.923	0.672679	1.1	P22314;Q5JRR6	P22314;Q5JRR6	Ubiquitin-like modifier-activating enzyme 1	UBA1	2	1.22e-05	5.63e-05	4.72e-05	5.12e-05	1.36405e-05	5.19467e-06	7.37131e-05	3.21369e-05
2.24e-05	3.21501e-06	9.30001e-06	7.765e-05	0.000322	0.0001029	8.36e-05	6.53e-05	4.87e-05	7.26e-05	7.66e-05	7e-05	0.115613	0.00936891	0.000505426	14.4	5.65	5.18	0.263681	2.78	0.521511	1.09	Q9BPZ7;Q9BPZ7-2;Q9BPZ7-3;Q9BPZ7-6;Q9BPZ7-4;Q9BPZ7-5;B1AMA5;E9PGB8;B7Z5E5;B1AMA6;B1AMB2;H0Y7F8;B1AMB1	Q9BPZ7;Q9BPZ7-2;Q9BPZ7-3;Q9BPZ7-6;Q9BPZ7-4;Q9BPZ7-5;B1AMA5;E9PGB8;B7Z5E5;B1AMA6	Target of rapamycin complex 2 subunit MAPKAP1	MAPKAP1	13	1.16e-05	6.59e-05	0.000168	6.03e-05	1.26803e-05	1.6271e-05	0.000120185	2.96912e-05
9.10001e-06	1.46e-11	1.285e-11	0	0	8.19e-05	4.73e-05	4.26e-05	4.81e-05	3.385e-05	4.43e-05	3.975e-05	0.426893	0.000248639	0.00106691	8.99	15.1	10.5	0.531754	0.856	0.126311	1.44	Q8NI60;Q8NI60-3;Q5T7A4;Q5T7A2;Q8NI60-4	Q8NI60;Q8NI60-3;Q5T7A4;Q5T7A2;Q8NI60-4	Chaperone activity of bc1 complex-like, mitochondrial	ADCK3;CABC1	5	3.04e-06	4.6e-05	2.73e-05	3.19e-05	7.43874e-06	4.27617e-06	4.24868e-05	1.61419e-05
1.945e-11	1.46e-11	1.285e-11	2.825e-05	0	6.665e-05	0.0001023	9.62e-05	5.755e-05	5.885e-05	7.6e-05	7.205e-05	0.176804	0.00367256	0.000184708	2020000	5460000	4410000	0.0875276	0.459	0.334394	1.24	O43592;F8WDU6;F5GYW6	O43592	Exportin-T	XPOT	3	1.56e-11	8.53e-05	3.16e-05	6.9e-05	3.10061e-12	2.68851e-05	3.00674e-05	1.84522e-05
1.945e-11	2.48e-05	2.385e-05	3.065e-05	6.94e-05	6.4e-05	4.59e-05	4.945e-05	4.815e-05	4.575e-05	4.64e-05	5.58e-05	0.0577096	0.0180608	0.0193059	3.38	2.95	1.99	0.603342	1.69	0.685891	1.48	P50416;P50416-2	P50416;P50416-2	Carnitine O-palmitoyltransferase 1, liver isoform	CPT1A	2	1.62e-05	4.78e-05	5.47e-05	3.23e-05	1.298e-05	5.91549e-06	1.88113e-05	2.5425e-05
1.945e-11	9.15e-06	1.285e-11	2.275e-05	0	6.675e-05	3.885e-05	3.65e-05	3.78e-05	2.95e-05	2.99e-05	3.42e-05	0.248118	0.000375517	0.00116271	9.78	12.4	10.2	0.708145	0.956	0.0168536	1.21	Q86VI3;F2Z2E2	Q86VI3;F2Z2E2	Ras GTPase-activating-like protein IQGAP3	IQGAP3	2	3.05e-06	3.77e-05	2.98e-05	3.12e-05	4.73073e-06	3.91729e-06	3.41064e-05	3.12817e-06
1.005e-05	1.46e-11	1.285e-11	2.345e-05	0	7.69e-05	3.96e-05	3.395e-05	3.93e-05	3.57e-05	0	0	0.260772	0.000854462	0.527232	10	11.2	1.78	0.864055	5.61	0.0995554	6.32	Q8TAF3;Q8TAF3-3;Q8TAF3-4;Q8TAF3-5;C9JQ19;Q8TAF3-2	Q8TAF3;Q8TAF3-3;Q8TAF3-4;Q8TAF3-5	WD repeat-containing protein 48	WDR48	6	3.34e-06	3.76e-05	3.34e-05	5.96e-06	8.19216e-06	4.98729e-06	3.55824e-05	1.45905e-05
6.15001e-06	1.46e-11	1.285e-11	0	0	3.93e-05	5.495e-05	4.355e-05	4.3e-05	3.575e-05	4.185e-05	4.45e-05	0.451507	0.000510649	0.000305216	6.37	22.9	19.8	0.0672922	0.322	0.239011	1.16	Q99570;D6RJ98;D6RBB7;D6RAC3	Q99570	Phosphoinositide 3-kinase regulatory subunit 4	PIK3R4	4	2.06e-06	4.72e-05	1.31e-05	4.07e-05	5.03833e-06	6.35849e-06	2.25297e-05	6.76715e-06
1.03e-05	1.53e-05	1.38e-05	3.065e-05	7.37e-05	1.695e-05	3.435e-05	5.015e-05	3.73e-05	3.115e-05	3.305e-05	3.07e-05	0.186862	0.00563244	0.000357906	3.08	3.09	2.02	0.992966	1.52	0.141454	1.53	Q13509;A8K854	Q13509;A8K854	Tubulin beta-3 chain	TUBB3	2	1.32e-05	4.06e-05	4.04e-05	2.65e-05	6.92069e-06	1.21365e-05	2.65186e-05	1.31454e-05
8.00001e-06	1.46e-11	9.59e-06	1.64e-05	0.00010625	5.455e-05	3.57e-05	3.805e-05	4.215e-05	4.475e-05	4.145e-05	3.84e-05	0.112169	0.000737034	0.000515387	10.1	6.58	7.08	0.477507	1.42	0.331961	0.93	P26639-2;P26639;G3XAN9;E7ERI3	P26639-2;P26639;G3XAN9;E7ERI3	Threonine--tRNA ligase, cytoplasmic	TARS	4	5.87e-06	3.86e-05	5.91e-05	4.15e-05	6.84578e-06	5.17984e-06	4.11473e-05	4.30011e-06
4.96e-06	4.06e-06	3.665e-06	0	8.575e-05	9.17e-05	5.725e-05	8.635e-05	3.315e-05	0.000141	5.475e-05	0.00014	0.137391	0.0236988	0.0196556	14	13.9	26.4	0.994757	0.529	0.17785	0.527	Q9UPR3	Q9UPR3	Protein SMG5	SMG5	1	4.23e-06	5.89e-05	5.91e-05	0.000112	6.59432e-07	3.15358e-05	4.59261e-05	4.52662e-05
1.945e-11	1.46e-11	1.285e-11	2.085e-05	6.61e-05	1.965e-05	2.9e-05	3e-05	3.74e-05	2.24e-05	1.97e-05	2.19e-05	0.0807484	0.000265034	1.3566e-05	1570000	2060000	1370000	0.837268	1.15	0.0176809	1.51	Q8TEX9-2;Q8TEX9;H0YN14;H0YKG5;H0YL92;H0YLV0;H0YK93	Q8TEX9-2;Q8TEX9;H0YN14;H0YKG5;H0YL92;H0YLV0;H0YK93	Importin-4	IPO4	7	1.56e-11	3.21e-05	2.45e-05	2.13e-05	3.10061e-12	6.50549e-06	2.20316e-05	2.78091e-06
1.945e-11	1.46e-11	5.95001e-06	2.125e-05	0	1.46e-05	2.3e-05	2.695e-05	2.225e-05	2.06e-05	2.875e-05	1.78e-05	0.204519	0.000854154	0.00601765	6.03	12.1	9.79	0.133186	0.616	0.663846	1.24	Q8NF37	Q8NF37	Lysophosphatidylcholine acyltransferase 1	LPCAT1	1	1.98e-06	2.41e-05	1.2e-05	1.94e-05	4.85915e-06	2.72519e-06	9.72402e-06	1.23387e-05
4.09e-06	3.045e-06	3.77e-06	1.635e-05	4.28e-05	1.44e-05	2.54e-05	1.945e-05	1.43e-05	2.215e-05	1.49e-05	2.42e-05	0.0849163	0.00753664	0.0040952	4.78	3.61	5.61	0.646797	0.851	0.877769	0.643	Q5SNT2;E9PBR6;Q5SNT2-2	Q5SNT2;E9PBR6;Q5SNT2-2	Transmembrane protein 201	TMEM201	3	3.64e-06	1.31e-05	1.74e-05	2.04e-05	5.41663e-07	1.15643e-05	1.3916e-05	6.25446e-06
1.945e-11	8.75001e-06	2.185e-05	0.0001445	0.0007755	7.685e-05	9.685e-05	0.0001059	6.65e-05	7.04e-05	7.895e-05	8.97e-05	0.221397	0.00414898	0.00119501	32.6	7.71	6.34	0.337511	5.14	0.48689	1.22	P06280	P06280	Alpha-galactosidase A	GLA	1	1.02e-05	7.87e-05	0.000332	6.47e-05	1.13428e-05	4.14307e-05	0.000344486	3.25858e-05
1.945e-11	1.46e-11	1.285e-11	3.45e-05	6.625e-05	5.375e-05	0	0	0	0	4.45e-05	4.265e-05	0.00506681	0.00137589	0.116296	3300000	0	1860000	0.0050668	1.77	0.116296	0	Q9P0U3;Q9P0U3-2	Q9P0U3;Q9P0U3-2	Sentrin-specific protease 1	SENP1	2	1.56e-11	0	5.15e-05	2.91e-05	3.10061e-12	0	1.6661e-05	2.25408e-05
1.945e-11	2.96001e-06	2.65001e-06	4.07e-05	0.000345	6.395e-05	5.605e-05	8.515e-05	0	8.29e-05	3.95e-05	6.38e-05	0.204702	0.144972	0.00877571	49.4	25.2	29.7	0.365955	1.66	0.620146	0.847	Q9NX04;Q9NX04-2	Q9NX04;Q9NX04-2	Uncharacterized protein C1orf109	C1orf109	2	1.87e-06	4.7e-05	9.23e-05	5.56e-05	2.90352e-06	4.03514e-05	0.000125822	3.46176e-05
6.225e-06	2.61001e-06	4.305e-06	1.24e-05	0	7.48e-05	2.06e-05	2.005e-05	0	1.835e-05	2.225e-05	2.445e-05	0.346685	0.252089	0.00111322	6.64	3.09	4.95	0.554999	1.34	0.310337	0.625	Q13418;B7Z418;B7Z1I0;E9PNR4;E9PM54;E9PQ27;E9PQ52	Q13418;B7Z418;B7Z1I0;E9PNR4;E9PM54;E9PQ27;E9PQ52	Integrin-linked protein kinase	ILK	7	4.38e-06	1.35e-05	2.91e-05	2.17e-05	2.53205e-06	1.05085e-05	3.59328e-05	4.06764e-06
1.945e-11	9.30001e-06	8.45001e-06	1.99e-05	0	4.075e-05	4.98e-05	4.84e-05	5.93e-05	2.88e-05	2.715e-05	2.79e-05	0.30389	0.000505028	0.00184517	2.85	7.19	3.91	0.0578949	0.73	0.00207686	1.84	Q99595	Q99595	Mitochondrial import inner membrane translocase subunit Tim17-A	TIMM17A	1	5.93e-06	4.26e-05	1.69e-05	2.32e-05	9.20122e-06	2.31901e-05	2.00265e-05	1.13984e-05
1.945e-11	1.46e-11	1.285e-11	3.615e-05	0	9.37e-05	9.41e-05	8.895e-05	0.000104	7.86e-05	4.3e-05	8.345e-05	0.187822	2.68423e-05	0.0058467	2770000	4010000	4370000	0.130851	0.634	0.112798	0.916	O14628;O14628-6;O14628-5;O14628-7;O14628-4;Q86XU0;O75346;Q8N859;Q9HBT7;Q8N8J6-2;Q8N8J6-3;E7EPS0;H9KV89;Q8N8J6;Q6ZMW2;H0Y892;A6NHJ4;J3KQF6;Q96RE9-3;Q96RE9-2;Q7Z7L9;Q5HYK9;Q96RE9;F5GXA7;Q96RE9-4;G3V1K9;Q14584;Q5SXM1;B9EG95;O95780;Q15937;F5H032;O95780-3;F8W6Y9;O75346-2;O95780-2	O14628;O14628-6;O14628-5;O14628-7;O14628-4;Q86XU0;O75346;Q8N859	Zinc finger protein 195;Zinc finger protein 677;Zinc finger protein 253;Zinc finger protein 713	ZNF195;ZNF677;ZNF253;ZNF713	36	1.56e-11	6.26e-05	4.34e-05	6.84e-05	3.10061e-12	4.88431e-05	4.4389e-05	2.00684e-05
1.945e-11	1.46e-11	1.285e-11	1.69e-05	0	6.1e-05	2.335e-05	2.76e-05	2.61e-05	2.455e-05	1.8e-05	2.255e-05	0.226466	3.25585e-05	0.000362225	831000	1370000	1390000	0.988341	0.598	0.158771	0.983	F8WEA9;Q8IVT5;F5H0K8;Q8IVT5-2;Q8IVT5-3;H7BYU0;A8MY87	F8WEA9;Q8IVT5;F5H0K8;Q8IVT5-2;Q8IVT5-3;H7BYU0;A8MY87	Kinase suppressor of Ras 1	KSR1	7	1.56e-11	2.13e-05	1.3e-05	2.17e-05	3.10061e-12	1.06477e-05	2.44741e-05	4.07028e-06
1.945e-11	1.46e-11	1.285e-11	6.21e-05	0	0	0	0	0	0.000153	0.000126	0.000146	0.373901	0.00137589	6.24372e-05	1320000	0	7430000	0.373901	0.178	6.24372e-05	0	Q8N5M9	Q8N5M9	Protein jagunal homolog 1	JAGN1	1	1.56e-11	0	2.07e-05	0.000116	3.10061e-12	0	3.2122e-05	5.88274e-05
2.715e-05	1.46e-11	1.285e-11	4.36e-05	0	8.2e-05	0	0	0	0.000117	0.000108	0.000122	0.265268	0.3739	0.000427155	2.31	0	10.6	0.151886	0.217	9.35761e-06	0	Q8TDD1-2;Q8TDD1;H0YHH7	Q8TDD1-2;Q8TDD1	ATP-dependent RNA helicase DDX54	DDX54	3	9.05e-06	0	2.09e-05	9.63e-05	2.21626e-05	0	3.4632e-05	4.77905e-05
1.945e-11	1.46e-11	1.285e-11	2.13e-05	0	2.47e-05	5.77e-05	0	0	4.42e-05	3.99e-05	4.79e-05	0.118285	0.373901	4.48763e-05	491000	615000	2390000	0.85992	0.205	0.270217	0.257	Q02952;Q02952-2;Q02952-3	Q02952;Q02952-2;Q02952-3	A-kinase anchor protein 12	AKAP12	3	1.56e-11	9.61e-06	7.67e-06	3.74e-05	3.10061e-12	2.35476e-05	1.19376e-05	2.02531e-05
1.945e-11	1.46e-11	1.285e-11	2.03e-05	0	0	0	4.38e-05	6.84e-06	4.03e-05	3.13e-05	4.29e-05	0.373902	0.282479	0.000408008	217000	540000	2010000	0.542077	0.108	0.204348	0.269	Q96QR8	Q96QR8	Transcriptional activator protein Pur-beta	PURB	1	1.56e-11	8.44e-06	3.39e-06	3.14e-05	3.10061e-12	1.75481e-05	8.29715e-06	1.65177e-05
1.945e-11	1.46e-11	1.64e-05	0	0	0	0	5.97e-05	0	8.37e-05	7.85e-05	7.43e-05	0.3739	0.522847	0.000274925	0	1.82	12	0.373901	0	0.0426341	0.151	D6RER5;Q9NVA2;D6RGI3;Q9NVA2-2;D6RDU5;Q92599;F8W8I8;F5H1J5;F6W7K9;A6NFQ9;Q14141;B1AMS2;A6NMH6;Q14141-4;Q92599-2;Q14141-2;B4E049;Q92599-3;Q14141-3;C9JV02;D6R9Y6;D6RDP1	D6RER5;Q9NVA2;D6RGI3;Q9NVA2-2;D6RDU5;Q92599;F8W8I8;F5H1J5;F6W7K9;A6NFQ9;Q14141;B1AMS2;A6NMH6;Q14141-4;Q92599-2;Q14141-2;B4E049;Q92599-3;Q14141-3;C9JV02	Septin-11;Septin-8;Septin-6	SEPT11;SEPT8;SEPT6	22	5.47e-06	9.95e-06	0	6.57e-05	1.3402e-05	2.43778e-05	0	3.35365e-05
