# Supplementary material for: Substrate-Trapped Interactors of PHD3 and FIH Cluster in Distinct Signaling Pathways
Source: Cell Rep. 2016 Mar 10;14(11):2745–60. doi: 10.1016/j.celrep.2016.02.043 (PMC4805855; doi:10.1016/j.celrep.2016.02.043)
Supplement: Table S4. MAPK6 Interactome, Related to Figure 6 — The table shows HEK293T cells that were transfected with FLAG-MAPK6 or empty vector and an empty vector or HA-PHD3 and 48 hr post-transfection treated or not for 4 hr with DMOG. The cells were lysed and FLAG-MAPK6 was immunoprecipitated and digested on-beads. The peptides were identified by mass spectrometry and quantified by LFQ by the MaxQuant software package and normalized to the MAPK6 input. The columns A–X are the LFQ intensities as determined by MaxQuant. The columns A–F are the untreated negative control empty vector, the columns G–L are the untreated FLAG-MAPK6 overexpressing, the columns M–R are JNJ treated FLAG-MAPK6 overexpressing, and the columns S–X FLAG-MAPK6 and HA-PHD3 are overexpressing samples. The columns Y–AA show the p value of the t test of the FLAG-MAPK6 overexpressing samples versus the negative control and columns AB–AD show the ratios of the average LFQ intensities of the FLAG-MAPK6 overexpressing samples over the negative control. The columns AE and AF show the p value of the t test of the FLAG-MAPK6 overexpressing untreated or HA-PHD3 overexpressing versus the negative JNJ treated sample. The columns AG and AH are the corresponding average ratios. [file mmc5.xlsx]

## Sheet: MAPK6 interactome
Normalised (to MAPK6 input) LFQ					Control	PHD3	Untreated	JNJ	PHD3/DMOG	Untr/JNJ	PHD3 untreated												Bar Graphs
CONTROL_1	CONTROL_2	CONTROL_3	MAPK6_1	MAPK6_2	MAPK6_3	LFQ intensity MAPK6_JNJ_1	LFQ intensity MAPK6_JNJ_2	LFQ intensity MAPK6_JNJ_3	MAPK6_PHD3_1	MAPK6_PHD3_2	MAPK6_PHD3_3	ttest MAPK6	ttest JNJ	ttest PHD3	ratio	ratio	ratio	ttest Un/DMOG	ttestPHD/dmog	ratioun/jnj	ratio phd jnj	Control	MAPK6	MAPK6 PHD3	MAPK6 JNJ	stdev	stdev	stdev	stdev	PEP	Intensity	Sequence coverage [%]	Protein IDs	Majority protein IDs	Protein names	Gene names	Proteins
31650000	27050000	23450000	78950000000	71450000000	83850000000	66650000000	69850000000	97800000000	82350000000	80250000000	71450000000	2.69361e-05	0.00139441	1.99113e-05	2850	2850	2850	0.998813	0.994014	0.999	0.999	2.73833e+07	78100000000	78000000000	78100000000	4.11015e+06	6.24526e+09	1.71356e+10	5.78302e+09	0	406000000000	71.2	Q16659;K7ELV1;K7EN18;P27361;P28482;P27361-3;E9PQW4;P27361-2;E9PJF0;P28482-2;E9PBK7;B3KR49;H0YDH9	Q16659	Mitogen-activated protein kinase 6	MAPK6	13
18050000000	15200000000	15400000000	38450000000	43250000000	45100000000	45100000000	49250000000	46400000000	52300000000	56250000000	47100000000	0.000283122	3.65526e-05	0.000220134	2.61	2.89	3.2	0.116687	0.164099	0.901	1.11	16200000000	42300000000	51900000000	46900000000	1440000000	3.43232e+09	2.12269e+09	4.58921e+09	0	303000000000	71.5	P08107;P08107-2;E7EP94	P08107;P08107-2;E7EP94	Heat shock 70 kDa protein 1A/1B	HSPA1A	3
14450000000	12200000000	13200000000	31950000000	30150000000	31500000000	38800000000	42250000000	43400000000	36450000000	45000000000	38850000000	2.94206e-05	5.06834e-05	0.00051963	2.35	3.12	3.02	0.00227788	0.657926	0.753	0.967	13300000000	31200000000	40100000000	41500000000	1060000000	9.3675e+08	2.39392e+09	4.40993e+09	0	247000000000	68.6	P11142;E9PKE3;E9PNE6;P11142-2;A8K7Q2;E9PN89;E9PS65;E9PLF4;E9PK54;E9PQK7;E9PQQ4;E9PM13;E9PPY6;E9PN25;E9PI65	P11142;E9PKE3;E9PNE6;P11142-2;A8K7Q2;E9PN89	Heat shock cognate 71 kDa protein	HSPA8	15
10400000000	9915000000	11400000000	18650000000	16400000000	19800000000	20300000000	21300000000	21200000000	23350000000	20850000000	22950000000	0.00210627	4.3661e-05	0.000186364	1.73	1.98	2.12	0.0647396	0.15862	0.874	1.07	10600000000	18300000000	22400000000	20900000000	703000000	1.7294e+09	5.50757e+08	1.34288e+09	0	152000000000	79.5	P17987;E7EQR6;F5H282;E7ERF2;F5GZ03;F5H136;F5H676;F5GZI8;F5H726;F5GYL4;F5H7Y1	P17987;E7EQR6;F5H282;E7ERF2	T-complex protein 1 subunit alpha	TCP1	11
479000000	1149500000	1835000000	1050000000	3560000000	1365000000	42250000000	7440000000	8750000000	10950000000	8775000000	22000000000	0.395868	0.183163	0.0361892	1.72	16.9	12	0.200388	0.669219	0.102	0.714	1160000000	1990000000	13900000000	19500000000	623000000	1.36732e+09	1.97303e+10	7.09147e+09	0	38046000000	54.8	CON__P13645;P13645;CON__P02535-1;CON__Q7Z3Y7;Q7Z3Y7;CON__Q7Z3Y8;Q7Z3Y8;CON__Q2M2I5;Q2M2I5;CON__Q148H6;CON__Q7Z3Z0;Q7Z3Z0	CON__P13645;P13645	Keratin, type I cytoskeletal 10	KRT10	12
8585000000	8130000000	8710000000	14800000000	13700000000	16800000000	15500000000	17750000000	19200000000	21050000000	17250000000	16750000000	0.00200615	0.00117254	0.00195895	1.78	2.06	2.17	0.165723	0.643196	0.863	1.05	8480000000	15100000000	18400000000	17500000000	289000000	1.57162e+09	1.86436e+09	2.3516e+09	0	125000000000	74.9	P49368;P49368-2;B4DUR8;Q5SZX6;E9PRC8;Q5SZW8;E9PM09;E9PQ35;Q5SZX9	P49368;P49368-2;B4DUR8	T-complex protein 1 subunit gamma	CCT3	9
10030000000	9775000000	9620000000	16400000000	15050000000	14750000000	13100000000	20350000000	17300000000	17400000000	16600000000	14550000000	0.000428236	0.0278677	0.00174458	1.57	1.72	1.65	0.52166	0.762491	0.911	0.957	9810000000	15400000000	16200000000	16900000000	380000000	8.7892e+08	3.64017e+09	1.46998e+09	0	129000000000	86.1	P48643;E9PCA1;B7ZAR1;E7ENZ3;B4DYD8;H0Y914;D6RIZ7	P48643;E9PCA1;B7ZAR1;E7ENZ3;B4DYD8	T-complex protein 1 subunit epsilon	CCT5	7
7005000000	6955000000	7775000000	11500000000	11650000000	13850000000	15250000000	15300000000	17150000000	16550000000	13500000000	14350000000	0.00319911	0.000218457	0.00133641	1.7	2.2	2.04	0.0222473	0.37508	0.775	0.93	7250000000	12300000000	14800000000	15900000000	441000000	1.31561e+09	1.08282e+09	1.57401e+09	0	101000000000	82.6	P50991;P50991-2;B7Z9L0;B7Z2F4	P50991;P50991-2;B7Z9L0;B7Z2F4	T-complex protein 1 subunit delta	CCT4	4
8600000000	7190000000	8080000000	13700000000	12250000000	15950000000	13300000000	16850000000	17300000000	17400000000	17950000000	18150000000	0.00644915	0.00410759	2.99982e-05	1.76	1.99	2.24	0.327779	0.191568	0.884	1.13	7960000000	14000000000	17800000000	15800000000	699000000	1.86436e+09	2.19108e+09	3.88373e+08	0	117000000000	74.6	P50990;B4DEM7;B4DQH4;H7C4C8;H7C2U0	P50990;B4DEM7;B4DQH4	T-complex protein 1 subunit theta	CCT8	5
8485000000	7690000000	7790000000	14900000000	15400000000	15400000000	12350000000	19750000000	14650000000	17950000000	15350000000	14850000000	1.75478e-05	0.026031	0.00125133	1.9	1.95	2.01	0.880928	0.854612	0.975	1.03	7990000000	15200000000	16000000000	15600000000	417000000	2.88675e+08	3.78726e+09	1.66433e+09	0	121000000000	88.2	P78371;P78371-2;F5GWF6;F8VQ14	P78371;P78371-2;F5GWF6;F8VQ14	T-complex protein 1 subunit beta	CCT2	4
7440000000	7325000000	7805000000	13050000000	12100000000	14950000000	13250000000	16250000000	17000000000	17000000000	15900000000	16200000000	0.00234802	0.0023038	1.60764e-05	1.78	2.06	2.17	0.207245	0.507371	0.862	1.05	7520000000	13400000000	16400000000	15500000000	240000000	1.45115e+09	1.98431e+09	5.68624e+08	0	111000000000	80.8	Q99832;Q99832-3;Q99832-4;F5GZK5;B7Z1C9;Q99832-2;F8WAM2;F8WBP8	Q99832;Q99832-3;Q99832-4;F5GZK5;B7Z1C9;Q99832-2	T-complex protein 1 subunit eta	CCT7	8
7345000000	7025000000	7755000000	12850000000	13600000000	15550000000	13800000000	16600000000	15700000000	18400000000	14350000000	15050000000	0.00134727	0.000719391	0.00250852	1.9	2.09	2.16	0.301374	0.724385	0.91	1.04	7370000000	14000000000	15900000000	15400000000	376000000	1.39374e+09	1.42945e+09	2.16468e+09	0	109000000000	63.8	P40227;B4DPJ8;P40227-2;J3KRI6	P40227;B4DPJ8;P40227-2	T-complex protein 1 subunit zeta	CCT6A	4
2656450	6781650	4138200	12450000000	11450000000	16600000000	12200000000	10750000000	5811900000	8580000000	14970000000	13100000000	0.00102288	0.00772782	0.00299391	3520	2500	3190	0.191889	0.38664	1.41	1.28	3840000	13500000000	12200000000	9580000000	3290000	2.73084e+09	3.34901e+09	3.28531e+09	3.57e-12	66852000000	4.9	P51617;D3YTB5;P51617-3;P51617-2;P51617-4;H7C224;H7C2I6;P51955;P51955-4;B4DZU0;P51955-2;F8WAB6;P51955-3;H7C1F0	P51617;D3YTB5;P51617-3;P51617-2;P51617-4;H7C224;H7C2I6	Interleukin-1 receptor-associated kinase 1	IRAK1	14
102000000	104600000	112000000	8390000000	7315000000	9465000000	5840000000	7570000000	8805000000	9995000000	9815000000	9255000000	0.000182206	0.00105626	1.74838e-06	79.1	69.8	91.2	0.405555	0.0619465	1.13	1.31	106000000	8390000000	9680000000	7400000000	11400000	1.075e+09	1.48937e+09	3.85919e+08	0	47190000000	29.8	O95714;Q9BVR0;H3BUQ1;H3BRG9;REV__E9PL58	O95714	E3 ubiquitin-protein ligase HERC2	HERC2	5
734000000	1380000000	1405000000	3065000000	2850000000	3645000000	9910000000	3240000000	8510000000	5765000000	5060000000	4605000000	0.00338884	0.0415282	0.000593222	2.72	6.15	4.38	0.119783	0.370123	0.442	0.713	1170000000	3190000000	5140000000	7220000000	368000000	4.11228e+08	3.51714e+09	5.84473e+08	2.08e-229	27480000000	75	P62979;J3QTR3	P62979;J3QTR3	Ubiquitin-40S ribosomal protein S27a;Ubiquitin;40S ribosomal protein S27a	RPS27A	2
2850000000	4005000000	3730000000	5630000000	4125000000	5245000000	7925000000	4755000000	8800000000	8255000000	8400000000	10200000000	0.0612563	0.0466998	0.00162897	1.42	2.03	2.54	0.174273	0.263632	0.699	1.25	3530000000	5000000000	8960000000	7160000000	553000000	7.81841e+08	2.12824e+09	1.08352e+09	9.74e-119	45503000000	41.7	P42677;Q5T4L4;C9J1C5	P42677;Q5T4L4	40S ribosomal protein S27	RPS27	3
1780000000	2710000000	1290000000	6495000000	5005000000	7125000000	5270000000	5995000000	7570000000	6325000000	6005000000	6285000000	0.00474571	0.00545615	0.000564997	3.22	3.26	3.22	0.943323	0.920053	0.989	0.988	1930000000	6210000000	6200000000	6280000000	666000000	1.08868e+09	1.17589e+09	1.74356e+08	6.62e-227	40794000000	49	P05141	P05141	ADP/ATP translocase 2	SLC25A5	1
2420000000	3160000000	2350000000	3370000000	3115000000	3905000000	6445000000	5530000000	6490000000	5975000000	5275000000	5795000000	0.0781628	0.000984312	0.000804712	1.31	2.33	2.15	0.0023088	0.277253	0.562	0.923	2640000000	3460000000	5680000000	6160000000	418000000	4.03185e+08	5.41733e+08	3.63501e+08	0	34492000000	62	P25705;P25705-2;K7ENP3;K7EK77;K7ENJ4;K7ERX7;K7EJP1;K7EQH4;K7ESA0;REV__O00522;REV__O00522-3;REV__H3BM74;REV__H3BM14;REV__Q9Y5A7;REV__Q9Y5A7-2;REV__F8WDB6;REV__C9JRT6;REV__C9JF32;REV__C9J718;REV__C9J7X7;REV__F8WDL9;REV__C9JEW7;REV__C9JBN7;REV__C9J3W7;REV__C9JD81;REV__C9JJM9	P25705;P25705-2;K7ENP3	ATP synthase subunit alpha, mitochondrial	ATP5A1	26
2825000000	2185000000	2660000000	5485000000	5470000000	7075000000	4500000000	5875000000	7845000000	8905000000	10000000000	8290000000	0.00365161	0.0237115	0.000263213	2.35	2.38	3.55	0.957127	0.0519174	0.99	1.49	2560000000	6010000000	9070000000	6070000000	316000000	9.22348e+08	1.6813e+09	8.66155e+08	0	45626000000	23.2	P17066;P48741	P17066;P48741	Heat shock 70 kDa protein 6;Putative heat shock 70 kDa protein 7	HSPA6;HSPA7	2
1710000000	2200000000	1865000000	4495000000	3870000000	5170000000	5350000000	3205000000	5715000000	4630000000	4275000000	4680000000	0.00300774	0.0236603	0.00017398	2.34	2.47	2.35	0.791815	0.787768	0.949	0.952	1930000000	4510000000	4530000000	4760000000	228000000	6.5016e+08	1.35612e+09	2.20813e+08	0	29125000000	77	P08670;B0YJC4;B0YJC5;Q5JVS8;P17661;P14136-2;P14136;P14136-3;K7EJU1;P07197;E7ESP9;E7EMV2;P07196;P07197-2;Q16352;K7EKH9;F8W835;K7ELP4;B4DIR1	P08670;B0YJC4	Vimentin	VIM	19
2305000000	1295000000	1800000000	2165000000	1845000000	2435000000	5600000000	3115000000	5075000000	3495000000	3430000000	3660000000	0.360679	0.0260353	0.00447587	1.19	2.55	1.96	0.0342344	0.232156	0.467	0.767	1800000000	2150000000	3530000000	4600000000	450000000	2.95353e+08	1.30974e+09	1.18568e+08	0	23431000000	69.6	P31948;G3XAD8;F5H0T1;F5H783;F5GXD8;H0YGI8	P31948;G3XAD8;F5H0T1	Stress-induced-phosphoprotein 1	STIP1	6
45000000	38050000	37900000	3175000000	3065000000	4125000000	4085000000	4030000000	4175000000	6170000000	5075000000	4575000000	0.000531046	7.10845e-08	0.000373362	85.7	102	131	0.131445	0.0676101	0.843	1.29	40300000	3450000000	5270000000	4100000000	12600000	5.82838e+08	7.32006e+07	8.15787e+08	0	22030000000	68.4	Q8IW41-2;Q8IW41;R4GN33;F8VRP2	Q8IW41-2;Q8IW41;R4GN33	MAP kinase-activated protein kinase 5	MAPKAPK5	4
84900000	119000000	75400000	4865000000	4555000000	5015000000	2820000000	5460000000	3995000000	5855000000	6055000000	4825000000	4.12831e-06	0.00635997	0.000135692	51.7	44	60	0.405764	0.156475	1.18	1.36	93000000	4810000000	5580000000	4090000000	24800000	2.34592e+08	1.32265e+09	6.60025e+08	0	26919000000	45	Q9Y4C2;Q9Y4C2-2;C9JD13;C9J9F4;C9K0E7	Q9Y4C2;Q9Y4C2-2	Protein FAM115A	FAM115A	5
1695000000	2265000000	1205000000	2285000000	2325000000	1985000000	3985000000	4400000000	3770000000	3135000000	3250000000	2675000000	0.21582	0.00286928	0.0212579	1.28	2.35	1.75	0.000973973	0.0155378	0.543	0.746	1720000000	2200000000	3020000000	4050000000	477000000	1.85831e+08	3.20247e+08	3.04261e+08	0	21943000000	58.2	P06576;F8VPV9;H0YH81;F8W079;F8W0P7;H0YI37;F8VQY0	P06576;F8VPV9;H0YH81;F8W079	ATP synthase subunit beta, mitochondrial;ATP synthase subunit beta	ATP5B	7
2235000000	1825000000	1820000000	3450000000	3300000000	3625000000	3140000000	4785000000	3400000000	4965000000	4530000000	4335000000	0.000844517	0.0264704	0.00033224	1.77	1.93	2.35	0.574806	0.199226	0.917	1.22	1960000000	3460000000	4610000000	3770000000	227000000	1.6266e+08	8.84294e+08	3.22529e+08	0	29973000000	59.6	O43242;B4DT72;H0YGV8	O43242;B4DT72	26S proteasome non-ATPase regulatory subunit 3	PSMD3	3
1590000000	1590000000	1580000000	3090000000	2695000000	3110000000	3345000000	3790000000	3180000000	4060000000	3960000000	3740000000	0.000521006	0.000527932	1.6018e-05	1.87	2.17	2.47	0.105201	0.0787768	0.862	1.14	1590000000	2960000000	3920000000	3440000000	32100000	2.34041e+08	3.15529e+08	1.63707e+08	3.18e-302	23943000000	53.6	P35998;B7Z5E2;C9JLS9;Q9UBT6;Q9UBT6-8;Q9UBT6-5;Q9UBT6-2;Q9UBT6-6;D6R9M8;D6RAE5;Q9UBT6-4;Q9UBT6-7	P35998;B7Z5E2	26S protease regulatory subunit 7	PSMC2	12
1520000000	1515000000	1495000000	2720000000	2555000000	2720000000	2960000000	3905000000	3355000000	3680000000	3580000000	3710000000	3.15647e-05	0.0022898	7.24158e-07	1.77	2.26	2.42	0.0567619	0.417538	0.783	1.07	1510000000	2670000000	3660000000	3400000000	31100000	9.52628e+07	4.74614e+08	6.80686e+07	0	23357000000	71.8	P43686;P43686-2	P43686;P43686-2	26S protease regulatory subunit 6B	PSMC4	2
1950000000	1065000000	1285000000	2515000000	2410000000	2655000000	2555000000	3790000000	3375000000	3225000000	3425000000	3135000000	0.0165246	0.0159233	0.00282219	1.76	2.26	2.28	0.125906	0.956445	0.78	1.01	1430000000	2530000000	3260000000	3240000000	414000000	1.22916e+08	6.2847e+08	1.48436e+08	0	21766000000	48.1	P34932;REV__Q3KQV9	P34932	Heat shock 70 kDa protein 4	HSPA4	2
23017300	31100000	7364800	3955000000	3225000000	4260000000	2675000000	3245000000	3755000000	4115000000	4525000000	3920000000	0.000247107	0.000506763	1.99393e-05	198	167	217	0.250079	0.0554237	1.18	1.3	19300000	3810000000	4190000000	3230000000	20900000	5.31844e+08	5.40278e+08	3.08801e+08	0	20986000000	37.1	Q96JN8;Q96JN8-2;I3L2W2;I3L100;I3L2Z9;K7ESM1;K7EPS7;K7ESJ6	Q96JN8;Q96JN8-2;I3L2W2;I3L100;I3L2Z9	Neuralized-like protein 4	NEURL4	8
737500000	1004500000	1105000000	2055000000	2150000000	2715000000	3290000000	1955000000	3970000000	3190000000	3300000000	3655000000	0.00434613	0.0243058	0.000166295	2.43	3.24	3.57	0.289217	0.637117	0.751	1.1	948000000	2310000000	3380000000	3070000000	175000000	3.56803e+08	1.02509e+09	2.43019e+08	0	17001000000	65.5	P31689;P31689-2;B7Z5C0;Q9NQZ7;Q8WW22-2;Q8WW22;Q8WW22-3;F5H170;C9JDE6	P31689;P31689-2;B7Z5C0	DnaJ homolog subfamily A member 1	DNAJA1	9
1500000000	1325000000	1220000000	2450000000	2745000000	2330000000	2565000000	3980000000	2350000000	3440000000	3540000000	3345000000	0.00142709	0.035444	2.98e-05	1.86	2.2	2.55	0.434227	0.406535	0.847	1.16	1350000000	2510000000	3440000000	2960000000	132000000	2.13561e+08	8.85565e+08	9.75107e+07	0	22441000000	57.9	O00231-2;O00231;J3QRY4;J3QS13;J3KSW3	O00231-2;O00231	26S proteasome non-ATPase regulatory subunit 11	PSMD11	5
1150000000	1295000000	1210000000	2115000000	2105000000	2240000000	2945000000	2685000000	3185000000	3325000000	2675000000	2930000000	0.000102047	0.000333407	0.00081654	1.77	2.41	2.44	0.00648616	0.879801	0.733	1.01	1220000000	2150000000	2970000000	2940000000	102000000	7.52219e+07	2.50067e+08	3.27503e+08	2.06e-279	18531000000	56.4	P62191;B4DR63;G3V4X1	P62191;B4DR63	26S protease regulatory subunit 4	PSMC1	3
1075000000	1350000000	1170000000	1660000000	1495000000	2090000000	2900000000	1990000000	3705000000	2930000000	2745000000	2805000000	0.0476782	0.0293603	7.4784e-05	1.46	2.39	2.36	0.101088	0.942384	0.609	0.986	1200000000	1750000000	2830000000	2870000000	126000000	3.07178e+08	8.58036e+08	9.4384e+07	0	16382000000	35.3	P05023;P05023-4;P05023-3;P05023-2;P13637-3;P13637-2;P50993;P13637;B1AKY9;M0R116;H0Y7C1;Q13733;E9PRA5;P20648;Q5TC01;Q5TC02;Q5TC05	P05023;P05023-4;P05023-3;P05023-2	Sodium/potassium-transporting ATPase subunit alpha-1	ATP1A1	17
1575000000	1445000000	1340000000	2750000000	2450000000	2530000000	2290000000	3905000000	2380000000	3455000000	3800000000	3110000000	0.000565899	0.0564413	0.000682235	1.77	1.97	2.38	0.624263	0.34713	0.902	1.21	1450000000	2580000000	3460000000	2860000000	107000000	1.55349e+08	9.07556e+08	345000000	0	21976000000	50.4	Q99460;Q99460-2;C9J9M4;H7C378;H7BZR6;F8WCE3	Q99460;Q99460-2	26S proteasome non-ATPase regulatory subunit 1	PSMD1	6
1295000000	1300000000	1310000000	2370000000	2105000000	2280000000	2615000000	3205000000	2730000000	2995000000	2735000000	3190000000	0.000259848	0.00101732	0.000222993	1.73	2.19	2.28	0.0382885	0.610533	0.789	1.04	1300000000	2250000000	2970000000	2850000000	11300000	1.34753e+08	3.1277e+08	2.28272e+08	0	19216000000	70	P62195;P62195-2;J3QQM1;J3QSA9;J3KRP2;J3QLH6;J3QSE0;J3QRW1;J3QRR3;Q8NB90-3;J3KTQ9	P62195;P62195-2;J3QQM1;J3QSA9	26S protease regulatory subunit 8	PSMC5	11
1340000000	1365000000	1220000000	2530000000	2160000000	2185000000	2490000000	3340000000	2385000000	3140000000	2895000000	2925000000	0.00152118	0.00945794	4.69728e-05	1.75	2.09	2.28	0.241392	0.470692	0.838	1.09	1310000000	2290000000	2990000000	2740000000	87100000	2.06781e+08	5.23697e+08	1.33635e+08	9.71e-303	19473000000	61.7	P62333;H0YJC0;H0YJS8;H0YJX2;H0YJT1;H0YJE9;H0YJY8;H0YJD2	P62333	26S protease regulatory subunit 10B	PSMC6	8
682000000	692000000	807500000	1190000000	976500000	1300000000	3640000000	1375000000	3100000000	1790000000	1850000000	1930000000	0.0142319	0.0445329	3.86633e-05	1.59	3.72	2.55	0.0879403	0.282801	0.428	0.686	727000000	1160000000	1860000000	2700000000	74700000	1.64486e+08	1.18304e+09	7.02377e+07	4.67e-208	10545000000	53.8	Q99615;Q99615-2;K7EIH8;K7ESP1;K7EPP7;K7ELJ8;K7ER44;K7EJV7;K7EN19;K7EJL5;K7EK03;K7EJE9;K7EJ24	Q99615;Q99615-2;K7EIH8;K7ESP1	DnaJ homolog subfamily C member 7	DNAJC7	13
1015000000	968500000	1080000000	1845000000	1630000000	1955000000	2320000000	2325000000	2840000000	2515000000	2520000000	2545000000	0.00143762	0.00110049	1.49073e-06	1.77	2.44	2.48	0.0254773	0.863476	0.726	1.01	1020000000	1810000000	2530000000	2490000000	51100000	1.65303e+08	2.98789e+08	1.60728e+07	0	15772000000	48.8	P55036;Q5VWC4;P55036-2;A6PVX3;H0Y3Y9;H0Y561	P55036;Q5VWC4;P55036-2;A6PVX3	26S proteasome non-ATPase regulatory subunit 4	PSMD4	6
1345000000	899000000	953000000	1800000000	1675000000	1920000000	2310000000	2430000000	2505000000	2355000000	2610000000	2225000000	0.00961182	0.00088003	0.00179795	1.69	2.27	2.25	0.00244529	0.891807	0.744	0.993	1060000000	1800000000	2400000000	2410000000	231000000	1.22509e+08	9.83616e+07	1.95853e+08	0	15798000000	41.5	Q92598;Q92598-3;Q92598-2;B4DYH1;B4DY72;Q5TBM3;R4GN69;Q8TDX9	Q92598;Q92598-3;Q92598-2;B4DYH1;B4DY72	Heat shock protein 105 kDa	HSPH1	8
1165000000	699500000	855000000	1680000000	1355000000	1430000000	2205000000	2390000000	2110000000	2030000000	1935000000	2290000000	0.0259555	0.00113863	0.00243454	1.64	2.47	2.3	0.00431679	0.326361	0.667	0.933	906000000	1490000000	2080000000	2230000000	214000000	1.70171e+08	1.4239e+08	1.8378e+08	1.12e-225	14136000000	40.4	P50502;Q8NFI4;H7C3I1;Q8IZP2;F6VDH7;F8WAQ7	P50502;Q8NFI4;H7C3I1;Q8IZP2	Hsc70-interacting protein;Putative protein FAM10A5;Putative protein FAM10A4	ST13;ST13P5;ST13P4	6
689500000	883500000	822500000	1855000000	1690000000	2060000000	2005000000	2140000000	2505000000	2660000000	2430000000	2625000000	0.000914315	0.000893694	4.2072e-05	2.34	2.78	3.22	0.130852	0.0986698	0.842	1.16	798000000	1870000000	2570000000	2220000000	91300000	1.8536e+08	2.58666e+08	1.23929e+08	4.1e-247	14186000000	30.5	O14654	O14654	Insulin receptor substrate 4	IRS4	1
935500000	547500000	533000000	1370000000	1405000000	1485000000	2730000000	1980000000	1715000000	1860000000	1260000000	1440000000	0.00534785	0.0113689	0.018589	2.11	3.19	2.26	0.0777018	0.152234	0.663	0.71	672000000	1420000000	1520000000	2140000000	206000000	5.89491e+07	5.26458e+08	3.07896e+08	0	11794000000	36.4	H0Y7A7;E7ETZ0;P62158;E7EMB3;G3V479;M0QZ52;F8WBR5;Q96HY3;G3V361;G3V226;P02585;P27482;C9J7T9	H0Y7A7;E7ETZ0;P62158;E7EMB3;G3V479;M0QZ52;F8WBR5	Calmodulin	CALM2;CALM1	13
797000000	865000000	891000000	1023000000	999000000	1365000000	2260000000	1390000000	2335000000	2290000000	1830000000	1805000000	0.0840007	0.0198407	0.00216995	1.33	2.34	2.32	0.0563573	0.956147	0.566	0.991	851000000	1130000000	1980000000	1990000000	64300000	2.04734e+08	5.25286e+08	2.73084e+08	1.23e-132	10793000000	27.2	P51572-2;P51572;C9J0M4;C9JQ75;C9JSP1;C9JMD7	P51572-2;P51572	B-cell receptor-associated protein 31	BCAP31	6
879500000	666500000	557000000	1390000000	1280000000	1570000000	2070000000	1975000000	1720000000	1795000000	1760000000	1755000000	0.00495241	0.000979708	0.000362874	2.02	2.74	2.52	0.0193992	0.223024	0.735	0.92	701000000	1410000000	1770000000	1920000000	148000000	1.46401e+08	1.80993e+08	2.17945e+07	2.84e-174	11684000000	55.8	P33993;P33993-3;P33993-2;C9J8M6	P33993;P33993-3	DNA replication licensing factor MCM7	MCM7	4
142000000	192000000	100250000	1545000000	807500000	1215000000	1730000000	1695000000	1740000000	689000000	747000000	537500000	0.00828355	7.65914e-07	0.00163914	8.21	11.9	4.54	0.067375	7.63785e-05	0.691	0.382	145000000	1190000000	658000000	1720000000	49200000	3.69428e+08	2.36291e+07	1.08172e+08	3.49e-199	7249800000	51	Q9NVI7-2;Q9NVI7;H0Y2W2;Q9NVI7-3;Q5SV16;Q5T9A4-2;A6NFL3;J3QSF3	Q9NVI7-2;Q9NVI7;H0Y2W2;Q9NVI7-3	ATPase family AAA domain-containing protein 3A	ATAD3A	8
554000000	593000000	495000000	1670000000	1480000000	1615000000	1225000000	1790000000	1485000000	1955000000	2090000000	2005000000	7.96768e-05	0.00454129	7.14303e-06	2.9	2.74	3.68	0.636058	0.0370721	1.06	1.34	547000000	1590000000	2020000000	1500000000	48800000	9.77667e+07	2.82799e+08	6.8252e+07	0	11505000000	35	P30876;C9J2Y9;C9J4M6;F5GZX4;Q9H9Y6;Q9H9Y6-2;F8W898;F5H643	P30876;C9J2Y9;C9J4M6	DNA-directed RNA polymerase II subunit RPB2;DNA-directed RNA polymerase	POLR2B	8
773000000	573500000	633000000	1425000000	1120000000	1460000000	1325000000	1705000000	1475000000	1700000000	1570000000	1705000000	0.00538285	0.00255789	0.000172904	2.02	2.28	2.51	0.341401	0.258405	0.887	1.1	660000000	1330000000	1660000000	1500000000	101000000	1.87016e+08	1.91398e+08	7.65398e+07	7.68e-243	11395000000	23.3	P27708;F8VPD4;H7C2E4;H7C3Z5;H7BZB3;P31327-3;P31327;P31327-2	P27708;F8VPD4	CAD protein;Glutamine-dependent carbamoyl-phosphate synthase;Aspartate carbamoyltransferase;Dihydroorotase	CAD	8
501500000	618000000	664500000	798000000	892000000	1190000000	1380000000	1010000000	1905000000	1525000000	1530000000	1575000000	0.0459063	0.0338974	4.92388e-05	1.62	2.41	2.6	0.173596	0.689846	0.671	1.08	595000000	961000000	1540000000	1430000000	78800000	2.04656e+08	4.49731e+08	2.75379e+07	3.69e-237	8581600000	50.8	Q9UNF1;H7BXW3;Q9UNF1-2;Q5H909;Q5H907;Q12816;B1AKE9;Q12816-2;G5E9N2;B1AKF1;G5E999;F5GY27;B1AKE8	Q9UNF1;H7BXW3;Q9UNF1-2;Q5H909;Q5H907	Melanoma-associated antigen D2	MAGED2	13
704500000	637500000	616500000	1340000000	1115000000	1040000000	1340000000	1820000000	1130000000	1375000000	1535000000	1380000000	0.00550392	0.0195356	0.000189864	1.78	2.19	2.19	0.300835	1	0.814	1	653000000	1160000000	1430000000	1430000000	41800000	1.56125e+08	3.53695e+08	9.0967e+07	3.35e-271	9905300000	63.6	P17980;E9PM69;E9PKD5;E9PMD8;E9PN50;E9PLG2	P17980;E9PM69;E9PKD5	26S protease regulatory subunit 6A	PSMC3	6
382500000	518500000	576000000	1050000000	846500000	1295000000	1305000000	894000000	1600000000	1435000000	1570000000	1670000000	0.0157224	0.0219544	0.000278907	2.16	2.57	3.17	0.450357	0.247342	0.839	1.23	492000000	1060000000	1560000000	1270000000	94000000	2.2457e+08	3.54585e+08	1.17934e+08	8.72e-142	7875400000	45.6	O60884;H3BMW5;I3L320	O60884	DnaJ homolog subfamily A member 2	DNAJA2	3
486500000	498500000	512000000	859500000	721500000	855500000	1009000000	1105000000	1295000000	1060000000	1100000000	1305000000	0.00242116	0.00164462	0.00100264	1.63	2.28	2.31	0.0274086	0.877049	0.714	1.01	499000000	812000000	1150000000	1140000000	17700000	7.85451e+07	1.45552e+08	1.31434e+08	5.21e-237	7532200000	28.1	Q13200;E7EW34;E9PCS3;C9JPC0;F8WBS8;H7C1H2;H7C2Q3	Q13200;E7EW34;E9PCS3	26S proteasome non-ATPase regulatory subunit 2	PSMD2	7
206500000	253500000	189500000	913500000	939500000	922000000	982000000	1148500000	1225000000	983500000	1040000000	954500000	4.27516e-06	0.000263385	1.62381e-05	4.28	5.16	4.58	0.0550999	0.173122	0.828	0.888	216000000	925000000	992000000	1120000000	30500000	1.32571e+07	1.24247e+08	4.34808e+07	1.45e-133	6352600000	22.6	P46379-3;P46379;B0UX83;P46379-2;P46379-5;P46379-4;F6S6P2;F6U341;F6X9W3;F6VEM6;F6WML8;F6RG75;F6XTU0;F6U1F2;F6UR09;F6TC96;Q71RG4;Q71RG4-2;E7ESS3;H0Y710;K7EKW3;H0Y4L1;O95164	P46379-3;P46379;B0UX83;P46379-2;P46379-5;P46379-4;F6S6P2	Large proline-rich protein BAG6	BAG6;BAT3	23
368500000	553000000	289500000	1100000000	912000000	1470000000	858500000	991500000	1465000000	1410000000	1145000000	1225000000	0.0140365	0.0247163	0.00150386	2.87	2.74	3.12	0.832376	0.48177	1.05	1.14	404000000	1160000000	1260000000	1110000000	122000000	2.83904e+08	3.18782e+08	1.35923e+08	9.56e-70	7578600000	28.8	Q00325-2;Q00325;F8VVM2;F8VWQ0;F8VWR4;F8VZL5	Q00325-2;Q00325;F8VVM2	Phosphate carrier protein, mitochondrial	SLC25A3	6
210500000	204500000	184500000	327500000	434500000	330000000	1930000000	656000000	617000000	566500000	618500000	2460000000	0.0104599	0.114572	0.178396	1.82	5.35	6.08	0.179271	0.855258	0.341	1.14	200000000	364000000	1210000000	1070000000	34100000	6.10676e+07	7.47057e+08	1.07852e+09	2.41e-117	4449800000	14.6	P15924;P15924-2	P15924;P15924-2	Desmoplakin	DSP	2
470500000	466000000	508000000	878500000	688000000	1158000000	936000000	897000000	999500000	1175000000	1113000000	1405000000	0.035826	0.000144899	0.00112712	1.89	1.96	2.56	0.809378	0.0376266	0.96	1.31	481000000	907000000	1230000000	945000000	50700000	2.364e+08	5.17357e+07	1.53844e+08	0.0017814	7108200000	3.5	Q16878	Q16878	Cysteine dioxygenase type 1	CDO1	1
541500000	477500000	396500000	1060000000	921000000	876500000	545500000	1520000000	653500000	1110000000	1345000000	1305000000	0.00227918	0.235219	0.000737361	2.02	1.92	2.65	0.889989	0.334953	1.05	1.38	472000000	952000000	1250000000	907000000	66900000	9.57196e+07	5.34187e+08	1.25731e+08	3.11e-183	7903400000	48.2	O00232;O00232-2;J3KSK1;J3KTJ5	O00232;O00232-2	26S proteasome non-ATPase regulatory subunit 12	PSMD12	4
677000000	361500000	401000000	778500000	715000000	750500000	901500000	1050000000	759500000	1060000000	959500000	1020000000	0.0565651	0.0310235	0.00671918	1.56	1.88	2.11	0.144026	0.28509	0.829	1.12	480000000	748000000	1010000000	903000000	156000000	3.18237e+07	1.45262e+08	5.05973e+07	2.32e-139	6777000000	28.4	P33991;E5RG31;E5RFJ8;Q9UJA3-4;Q9UJA3;Q9UJA3-3;Q9UJA3-2	P33991	DNA replication licensing factor MCM4	MCM4	7
223500000	367500000	212000000	604000000	599000000	711000000	958500000	826000000	756000000	798000000	787000000	747000000	0.00393384	0.00172591	0.000624349	2.38	3.16	2.91	0.0401166	0.320692	0.753	0.918	268000000	638000000	777000000	847000000	77700000	6.32693e+07	1.02845e+08	2.6839e+07	2.04e-124	4934500000	14.3	Q5JWF2;P63092-4;P63092;Q5JWF2-2;P63092-2;P63092-3;S4R379;S4R3S2;S4R3F3;S4R3E3;P38405-2;P38405;Q5JWE9;H0Y7F4;K7EPE2;K7EQ80;S4R3V9;S4R301;H0Y7E8;Q5JWD1;P04899-4;P04899;A8MTJ3;P08754;P09471;P09471-2;P19087;P63096;P11488;P38405-3;S4R330;S4R3F1;A2A2R6;S4R3W4;S4R391	Q5JWF2;P63092-4;P63092;Q5JWF2-2;P63092-2;P63092-3;S4R379;S4R3S2;S4R3F3	Guanine nucleotide-binding protein G(s) subunit alpha isoforms XLas;Guanine nucleotide-binding protein G(s) subunit alpha isoforms short	GNAS	35
392000000	336500000	309000000	766000000	695500000	594000000	734500000	1180000000	620000000	726500000	902000000	870000000	0.00363963	0.0444752	0.00119254	1.98	2.44	2.41	0.420322	0.949805	0.811	0.985	346000000	685000000	833000000	845000000	41400000	8.64643e+07	2.95855e+08	9.3467e+07	8.32e-164	5699500000	56.3	Q5LJA5;Q9Y5K5-3;Q9Y5K5-4;Q9Y5K5-2;Q5LJA9;Q9Y5K5;Q5LJB0;B4DW59;H0Y6Y4;B7Z9U9;H0Y4E0;H0Y636;H0Y4K0	Q5LJA5;Q9Y5K5-3;Q9Y5K5-4;Q9Y5K5-2;Q5LJA9;Q9Y5K5;Q5LJB0;B4DW59;H0Y6Y4;B7Z9U9;H0Y4E0	Ubiquitin carboxyl-terminal hydrolase isozyme L5	UCHL5	13
573000000	396000000	358500000	923000000	871500000	751500000	471000000	1320000000	670000000	846500000	981000000	1190000000	0.00822022	0.226707	0.00930347	1.92	1.85	2.27	0.918887	0.537143	1.03	1.23	443000000	849000000	1010000000	821000000	105000000	8.80005e+07	4.44016e+08	1.73091e+08	1.88e-121	6895000000	40.7	Q9UNM6-2;Q9UNM6;J3KNQ3;H0YD73;E9PL38	Q9UNM6-2;Q9UNM6;J3KNQ3;H0YD73	26S proteasome non-ATPase regulatory subunit 13	PSMD13	5
21600000	17850000	18200000	35450000	20900000	25950000	737000000	793000000	868500000	260500000	376000000	410500000	0.137208	3.36359e-05	0.00190329	1.76	51.2	22.3	3.58863e-05	0.00160409	0.0344	0.437	15600000	27500000	349000000	799000000	7810000	7.38755e+06	6.59905e+07	7.85605e+07	1.42e-87	1771300000	44.2	Q9NYP9	Q9NYP9	Protein Mis18-alpha	MIS18A	1
273500000	288500000	310500000	538500000	655000000	670000000	1030000000	691500000	623000000	957500000	623500000	586000000	0.00153408	0.0177537	0.0219793	2.14	2.69	2.48	0.292872	0.748934	0.795	0.924	291000000	621000000	722000000	782000000	27900000	7.19832e+07	2.17916e+08	2.04522e+08	6.33e-39	4753600000	61.6	Q9BSD7;Q5TDF0	Q9BSD7;Q5TDF0	Cancer-related nucleoside-triphosphatase	NTPCR;C1orf57	2
499500000	411500000	452500000	896000000	805000000	918500000	450500000	1060000000	829000000	1100000000	881000000	884500000	0.000623954	0.144081	0.00285268	1.92	1.71	2.1	0.633311	0.412473	1.12	1.22	454000000	873000000	954000000	779000000	51400000	6.00965e+07	3.0771e+08	1.25442e+08	5.37e-199	7133900000	57.7	O00487;C9JW37	O00487	26S proteasome non-ATPase regulatory subunit 14	PSMD14	2
402500000	366500000	353000000	789000000	742500000	795000000	460000000	1001000000	766000000	767500000	841000000	743000000	5.51025e-05	0.0792605	0.000240062	2.07	1.99	2.1	0.843503	0.807404	1.04	1.06	374000000	776000000	784000000	743000000	45500000	2.87359e+07	2.71275e+08	5.10008e+07	1.3e-151	6038300000	43.2	P51665;B4DXI8;H3BTM8;H3BNT7;H3BQV2	P51665;B4DXI8;H3BTM8;H3BNT7	26S proteasome non-ATPase regulatory subunit 7	PSMD7	5
56700000	58250000	50650000	110500000	147500000	103350000	290500000	1105000000	689500000	302000000	285000000	297500000	0.00929364	0.0529444	1.76899e-06	2.18	12.6	5.34	0.0712628	0.164083	0.173	0.424	55200000	120000000	295000000	695000000	3990000	2.36972e+07	4.07278e+08	8.80814e+06	1.55e-50	2064400000	23.2	Q6P1M0;Q96G53	Q6P1M0;Q96G53	Long-chain fatty acid transport protein 4	SLC27A4	2
394500000	255500000	237000000	585500000	552500000	424000000	566500000	940000000	533500000	696000000	591500000	602000000	0.0324299	0.051111	0.0050262	1.76	2.3	2.13	0.316644	0.728112	0.765	0.926	296000000	520000000	630000000	680000000	77100000	8.53263e+07	2.2577e+08	5.7542e+07	2.99e-124	4726600000	39.3	P61289-2;P61289;K7ESG5;B3KQ25;K7ENH2;K7EKR3;K7EPX6;K7EMD0;B7Z8D3;K7EJF8;Q6MZZ1	P61289-2;P61289;K7ESG5;B3KQ25;K7ENH2;K7EKR3;K7EPX6;K7EMD0	Proteasome activator complex subunit 3	PSME3	11
250500000	232000000	227500000	616000000	595500000	544500000	652000000	775000000	611500000	669000000	707500000	704500000	9.93142e-05	0.000874402	5.59834e-06	2.47	2.87	2.93	0.153544	0.79374	0.861	1.02	237000000	585000000	694000000	679000000	26200000	3.68182e+07	8.51484e+07	2.14146e+07	3.16e-194	4609100000	16.4	O95071;J3KMW7;E7EMW7;E7ET84;E5RFK7;H0YAV7;H0YBB4	O95071;J3KMW7;E7EMW7	E3 ubiquitin-protein ligase UBR5	UBR5	7
263500000	378000000	213000000	419500000	384000000	445500000	596000000	732000000	654500000	564000000	530000000	598000000	0.0646224	0.00389482	0.00606134	1.46	2.32	1.98	0.00481699	0.0926152	0.63	0.853	285000000	416000000	564000000	661000000	79300000	3.0872e+07	6.82208e+07	34000000	2.13e-83	4041300000	37.2	P36542;P36542-2;B4DL14	P36542;P36542-2;B4DL14	ATP synthase subunit gamma, mitochondrial;ATP synthase gamma chain	ATP5C1	3
167000000	123500000	138500000	360000000	340500000	498500000	729000000	445500000	761500000	556000000	581500000	546500000	0.00749714	0.00767576	1.43396e-05	2.8	4.52	3.93	0.0933414	0.451935	0.619	0.87	143000000	400000000	561000000	645000000	20800000	8.61457e+07	1.73822e+08	1.80993e+07	1.29e-85	3210300000	33	Q9UNE7;Q9UNE7-2;H3BS86;H3BUD0;H3BTA3;Q07617	Q9UNE7;Q9UNE7-2;H3BS86;H3BUD0;H3BTA3	E3 ubiquitin-protein ligase CHIP	STUB1	6
324000000	251500000	242000000	318500000	311500000	307500000	697000000	621500000	614500000	458000000	552500000	507000000	0.200073	0.000550657	0.00343624	1.15	2.36	1.85	0.000237673	0.0218255	0.485	0.785	273000000	312000000	506000000	645000000	42000000	5.56776e+06	4.57448e+07	4.72608e+07	9.32e-104	3261500000	41.3	P13861;Q9BUB1;H7C1L0;H7C330;H7C4A9;P31323;C9J830	P13861;Q9BUB1	cAMP-dependent protein kinase type II-alpha regulatory subunit	PRKAR2A	7
457000000	388000000	413500000	865000000	675500000	798500000	428500000	950500000	551000000	953000000	1375000000	1065000000	0.00365551	0.231682	0.00510037	1.86	1.53	2.69	0.460345	0.0731366	1.21	1.76	419000000	780000000	1130000000	643000000	36700000	9.61436e+07	2.72975e+08	2.18605e+08	3.14e-81	6423500000	38.8	Q15008;C9IZE4;Q15008-2;E9PHI9;C9J0E9;C9J7B7;H7C531	Q15008;C9IZE4;Q15008-2;E9PHI9	26S proteasome non-ATPase regulatory subunit 6	PSMD6	7
272000000	444500000	420500000	635000000	556500000	602500000	533500000	799000000	592000000	818000000	1006500000	749000000	0.0201212	0.053653	0.00700699	1.58	1.69	2.26	0.63069	0.124088	0.932	1.34	379000000	598000000	857000000	641000000	86600000	3.9443e+07	139500000	1.33291e+08	8.26e-77	5148500000	38	CON__P81644	CON__P81644			1
166500000	228500000	219000000	294500000	318000000	445500000	669500000	433500000	800000000	633500000	567000000	661000000	0.0433235	0.0169172	0.000254133	1.72	3.1	3.03	0.0738616	0.906683	0.556	0.979	205000000	352000000	621000000	634000000	33300000	8.12501e+07	1.85764e+08	4.83296e+07	2.72e-133	3429200000	16.2	Q5SW79;H0Y2V6;Q5SW79-3;Q5SW79-2;E7EMW0;E7EWM2;H0YB66;Q96L14;H0Y4T4;E5RG47;H0YB92;E5RFU8;E5RJT5;E5RGW7;E5RIH6	Q5SW79;H0Y2V6;Q5SW79-3;Q5SW79-2	Centrosomal protein of 170 kDa	CEP170	15
222000000	241000000	212000000	425000000	496500000	471000000	550000000	716000000	626500000	518000000	566500000	567000000	0.000449937	0.00113469	5.92331e-05	2.06	2.8	2.45	0.0333834	0.187892	0.736	0.873	225000000	464000000	551000000	631000000	14200000	3.62365e+07	8.30848e+07	2.81469e+07	7.2e-187	3731500000	26.5	O95573;H7BYZ7;H7C260;F5H062;C9JC11;REV__Q5VWJ9;REV__H0Y496	O95573	Long-chain-fatty-acid--CoA ligase 3	ACSL3	7
196000000	244000000	248500000	356500000	325500000	441500000	672000000	450000000	751000000	617000000	593000000	526500000	0.0197189	0.012567	0.000392981	1.63	2.72	2.52	0.0608243	0.653926	0.6	0.927	229000000	375000000	579000000	624000000	28400000	6.00583e+07	1.56059e+08	4.68837e+07	3.65e-58	3428100000	33.5	Q96CS3;REV__Q6ZU80;REV__Q6ZU80-1;REV__H0YJE3;REV__A2AB15;REV__H0YJD7;D6RBG6	Q96CS3	FAS-associated factor 2	FAF2	7
125500000	178500000	171500000	400000000	449000000	496000000	622000000	446000000	752000000	601500000	655000000	559500000	0.000855384	0.00766261	0.000157299	2.83	3.83	3.82	0.163511	0.989233	0.739	0.998	159000000	448000000	605000000	607000000	28100000	4.80035e+07	1.53575e+08	4.78653e+07	0	3275200000	22.9	Q9Y5V3-2;Q9Y5V3	Q9Y5V3-2;Q9Y5V3	Melanoma-associated antigen D1	MAGED1	2
124000000	78750000	91000000	788500000	609000000	402500000	347500000	817000000	589500000	548000000	658000000	655500000	0.0110788	0.0233111	0.000173926	6.13	5.97	6.34	0.934589	0.811031	1.03	1.06	97900000	600000000	621000000	585000000	23600000	1.93157e+08	2.34787e+08	6.27993e+07	1.45e-140	4035900000	32.4	P36776;Q8N8K8;K7EKE6;K7EJE8;F5GZ27;K7ER27;K7EQF8;K7ER56;REV__Q96AP0;REV__Q96AP0-2;REV__R4GNJ5;K7ERR6	P36776;Q8N8K8;K7EKE6;K7EJE8;F5GZ27	Lon protease homolog, mitochondrial;Lon protease homolog	LONP1	12
256000000	249500000	246500000	318500000	361000000	192500000	729000000	444000000	549500000	397000000	582500000	413500000	0.474035	0.0177446	0.0227452	1.16	2.29	1.85	0.043607	0.342805	0.506	0.809	251000000	291000000	464000000	574000000	16800000	8.76304e+07	1.44092e+08	1.02667e+08	0	3246600000	71.5	Q13885	Q13885	Tubulin beta-2A chain	TUBB2A	1
14750000	79400000	67900000	539500000	640000000	935500000	593500000	436500000	661500000	662500000	681500000	526500000	0.00568365	0.00184207	0.000416427	13.1	10.4	11.5	0.358675	0.510001	1.25	1.11	54000000	705000000	623000000	564000000	31000000	2.05846e+08	1.15396e+08	8.45399e+07	4.25e-120	3685700000	11.7	Q8IZT6;Q8IZT6-2;Q5VYL4;REV__Q8IY84	Q8IZT6;Q8IZT6-2	Abnormal spindle-like microcephaly-associated protein	ASPM	4
210000000	226500000	223000000	391500000	361500000	384000000	515000000	591000000	537000000	499000000	659500000	617500000	0.00010302	0.000143855	0.00152855	1.72	2.49	2.69	0.00226658	0.450693	0.691	1.08	220000000	379000000	592000000	548000000	17300000	1.56125e+07	3.91067e+07	8.32331e+07	4.35e-83	3604200000	10.5	P51587;E9PIQ1	P51587	Breast cancer type 2 susceptibility protein	BRCA2	2
193000000	196000000	215500000	351500000	318000000	358000000	566000000	435000000	579500000	509000000	609500000	510000000	0.00058701	0.00221737	0.000558144	1.7	2.61	2.69	0.0181027	0.792418	0.65	1.03	202000000	342000000	543000000	527000000	18100000	2.14651e+07	7.98159e+07	5.77372e+07	7.43e-76	2964200000	24.3	Q16186	Q16186	Proteasomal ubiquitin receptor ADRM1	ADRM1	1
46100000	58100000	78300000	55650000	32700000	32750000	624000000	109200000	634000000	281000000	408000000	814000000	0.166297	0.0852098	0.0522399	0.664	7.49	8.23	0.0747926	0.85745	0.0886	1.1	60800000	40400000	501000000	456000000	19900000	1.32358e+07	3.00148e+08	2.78404e+08	7.27e-20	1095000000	42.7	P81605;P81605-2	P81605;P81605-2	Dermcidin;Survival-promoting peptide;DCD-1	DCD	2
296000000	312000000	259500000	449000000	471500000	409500000	179000000	734000000	445500000	662500000	557000000	931000000	0.0029588	0.36687	0.0190288	1.53	1.57	2.48	0.955853	0.247493	0.979	1.58	289000000	443000000	717000000	453000000	29900000	3.1386e+07	2.77573e+08	1.92829e+08	3.57e-57	3719600000	38.6	P48556;R4GMR5;K7EJR3;K7EJC1;K7ENY6;K7ERW6	P48556;R4GMR5;K7EJR3	26S proteasome non-ATPase regulatory subunit 8	PSMD8	6
9939200	6420400	18377500	7845550	532000000	68100000	466000000	100800000	779000000	690500000	190000000	4115000000	0.312905	0.0896463	0.251106	22.9	50.7	188	0.392032	0.385153	0.452	3.71	8850000	203000000	1660000000	449000000	11100000	2.86813e+08	3.39435e+08	2.13633e+09	0	3085900000	46.8	P04259	P04259	Keratin, type II cytoskeletal 6B	KRT6B	1
159500000	132050000	198500000	181500000	192000000	222500000	517000000	310000000	467500000	324500000	370500000	368000000	0.197354	0.0147887	0.00143541	1.22	2.64	2.17	0.0215716	0.295471	0.46	0.821	163000000	199000000	354000000	431000000	55000000	2.12975e+07	1.08094e+08	2.58666e+07	5.68e-72	2341400000	16.3	O14617-5;O14617;G5E988;O14617-2;O14617-4;E7EMM2;O14617-3	O14617-5;O14617;G5E988;O14617-2;O14617-4;E7EMM2;O14617-3	AP-3 complex subunit delta-1	AP3D1	7
169500000	216000000	150500000	264500000	245000000	338500000	410000000	361000000	494500000	435500000	372500000	420000000	0.0393418	0.00505557	0.0010541	1.58	2.36	2.29	0.0449078	0.787412	0.67	0.97	178000000	283000000	409000000	422000000	33600000	4.93263e+07	6.75321e+07	3.28266e+07	1.49e-77	2514600000	33	P45880-1;P45880;P45880-2;B4DKM5;Q5JSD1;Q5JSD2;A2A3S1	P45880-1;P45880;P45880-2;B4DKM5;Q5JSD1;Q5JSD2	Voltage-dependent anion-selective channel protein 2	VDAC2	7
68100000	91700000	116500000	249000000	261500000	379500000	446500000	204000000	570000000	376500000	385000000	422000000	0.00955966	0.0439716	0.000106278	3.22	4.42	4.28	0.393292	0.9149	0.729	0.97	92100000	297000000	394000000	407000000	23700000	7.20075e+07	1.86196e+08	2.41919e+07	2.49e-72	2028800000	27	O75190;O75190-3;C9J2C4;B4DN73;E9PH18;Q8NHS0;C9J2P2;F8WCZ4;C9JDX6;C9JDR7;C9JB42;Q8WWF6;C9JN01;P25686;Q7Z6W7;P25686-2;C9JXB9;C9JRD2	O75190;O75190-3;C9J2C4;B4DN73;E9PH18	DnaJ homolog subfamily B member 6	DNAJB6	18
110000000	157500000	83400000	306500000	243500000	309500000	388000000	233500000	583500000	305500000	359500000	271500000	0.00515289	0.0514207	0.00434863	2.45	3.43	2.67	0.328304	0.439851	0.714	0.777	117000000	287000000	312000000	402000000	36100000	3.72693e+07	1.754e+08	4.43772e+07	4.14e-110	2065100000	55.4	P12236;P12235;I7HJJ0	P12236;P12235;I7HJJ0	ADP/ATP translocase 3;ADP/ATP translocase 1	SLC25A6;SLC25A4	3
126500000	151500000	99500000	312500000	347000000	400500000	486500000	328000000	372000000	566500000	278500000	526000000	0.00155687	0.00554196	0.02218	2.81	3.14	3.63	0.476453	0.577832	0.894	1.16	126000000	354000000	457000000	395000000	38500000	4.43405e+07	8.18215e+07	1.55906e+08	5.08e-42	2467100000	8.8	P24928;Q6NX41	P24928	DNA-directed RNA polymerase II subunit RPB1	POLR2A	2
36750000	76500000	48450000	290000000	296000000	457000000	412000000	285500000	479500000	335500000	291500000	325500000	0.00629547	0.00431811	0.000120741	6.45	7.28	5.89	0.601544	0.269284	0.886	0.81	53900000	348000000	318000000	392000000	18800000	9.4733e+07	9.84839e+07	2.30651e+07	2.5e-143	2182000000	26.9	Q86YD1;M0QY25;Q86YD1-2;Q86YD1-3;M0QYH7;M0QYQ4;M0QYH6;M0QZB9;Q71SY5-3;Q71SY5-4;Q71SY5-2;Q71SY5;Q71SY5-5;Q71SY5-6;M0QX53	Q86YD1;M0QY25;Q86YD1-2;Q86YD1-3;M0QYH7;M0QYQ4	Prostate tumor-overexpressed gene 1 protein	PTOV1	15
155000000	147000000	110650000	298000000	185000000	165500000	481000000	354000000	337500000	213500000	304000000	339000000	0.144993	0.00588612	0.020528	1.57	2.84	2.08	0.046485	0.147527	0.553	0.73	137000000	216000000	286000000	391000000	26200000	7.15373e+07	7.85212e+07	6.4763e+07	1.73e-67	2106900000	21.3	Q9Y285;B4E363;K7ER00;K7ER16;K7EK06;K7EPH2;K7ERS0	Q9Y285;B4E363;K7ER00;K7ER16	Phenylalanine--tRNA ligase alpha subunit	FARSA	7
115000000	180000000	193000000	101400000	162500000	245000000	500000000	183000000	468500000	467500000	423000000	344500000	0.891836	0.099838	0.00453412	1.04	2.36	2.53	0.121028	0.807691	0.441	1.07	163000000	170000000	412000000	384000000	47900000	7.20653e+07	1.74638e+08	6.22783e+07	2.51e-30	1879600000	60	P05204;O00479;Q15651;Q15651-2	P05204	Non-histone chromosomal protein HMG-17	HMGN2	4
180500000	221000000	145000000	277500000	266000000	287500000	289000000	488500000	306000000	423000000	455500000	402000000	0.0141879	0.0569288	0.000811624	1.52	1.98	2.34	0.259782	0.37428	0.767	1.18	182000000	277000000	427000000	361000000	34500000	1.07587e+07	1.10601e+08	2.69552e+07	1.46e-82	2531600000	30.4	P21796;C9JI87	P21796;C9JI87	Voltage-dependent anion-selective channel protein 1	VDAC1	2
125000000	201500000	146000000	282500000	268000000	379000000	330000000	342500000	399000000	453500000	438500000	504500000	0.0216197	0.00304913	0.000529329	1.97	2.27	2.96	0.310448	0.0205311	0.868	1.3	157000000	310000000	465000000	357000000	35800000	6.03372e+07	3.67639e+07	3.45977e+07	3.61e-125	2590500000	33.9	A2AEA2;P10321;Q29963;Q29865;P30499;P30508;P30510;Q95604;Q29960;P30504;P30505;Q07000;Q29960-2;A2BF26;Q9TNN7;P04222;Q31612;P30460;P30480;P30501;P01893;P01889;F6U0H7;F8W9Z8	A2AEA2;P10321;Q29963;Q29865;P30499;P30508;P30510;Q95604;Q29960;P30504;P30505;Q07000;Q29960-2	HLA class I histocompatibility antigen, Cw-7 alpha chain;HLA class I histocompatibility antigen, Cw-6 alpha chain;HLA class I histocompatibility antigen, Cw-18 alpha chain;HLA class I histocompatibility antigen, Cw-1 alpha chain;HLA class I histocompatibility antigen, Cw-12 alpha chain;HLA class I histocompatibility antigen, Cw-14 alpha chain;HLA class I histocompatibility antigen, Cw-17 alpha ch…	HLA-C	24
87800000	85300000	131500000	147000000	135500000	149500000	413000000	177000000	454500000	214000000	228500000	286500000	0.05294	0.0482228	0.00613547	1.42	3.42	2.39	0.0776951	0.303791	0.414	0.698	102000000	144000000	243000000	348000000	24000000	7.46659e+06	1.4968e+08	3.83634e+07	4.74e-44	1419800000	14.5	Q9Y2Z0;Q9Y2Z0-2;F5H5A9	Q9Y2Z0;Q9Y2Z0-2;F5H5A9	Suppressor of G2 allele of SKP1 homolog	SUGT1	3
247000000	194500000	220000000	334500000	361000000	308500000	292500000	377500000	360000000	531000000	504000000	513500000	0.00598027	0.0149562	6.56016e-05	1.52	1.56	2.34	0.787159	0.00309814	0.975	1.5	221000000	335000000	516000000	343000000	31800000	2.62504e+07	4.48841e+07	1.36961e+07	8.48e-31	2855200000	24.2	Q99536;B4DPX4;B0AZP7;K7ESA3;K7ERT7;K7EM19;K7ENX2;Q9NQW1;Q9NQW1-5;K7EJM4	Q99536;B4DPX4;B0AZP7;K7ESA3	Synaptic vesicle membrane protein VAT-1 homolog	VAT1	10
278000000	339500000	218000000	673500000	548500000	416000000	82800000	806000000	138450000	480500000	490500000	341000000	0.0312533	0.799078	0.0562394	1.96	1.23	1.57	0.450927	0.709613	1.6	1.28	278000000	546000000	437000000	342000000	57000000	1.28768e+08	4.02438e+08	8.35768e+07	4.49e-67	4119900000	25.1	CON__P00735;P00734;E9PIT3;C9JV37	CON__P00735			4
79450000	58850000	83700000	93500000	61200000	95050000	445500000	154500000	412500000	202000000	139000000	213000000	0.529138	0.0461906	0.0103797	1.13	4.56	2.5	0.051688	0.182362	0.247	0.548	74000000	83300000	185000000	338000000	14300000	1.91116e+07	1.59339e+08	3.99291e+07	1.03e-18	1016300000	31.1	Q15785	Q15785	Mitochondrial import receptor subunit TOM34	TOMM34	1
190000000	125000000	129500000	265500000	257500000	241500000	363500000	353000000	289000000	335000000	355500000	319000000	0.00849968	0.00395504	0.00130835	1.72	2.26	2.27	0.0298712	0.960907	0.76	1	148000000	255000000	336000000	335000000	33100000	1.22202e+07	4.03247e+07	1.82962e+07	5.87e-162	2270900000	27.5	E7ES43;O95757;E9PDE8;D6RJ96	E7ES43;O95757;E9PDE8;D6RJ96	Heat shock 70 kDa protein 4L	HSPA4L	4
83450000	107100000	143000000	126000000	101050000	189000000	524500000	182000000	292500000	349500000	314500000	269500000	0.43027	0.0962154	0.00229176	1.25	3	2.8	0.13581	0.843305	0.417	0.935	111000000	139000000	311000000	333000000	37600000	4.53261e+07	1.74805e+08	4.0104e+07	1.74e-35	1535500000	23.4	Q13155;F8W950;A8MU58	Q13155;F8W950;A8MU58	Aminoacyl tRNA synthase complex-interacting multifunctional protein 2	AIMP2	3
120500000	91200000	125000000	129500000	98150000	103000000	426000000	183000000	372000000	173000000	190500000	186000000	0.895355	0.0447592	0.00388511	0.981	2.91	1.63	0.0433604	0.123308	0.337	0.559	112000000	110000000	183000000	327000000	20900000	1.6875e+07	1.27597e+08	9.08754e+06	2.24e-38	1276700000	20.3	Q8N6H7;B4DX29;G5E9L0;B7Z9M7;H0YDN9;E9PQP3;E9PMU9;E9PIY6	Q8N6H7;B4DX29;G5E9L0;B7Z9M7;H0YDN9;E9PQP3;E9PMU9	ADP-ribosylation factor GTPase-activating protein 2	ARFGAP2	8
82350000	77700000	57900000	48100000	43500000	53100000	220000000	367500000	384500000	180000000	119500000	163000000	0.037842	0.00888258	0.0139435	0.664	4.46	2.12	0.00620235	0.0371522	0.149	0.476	72700000	48200000	154000000	324000000	13200000	4.80139e+06	9.04668e+07	3.12023e+07	4.1e-38	1125300000	5.6	Q5UIP0;Q5UIP0-2;H7BZN3;H7C2B5;B4DS49	Q5UIP0;Q5UIP0-2	Telomere-associated protein RIF1	RIF1	5
121000000	174500000	107500000	132000000	140500000	193500000	298500000	313000000	355500000	272000000	284500000	324500000	0.496174	0.00213409	0.00352657	1.16	2.4	2.19	0.00291138	0.286107	0.482	0.911	134000000	155000000	294000000	322000000	33200000	3.33254e+07	2.9624e+07	2.74241e+07	1.33e-19	1592500000	38.5	O75947;O75947-2;F5H608	O75947;O75947-2;F5H608	ATP synthase subunit d, mitochondrial	ATP5H	3
85850000	78100000	75950000	146500000	183000000	129500000	348000000	274000000	312500000	190000000	272500000	198500000	0.010451	0.000427588	0.00599392	1.91	3.9	2.76	0.00396267	0.0542828	0.492	0.707	80000000	153000000	220000000	311000000	9610000	2.73359e+07	3.70101e+07	4.53771e+07	2.43e-110	1447000000	22.2	Q96A49	Q96A49	Synapse-associated protein 1	SYAP1	1
103000000	105000000	116500000	189000000	157000000	238500000	362000000	228500000	335500000	350000000	308500000	399000000	0.0227683	0.00811665	0.000767942	1.8	2.85	3.26	0.0733911	0.416951	0.631	1.14	108000000	195000000	353000000	309000000	10900000	4.10619e+07	7.06794e+07	4.53018e+07	7.82e-34	1812900000	26.5	O43765;K7EMD6	O43765;K7EMD6	Small glutamine-rich tetratricopeptide repeat-containing protein alpha	SGTA	2
152000000	62750000	63250000	69450000	58100000	47200000	291000000	332500000	286500000	139000000	132000000	96600000	0.320213	0.00311863	0.409321	0.629	3.27	1.32	0.00010565	0.000776867	0.192	0.405	92600000	58300000	123000000	303000000	46200000	1.11258e+07	2.53591e+07	2.273e+07	1.26e-93	1172700000	50	Q9H3K6;H3BVE0;H3BTW0;H3BV85;Q9H3K6-2	Q9H3K6;H3BVE0;H3BTW0;H3BV85;Q9H3K6-2	BolA-like protein 2	BOLA2;BOLA2B	5
92950000	96100000	115000000	263000000	164500000	134500000	279500000	260500000	344000000	246500000	300000000	368000000	0.0946039	0.0017959	0.00474214	1.85	2.91	3.01	0.0813536	0.825881	0.636	1.03	101000000	187000000	305000000	295000000	14100000	6.72241e+07	4.37674e+07	6.0894e+07	1.58e-12	1541800000	21.7	P23919;H7C312;H7BZ20;G5E9E9	P23919;H7C312;H7BZ20	Thymidylate kinase	DTYMK	4
53550000	49450000	50250000	289000000	295000000	633000000	315500000	278000000	292500000	555500000	124000000	201500000	0.0355627	2.42597e-05	0.141819	7.94	5.78	5.75	0.388695	0.99062	1.37	0.995	51100000	406000000	294000000	295000000	5850000	1.96899e+08	1.89099e+07	2.30041e+08	8.26e-104	2214000000	56.1	Q04837;E7EUY5;C9K0U8	Q04837;E7EUY5;C9K0U8	Single-stranded DNA-binding protein, mitochondrial	SSBP1	3
114500000	63600000	67950000	95150000	65500000	101300000	338500000	372000000	171000000	174000000	152000000	213500000	0.801065	0.0300564	0.0157303	1.07	3.59	2.2	0.0307788	0.152981	0.297	0.612	82000000	87400000	180000000	294000000	26800000	1.91424e+07	1.07687e+08	3.11622e+07	4.32e-141	1286600000	16.8	Q9UBB4;Q9UBB4-2;B1AHE3;B1AHE4;H0Y7N2	Q9UBB4;Q9UBB4-2	Ataxin-10	ATXN10	5
131000000	125000000	133000000	285500000	227000000	259000000	245500000	395000000	228500000	284000000	328000000	262000000	0.001722	0.0390958	0.00116709	1.98	2.23	2.25	0.589811	0.977818	0.888	1.01	130000000	257000000	291000000	290000000	6190000	2.92931e+07	9.16165e+07	3.36056e+07	5.68e-25	1908300000	39.1	O00165;O00165-5;O00165-2;O00165-3;Q5VYD6;E9PIQ7;O00165-4;O00165-6	O00165;O00165-5;O00165-2;O00165-3;Q5VYD6;E9PIQ7	HCLS1-associated protein X-1	HAX1	8
152000000	136000000	159500000	199000000	164000000	243500000	279000000	295500000	287500000	346500000	363500000	429500000	0.0920358	8.03525e-05	0.000924322	1.36	1.93	2.55	0.0222524	0.0229388	0.704	1.32	149000000	202000000	380000000	287000000	14700000	3.98445e+07	8.25126e+06	4.38444e+07	1.96e-39	2028000000	16.5	Q8N0X7	Q8N0X7	Spartin	SPG20	1
79900000	75400000	89800000	372000000	277500000	200500000	279500000	312000000	255500000	328500000	342000000	353000000	0.015465	0.000289284	6.13109e-06	3.47	3.46	4.17	0.98564	0.029988	1	1.21	81700000	283000000	341000000	282000000	12600000	8.58987e+07	2.83564e+07	1.22712e+07	8.02e-30	1930700000	36.7	Q5HY81;P11441;F8WB70;F8WCT8	Q5HY81;P11441	Ubiquitin-like protein 4A	UBL4A	4
162000000	69750000	68250000	199500000	123500000	164000000	239500000	223500000	376500000	289000000	296500000	371000000	0.176184	0.0354684	0.00571693	1.62	2.8	3.19	0.0921323	0.518549	0.58	1.14	100000000	162000000	319000000	280000000	50200000	3.80274e+07	8.40972e+07	4.5333e+07	1.32e-44	1655000000	33.7	H7BZT4;P61956;P61956-2;A8MU27;B4DUW4;A8MUA9;P55854;Q6EEV6	H7BZT4;P61956;P61956-2	Small ubiquitin-related modifier 2	SUMO2	8
61600000	27400000	38050000	129500000	191500000	124500000	271000000	212500000	351500000	101400000	100500000	97950000	0.0111591	0.00473949	0.00476897	3.51	6.57	2.36	0.0468003	0.0114602	0.534	0.359	42300000	149000000	99900000	278000000	17600000	3.73229e+07	6.97896e+07	1.78955e+06	1.47e-43	1276200000	5.6	Q7Z6Z7;Q7Z6Z7-3;Q7Z6Z7-2;H0Y5W0;Q5H962;H0Y659	Q7Z6Z7;Q7Z6Z7-3;Q7Z6Z7-2;H0Y5W0	E3 ubiquitin-protein ligase HUWE1	HUWE1	6
38250000	50550000	18500000	181000000	208500000	197000000	350000000	209000000	268500000	276500000	193500000	231000000	0.000201386	0.0046029	0.00154138	5.47	7.71	6.53	0.125917	0.423886	0.709	0.848	35800000	196000000	234000000	276000000	15300000	1.38112e+07	7.07855e+07	4.15642e+07	6.95e-31	1285300000	25.9	P04792;F8WE04;C9J3N8	P04792;F8WE04	Heat shock protein beta-1	HSPB1	3
57200000	60200000	65900000	304000000	245500000	249500000	221500000	272000000	327500000	252500000	336500000	348500000	0.000420096	0.00228837	0.00115321	4.36	4.48	5.11	0.848359	0.417544	0.974	1.14	61100000	266000000	312000000	273000000	5420000	3.26815e+07	5.30197e+07	5.23068e+07	1.8e-58	1846300000	21.9	Q96EY1;Q96EY1-2;I3L1T6;E7ES32	Q96EY1;Q96EY1-2	DnaJ homolog subfamily A member 3, mitochondrial	DNAJA3	4
82750000	75350000	126500000	75350000	163500000	127500000	209500000	307000000	288500000	223500000	159000000	286000000	0.417319	0.00689384	0.0328932	1.29	2.83	2.35	0.0205544	0.390625	0.455	0.831	94900000	122000000	223000000	268000000	32100000	4.43209e+07	5.1784e+07	6.35026e+07	2.1e-19	1400400000	12.2	Q9NP61;Q9NP61-2;C9JZR4;H0Y6A0	Q9NP61;Q9NP61-2;C9JZR4;H0Y6A0	ADP-ribosylation factor GTPase-activating protein 3	ARFGAP3	4
143000000	115000000	138000000	352500000	301500000	367000000	130900000	381000000	255000000	451000000	395500000	332000000	0.000652466	0.164291	0.00181618	2.57	1.93	2.97	0.321221	0.161352	1.33	1.54	132000000	340000000	393000000	256000000	13800000	3.44032e+07	1.25051e+08	5.95448e+07	6.12e-38	2443900000	9.2	CON__Q1A7A4;P01031	CON__Q1A7A4			2
99250000	158500000	128500000	219500000	164500000	152000000	231500000	223000000	301500000	309500000	391000000	337500000	0.13685	0.0150597	0.00178752	1.39	1.96	2.69	0.0862222	0.0527286	0.709	1.37	129000000	179000000	346000000	252000000	31000000	3.59108e+07	4.30784e+07	4.14095e+07	1.37e-14	1702600000	7.2	P53985;Q5T8R5;Q49A45;Q5T8R3	P53985;Q5T8R5;Q49A45;Q5T8R3	Monocarboxylate transporter 1	SLC16A1	4
43850000	116000000	65200000	219000000	205500000	259500000	351500000	212000000	152450000	418500000	195000000	285000000	0.00469121	0.0595559	0.0303914	3.55	3.72	4.67	0.870253	0.526051	0.955	1.26	64100000	228000000	300000000	239000000	46500000	2.81025e+07	1.02166e+08	1.12453e+08	4e-107	1593800000	35	H0YMV8;Q71UM5;C9JLI6	H0YMV8;Q71UM5;C9JLI6	40S ribosomal protein S27;40S ribosomal protein S27-like	RPS27L	3
91550000	115500000	100350000	121000000	80950000	128000000	248000000	135500000	324500000	195000000	275000000	310000000	0.667532	0.0732928	0.0105459	1.07	2.3	2.54	0.0907992	0.729031	0.466	1.1	103000000	110000000	260000000	236000000	16400000	2.5386e+07	9.50697e+07	5.89491e+07	9.03e-12	1220100000	4.9	Q01650	Q01650	Large neutral amino acids transporter small subunit 1	SLC7A5	1
58550000	88450000	70500000	92350000	82550000	117500000	297500000	137500000	233500000	164000000	184000000	137500000	0.139375	0.0335897	0.00507708	1.34	3.07	2.23	0.0581115	0.276112	0.438	0.727	72500000	97400000	162000000	223000000	13600000	1.80281e+07	8.05316e+07	2.33256e+07	1.18e-07	931140000	9	Q15388	Q15388	Mitochondrial import receptor subunit TOM20 homolog	TOMM20	1
150500000	168000000	121000000	223000000	221500000	242000000	164500000	320000000	168500000	229500000	245500000	254000000	0.00565452	0.250372	0.00337433	1.56	1.48	1.66	0.839268	0.649674	1.05	1.12	147000000	229000000	243000000	218000000	27300000	1.14273e+07	8.86458e+07	1.24399e+07	2.19e-36	1898700000	21.7	P53350;I3L2H5;I3L309;I3L387	P53350	Serine/threonine-protein kinase PLK1	PLK1	4
59650000	112500000	72300000	107000000	152000000	148000000	204000000	217500000	215500000	216000000	161000000	147000000	0.0650369	0.00136189	0.0242559	1.67	2.61	2.14	0.00689994	0.154285	0.639	0.823	81400000	136000000	175000000	212000000	24700000	2.49065e+07	7.28583e+06	3.64737e+07	8.23e-29	1269200000	28.5	O14965;A3KFJ0;Q5QPD4;A3KFJ1;Q5QPD2;Q5QPD1;A3KFJ2	O14965;A3KFJ0;Q5QPD4;A3KFJ1;Q5QPD2	Aurora kinase A	AURKA	7
92250000	88850000	90350000	119500000	118000000	112450000	199000000	257000000	176500000	185500000	160000000	249000000	0.0003758	0.00741353	0.0152647	1.29	2.33	2.19	0.0173643	0.74072	0.553	0.94	90600000	117000000	198000000	211000000	8920000	3.71383e+06	4.15341e+07	4.58321e+07	2.05e-27	1338900000	10	Q92878-2;Q92878;Q92878-3;E7EN38;E7ESD9;H7C0P8;H7C0V2;E9PM98	Q92878-2;Q92878;Q92878-3	DNA repair protein RAD50	RAD50	8
58600000	73000000	70500000	102500000	123500000	103000000	231500000	208000000	177000000	177000000	158500000	149500000	0.00676805	0.00108679	0.00051803	1.63	3.05	2.4	0.00511889	0.068854	0.533	0.786	67400000	110000000	162000000	206000000	7650000	1.19826e+07	2.73359e+07	1.40208e+07	6.93e-47	1123600000	25.1	Q12905	Q12905	Interleukin enhancer-binding factor 2	ILF2	1
67600000	103100000	88600000	108000000	127500000	101050000	209000000	232000000	164500000	136500000	177000000	196500000	0.118593	0.00666367	0.0150341	1.3	2.34	1.97	0.0136747	0.296664	0.556	0.842	86400000	112000000	170000000	202000000	18400000	1.37123e+07	3.43159e+07	3.06064e+07	0	1109600000	42.4	P42166	P42166	Lamina-associated polypeptide 2, isoform alpha;Thymopoietin;Thymopentin	TMPO	1
34700000	38000000	35200000	153500000	112000000	174500000	227500000	168000000	195000000	199000000	265000000	184000000	0.00383763	0.000732897	0.00194154	4.08	5.47	6	0.116934	0.560716	0.745	1.1	36000000	147000000	216000000	197000000	2890000	3.18054e+07	2.97923e+07	4.30929e+07	2.95e-38	1021100000	25.1	O95816;B4DXE2	O95816;B4DXE2	BAG family molecular chaperone regulator 2	BAG2	2
67550000	59400000	74650000	103600000	120500000	110000000	227000000	128500000	233500000	150000000	152000000	118000000	0.00260682	0.0196048	0.00357486	1.66	2.92	2.08	0.0685456	0.18981	0.567	0.713	67200000	111000000	140000000	196000000	9210000	8.53249e+06	5.88352e+07	1.90788e+07	2.09e-40	1043800000	15.3	CON__P17697	CON__P17697			1
64100000	86900000	60450000	127500000	148000000	197500000	207000000	213500000	162000000	186000000	224500000	243000000	0.0175675	0.00244115	0.0014074	2.23	2.75	3.09	0.238111	0.367658	0.812	1.12	70500000	158000000	218000000	194000000	15300000	3.59873e+07	2.80461e+07	2.90789e+07	7.19e-12	1206000000	45.7	O00483	O00483	NADH dehydrogenase [ubiquinone] 1 alpha subcomplex subunit 4	NDUFA4	1
49100000	56200000	57800000	46800000	57250000	65800000	233500000	118500000	220000000	169500000	152000000	147500000	0.731346	0.0200273	0.000146171	1.04	3.51	2.88	0.0217345	0.404907	0.297	0.82	54400000	56600000	156000000	191000000	7200000	9.51582e+06	6.28616e+07	1.16225e+07	9.92e-163	749870000	56.2	P62987;P0CG48;F5H041;Q96C32;P0CG47;J3QKN0;F5GXK7;F5H747;F5H388;B4DV12;F5H265;F5H2Z3;F5GYU3;F5H6Q2;J3QS39;M0R2S1;J3QRK5;J3QLP7;M0R1V7;M0R1M6;F5GZ39;J3QSA3;J3KSM4;K7EMA8	P62987;P0CG48;F5H041;Q96C32;P0CG47;J3QKN0;F5GXK7;F5H747;F5H388;B4DV12;F5H265;F5H2Z3;F5GYU3;F5H6Q2;J3QS39;M0R2S1;J3QRK5;J3QLP7;M0R1V7;M0R1M6;F5GZ39	Ubiquitin-60S ribosomal protein L40;Ubiquitin;60S ribosomal protein L40;Polyubiquitin-C;Ubiquitin;Polyubiquitin-B;Ubiquitin	UBA52;UBC;UBB	24
96650000	119500000	110000000	92350000	98300000	121000000	194500000	134500000	234500000	220000000	286000000	318500000	0.681997	0.0567187	0.00503002	0.955	1.73	2.53	0.0504969	0.101345	0.552	1.46	109000000	104000000	275000000	188000000	13400000	1.51191e+07	5.03322e+07	5.01905e+07	3.66e-31	1311300000	10.5	O60583;O60583-2;B4DH21;F2Z2C9;F8WDY7	O60583;O60583-2;B4DH21	Cyclin-T2	CCNT2	5
86000000	72150000	64050000	109500000	138500000	78700000	189500000	214000000	160500000	117000000	126500000	91050000	0.131532	0.00243387	0.0389872	1.47	2.53	1.51	0.0269565	0.0150924	0.58	0.594	74100000	109000000	112000000	188000000	10400000	2.99045e+07	2.67815e+07	1.83501e+07	7.61e-34	1011200000	11.8	O95373;E9PLJ0;E9PLB2	O95373	Importin-7	IPO7	3
63700000	85150000	58450000	102500000	78400000	133500000	192500000	138000000	225000000	151500000	162500000	147000000	0.117114	0.0121269	0.00083653	1.52	2.68	2.22	0.0551656	0.289079	0.566	0.83	69100000	105000000	154000000	185000000	14800000	2.76219e+07	4.39612e+07	7.97392e+06	8.67e-26	890440000	17.7	Q9H9B4;D6RFI0;S4R2X2;D6RDG7;D6RAE9	Q9H9B4;D6RFI0	Sideroflexin-1	SFXN1	5
1	6038600	18749350	26494700	501000000	56450000	185500000	118000000	227500000	87300000	114600000	2845000000	0.291491	0.00645897	0.332591	26.8	24.4	140	0.915754	0.411371	1.1	5.75	7250000	195000000	1020000000	177000000	12000000	2.65731e+08	5.52426e+07	1.58434e+09	0	2131100000	46.9	CON__P08779;P08779;CON__Q3ZAW8;CON__Q9Z2K1;K7ENW6	CON__P08779;P08779	Keratin, type I cytoskeletal 16	KRT16	5
76650000	86900000	84400000	89250000	107500000	152000000	213500000	107500000	204000000	220500000	191000000	221000000	0.14989	0.0532033	0.000247712	1.41	2.12	2.55	0.203135	0.367266	0.664	1.2	82600000	116000000	211000000	175000000	9830000	3.22771e+07	5.86494e+07	1.7178e+07	1.05e-20	1113600000	11	O15269	O15269	Serine palmitoyltransferase 1	SPTLC1	1
64850000	58600000	67600000	101600000	93950000	117000000	163000000	123500000	235500000	193000000	199500000	213500000	0.00511892	0.0284978	3.07972e-05	1.64	2.73	3.18	0.105455	0.448383	0.599	1.16	63700000	104000000	202000000	174000000	12100000	1.17401e+07	5.68045e+07	1.04762e+07	4.42e-39	1014900000	2.3	J3KPZ3;O75592;O75592-2;H7C3U4	J3KPZ3;O75592;O75592-2	Probable E3 ubiquitin-protein ligase MYCBP2	MYCBP2	4
31950000	23800000	21600000	77950000	68600000	115500000	155500000	280000000	82700000	86000000	60700000	60150000	0.0137414	0.0634904	0.00897555	3.38	6.69	2.67	0.223709	0.149291	0.506	0.399	25800000	87300000	68900000	173000000	5600000	2.48228e+07	9.97726e+07	1.47683e+07	1.42e-18	694000000	4.9	O95163;F5H2T0	O95163;F5H2T0	Elongator complex protein 1	IKBKAP	2
54800000	65100000	51850000	62100000	61800000	102100000	162000000	108000000	245500000	161000000	110650000	142000000	0.265279	0.0463714	0.00609504	1.32	3	2.41	0.0840392	0.470158	0.439	0.803	57200000	75400000	138000000	172000000	7550000	2.31811e+07	6.92754e+07	2.54262e+07	9.77e-06	755070000	29.4	P56381;Q5VTU8	P56381;Q5VTU8	ATP synthase subunit epsilon, mitochondrial;ATP synthase subunit epsilon-like protein, mitochondrial	ATP5E;ATP5EP2	2
53450000	60400000	59800000	119000000	101100000	84400000	152500000	162000000	178500000	125500000	122900000	99000000	0.0130361	0.00017677	0.00266911	1.75	2.84	2	0.00745495	0.0128871	0.618	0.705	57900000	101000000	116000000	164000000	7840000	1.73035e+07	1.31561e+07	1.46072e+07	2.07e-10	866650000	16.3	E7ETU3;P60953;P60953-1;Q5JYX0	E7ETU3;P60953	Cell division control protein 42 homolog	CDC42	4
63500000	50500000	68450000	106250000	110850000	161500000	183000000	125500000	179500000	178000000	146500000	196500000	0.0241031	0.00625691	0.0019124	2.08	2.68	2.86	0.228673	0.666059	0.776	1.07	60800000	126000000	174000000	163000000	9730000	3.06571e+07	3.22348e+07	2.52801e+07	3.13e-05	978460000	2	Q13136;Q13136-2;E9PJZ7;E9PPF6;E9PID5;O75334;O75334-3;G3V200;O75334-4;J3KNM3;O75334-2;H0YEF9;F8VWR9;F8VU88	Q13136;Q13136-2;E9PJZ7;E9PPF6;E9PID5	Liprin-alpha-1	PPFIA1	14
49650000	17450000	21000000	77650000	77000000	23150000	136500000	162000000	192000000	40000000	82900000	94950000	0.222803	0.00212518	0.0913245	2.02	5.56	2.47	0.012492	0.0171306	0.363	0.444	29400000	59300000	72600000	163000000	16300000	3.12796e+07	2.77804e+07	2.88823e+07	2.62e-25	564380000	17.6	P54727;P54727-2;Q5W0S5;P54725;P54725-2;K7ELW1;K7ENJ0;H0Y579;Q5W0S4	P54727;P54727-2;Q5W0S5	UV excision repair protein RAD23 homolog B	RAD23B	9
79500000	79500000	69900000	139500000	164500000	170500000	143500000	131500000	208000000	282500000	176500000	240500000	0.00122071	0.0241477	0.00716645	2.08	2.11	3.06	0.91714	0.137243	0.984	1.45	76300000	158000000	233000000	161000000	8570000	1.64418e+07	4.1143e+07	5.33791e+07	1.17e-22	1292800000	9.7	Q9Y4R8;H3BRS3;H3BU45	Q9Y4R8;H3BRS3	Telomere length regulation protein TEL2 homolog	TELO2	3
19100000	31050000	7873800	79750000	61750000	102600000	127500000	105200000	248000000	201200000	112000000	149500000	0.010288	0.0348121	0.00722995	4.21	8.28	7.98	0.16089	0.912598	0.508	0.963	19300000	81400000	154000000	160000000	10600000	2.04729e+07	7.68216e+07	4.4788e+07	2.22e-11	652330000	29.5	Q8N726;Q8N726-2	Q8N726;Q8N726-2	Cyclin-dependent kinase inhibitor 2A, isoform 4	CDKN2A	2
56650000	74100000	53050000	96900000	99800000	122000000	182500000	110000000	188000000	153000000	186500000	160500000	0.0118178	0.0189461	0.00094246	1.73	2.61	2.72	0.110129	0.822272	0.662	1.04	61300000	106000000	167000000	160000000	12600000	1.37311e+07	4.35326e+07	1.75808e+07	4.72e-12	847770000	7.9	Q15758;M0QXM4;Q15758-2;Q15758-3;M0QX44	Q15758;M0QXM4;Q15758-2;Q15758-3	Neutral amino acid transporter B(0)	SLC1A5	5
67000000	68850000	47400000	108500000	126500000	185000000	180500000	102250000	198000000	231500000	199000000	117500000	0.0306196	0.0304768	0.0245714	2.29	2.62	2.99	0.617072	0.643825	0.874	1.14	61100000	140000000	183000000	160000000	20500000	3.99969e+07	5.09859e+07	5.87289e+07	9.32e-11	1000300000	7.3	A2RRD8;Q05481;Q05481-2;Q96N58;M0QX96;M0R2N3;M0R2L4;M0R2Z6;M0QZA2;M0R1K6;M0R0Z8	A2RRD8;Q05481;Q05481-2;Q96N58;M0QX96;M0R2N3;M0R2L4;M0R2Z6;M0QZA2;M0R1K6	Zinc finger protein 320;Zinc finger protein 91;Zinc finger protein 578	ZNF320;ZNF91;ZNF578	11
57200000	62100000	73450000	65050000	95050000	64500000	159000000	137000000	180000000	104450000	179500000	125000000	0.396143	0.00208808	0.0346275	1.16	2.47	2.12	0.00635011	0.431961	0.472	0.858	64200000	74800000	136000000	159000000	14300000	1.74814e+07	2.15019e+07	3.87837e+07	7.28e-24	886560000	14.2	O76031;H0YM48;H0YK07	O76031	ATP-dependent Clp protease ATP-binding subunit clpX-like, mitochondrial	CLPX	3
44550000	52150000	23000000	182000000	163000000	188500000	101500000	194500000	180000000	162000000	118500000	124000000	0.000287249	0.0170245	0.00425622	4.45	3.97	3.38	0.556188	0.497294	1.12	0.851	39900000	178000000	135000000	159000000	15100000	1.32508e+07	5.00358e+07	2.36872e+07	2.08e-26	1018300000	31.5	Q02978;I3L1P8;Q02978-2	Q02978;I3L1P8;Q02978-2	Mitochondrial 2-oxoglutarate/malate carrier protein	SLC25A11	3
26150000	62100000	31100000	138000000	132500000	105000000	106500000	204000000	157500000	107000000	143000000	191500000	0.00492518	0.0185702	0.0163245	3.15	3.92	3.7	0.361411	0.824482	0.803	0.943	39800000	125000000	147000000	156000000	18200000	1.768e+07	4.87673e+07	4.24038e+07	3.61e-25	961760000	33.1	O96000;Q96II6;H3BPJ9;H3BV16	O96000;Q96II6;H3BPJ9;H3BV16	NADH dehydrogenase [ubiquinone] 1 beta subcomplex subunit 10	NDUFB10	4
61450000	66600000	58350000	95200000	76100000	102150000	155000000	133500000	180500000	125000000	149500000	143500000	0.0235887	0.00240559	0.00057211	1.47	2.51	2.24	0.0141121	0.333125	0.583	0.891	62100000	91100000	139000000	156000000	6170000	1.3489e+07	2.35284e+07	1.27704e+07	1.34e-07	899030000	23.3	P52434;C9JLU1;C9JBJ6;C9J413;C9JUA8;C9JCU7	P52434;C9JLU1;C9JBJ6;C9J413;C9JUA8	DNA-directed RNA polymerases I, II, and III subunit RPABC3	POLR2H	6
36800000	41900000	38750000	126500000	99150000	164500000	180500000	136500000	145500000	180500000	173000000	161500000	0.00875885	0.00104204	2.05932e-05	3.32	3.94	4.38	0.357632	0.294347	0.844	1.11	39200000	130000000	172000000	154000000	4150000	3.28193e+07	2.32451e+07	9.56992e+06	1.06e-20	900910000	9.5	Q6NSI4;Q6NSI4-4;B1AQ74;Q6NSI4-3;Q6NSI4-2	Q6NSI4;Q6NSI4-4;B1AQ74;Q6NSI4-3	Uncharacterized protein CXorf57	CXorf57	5
51000000	61350000	65350000	69150000	62250000	59700000	197500000	126000000	131000000	106000000	144000000	111500000	0.4325	0.0170092	0.00827422	1.08	2.56	2.04	0.0194084	0.297694	0.42	0.795	59200000	63700000	121000000	152000000	10200000	4.88902e+06	3.99155e+07	2.05366e+07	1.13e-26	765110000	3.1	Q8IWZ3-6;Q8IWZ3-4;Q8IWZ3;E9PDP5;Q8IWZ3-2;Q8IWZ3-5;Q8IWZ3-3;D6RHC4;H0Y4P6;H0Y472;H0Y785;H0Y7Y3;F6WFL0;H3BLS9;H7C2F5	Q8IWZ3-6;Q8IWZ3-4;Q8IWZ3;E9PDP5;Q8IWZ3-2;Q8IWZ3-5;Q8IWZ3-3	Ankyrin repeat and KH domain-containing protein 1	ANKHD1	15
49200000	58500000	44150000	72900000	70250000	60150000	160500000	136500000	157000000	96100000	108550000	119000000	0.0400691	0.000301866	0.00186858	1.34	2.99	2.13	0.000582149	0.0121715	0.448	0.713	50600000	67800000	108000000	151000000	6570000	6.72799e+06	1.29647e+07	1.14645e+07	6.98e-49	836190000	17.9	O95202	O95202	LETM1 and EF-hand domain-containing protein 1, mitochondrial	LETM1	1
66400000	82950000	79300000	156000000	138500000	151500000	115500000	140000000	195000000	193000000	198500000	142500000	0.000566982	0.0370528	0.00533686	1.95	1.97	2.34	0.953327	0.398812	0.989	1.18	76200000	149000000	178000000	150000000	9050000	9.08754e+06	4.07134e+07	3.08666e+07	2.79e-31	1166000000	6.4	Q9NNW5;E9PDU5;E9PBK6;C9K020;F8WE36;E5RFX3	Q9NNW5;E9PDU5;E9PBK6	WD repeat-containing protein 6	WDR6	6
56450000	53800000	59500000	60500000	90650000	92700000	123500000	112650000	199000000	145000000	197000000	147000000	0.0790402	0.0313248	0.00338693	1.44	2.56	2.88	0.09342	0.605248	0.561	1.13	56600000	81300000	163000000	145000000	3470000	1.80281e+07	4.7036e+07	2.94618e+07	9.7e-31	880530000	29.9	F5H0B0;P55327-3;P55327-6;P55327-7;P55327;P55327-4;P55327-2;P55327-5;P55327-8;H0YC44;E5RFR7;E5RK35	F5H0B0;P55327-3;P55327-6;P55327-7;P55327;P55327-4;P55327-2;P55327-5	Tumor protein D52	TPD52	12
36200000	51750000	47600000	81800000	85750000	91050000	248500000	57550000	129500000	110000000	100750000	110150000	0.00157338	0.14798	0.000381657	1.91	3.21	2.37	0.349656	0.530791	0.593	0.736	45200000	86100000	107000000	145000000	12900000	4.64139e+06	9.64363e+07	5.38431e+06	8.08e-23	680420000	4.8	P15104	P15104	Glutamine synthetase	GLUL	1
56650000	56750000	52250000	90000000	80650000	84700000	126000000	123000000	181500000	78050000	99550000	99800000	0.000635884	0.00982478	0.00717404	1.54	2.6	1.68	0.0384402	0.0661269	0.592	0.644	55200000	85000000	92600000	144000000	9210000	4.68891e+06	3.29431e+07	1.24858e+07	1.13e-18	795900000	8.2	E7EUE1;P28288;F5GYC1;P28288-2;P28288-3	E7EUE1;P28288;F5GYC1;P28288-2	ATP-binding cassette sub-family D member 3	ABCD3	5
47650000	69650000	38250000	145000000	147500000	146500000	173500000	140500000	114250000	180500000	111000000	145500000	0.000535851	0.00958451	0.0132413	2.82	2.75	2.81	0.84476	0.917314	1.02	1.02	51900000	146000000	146000000	143000000	14600000	1.25831e+06	2.9689e+07	3.47503e+07	2.18e-30	1055400000	12.6	Q8WVX9;E9PNW8;E9PPB8;P33260;P33260-2	Q8WVX9;E9PNW8	Fatty acyl-CoA reductase 1	FAR1	5
66600000	37600000	40100000	146500000	112500000	153000000	165000000	120500000	111500000	131000000	103100000	133500000	0.00463671	0.0113174	0.00521661	2.86	2.75	2.55	0.821564	0.636558	1.04	0.924	48100000	137000000	122000000	133000000	23500000	2.17505e+07	2.86458e+07	1.68761e+07	9.75e-12	914390000	8.7	P10398;P15056;H7C560;B4DMG5;P10398-2;H7C4S5	P10398;P15056;H7C560	Serine/threonine-protein kinase A-Raf;Serine/threonine-protein kinase B-raf	ARAF;BRAF	6
77950000	61100000	64100000	88850000	112000000	113000000	152450000	122000000	121000000	147000000	143500000	166000000	0.0174252	0.00516064	0.000632169	1.54	1.95	2.25	0.104373	0.177898	0.792	1.15	67700000	105000000	152000000	132000000	11000000	1.36635e+07	1.7876e+07	1.21072e+07	5.27e-16	933580000	10.1	P50897;E9PIA8;P50897-2;E9PMG2;Q5T0S4;E9PNU2;E9PSE5	P50897;E9PIA8;P50897-2;E9PMG2;Q5T0S4	Palmitoyl-protein thioesterase 1	PPT1	7
4086400	9466800	10550000	7928200	7844600	10800000	201000000	1	182000000	92400000	72000000	140000000	0.729837	0.135402	0.0099185	0.96	17.4	13.8	0.137321	0.716342	0.0553	0.796	7350000	7050000	102000000	128000000	4350000	1.68269e+06	1.1097e+08	3.48949e+07	4.19e-13	214330000	30.8	Q9NZT1	Q9NZT1	Calmodulin-like protein 5	CALML5	1
41200000	59550000	32200000	103900000	104500000	78150000	116500000	184500000	83850000	142000000	126000000	73600000	0.0124063	0.0522622	0.0349379	2.15	2.9	2.57	0.348638	0.710285	0.743	0.888	44300000	95400000	114000000	128000000	13000000	1.5043e+07	5.13492e+07	3.57778e+07	3.86e-07	774410000	19.4	P49721	P49721	Proteasome subunit beta type-2	PSMB2	1
61800000	57550000	41300000	90250000	112500000	97500000	100150000	165000000	111000000	139500000	120500000	105500000	0.00678899	0.0267837	0.00423384	1.87	2.34	2.27	0.296631	0.881428	0.798	0.97	53600000	100000000	122000000	126000000	11400000	1.13477e+07	3.47353e+07	1.70392e+07	2.83e-20	837740000	8.3	Q9NVI1;Q9NVI1-1;Q9NVI1-2;F8W7R3;H3BP78;Q9NVI1-4;H3BMG4;H3BT54;H3BQE2;H3BS60	Q9NVI1;Q9NVI1-1;Q9NVI1-2;F8W7R3;H3BP78	Fanconi anemia group I protein	FANCI	10
28550000	20550000	38300000	43150000	83350000	94600000	156000000	119750000	102000000	87450000	74300000	90650000	0.0534724	0.00440613	0.00155039	2.53	4.33	2.89	0.0790577	0.0661914	0.585	0.667	29100000	73700000	84100000	126000000	13000000	2.70484e+07	2.75231e+07	8.66492e+06	9.8e-20	619880000	24.3	Q9UL46;H0YM70;H0YLD2;H0YLG1	Q9UL46;H0YM70	Proteasome activator complex subunit 2	PSME2	4
61750000	68450000	83750000	85150000	120000000	175000000	85750000	97950000	189000000	215500000	53900000	132750000	0.109008	0.186383	0.253767	1.78	1.74	1.88	0.955448	0.871405	1.02	1.08	71300000	127000000	134000000	124000000	11400000	4.53e+07	5.64203e+07	8.08078e+07	4.5e-15	897840000	15.2	P17028	P17028	Zinc finger protein 24	ZNF24	1
38950000	36450000	38650000	55750000	55500000	48500000	137000000	103000000	127000000	62550000	85050000	68300000	0.00368701	0.00113369	0.0075093	1.4	3.22	1.89	0.00263235	0.0142653	0.435	0.587	38000000	53200000	72000000	123000000	1670000	4.11552e+06	1.74738e+07	1.16896e+07	2.33e-22	619150000	3.3	J3KN16;Q5VYK3;R4GMY1	J3KN16;Q5VYK3	Proteasome-associated protein ECM29 homolog	ECM29	3
23850000	15600000	29450000	21650000	22400000	36100000	80900000	167500000	106400000	43750000	70250000	70450000	0.576964	0.021496	0.0167355	1.31	5.8	3.02	0.0247826	0.104937	0.226	0.52	20400000	26700000	61500000	118000000	11400000	8.13485e+06	4.45028e+07	1.53578e+07	1.65e-15	437630000	12.5	P04637;P04637-4;P04637-3;J3KP33;P04637-2;P04637-6;P04637-5;P04637-7;E7EQX7;P04637-9;P04637-8;E7ESS1;E7EMR6;S4R334;E9PCY9	P04637;P04637-4;P04637-3;J3KP33;P04637-2;P04637-6;P04637-5;P04637-7	Cellular tumor antigen p53	TP53	15
47800000	40200000	39250000	48850000	43800000	56350000	90600000	157000000	100200000	82300000	119150000	59000000	0.185527	0.0244872	0.0663437	1.17	2.73	2.05	0.0345179	0.343562	0.428	0.749	42400000	49700000	86900000	116000000	7840000	6.31473e+06	3.58872e+07	3.03283e+07	2.05e-20	541970000	25.5	P51809;P51809-3;P51809-2	P51809;P51809-3;P51809-2	Vesicle-associated membrane protein 7	VAMP7	3
33400000	40150000	40150000	40800000	49900000	58750000	106300000	121500000	116500000	64550000	69050000	88300000	0.102559	0.000105007	0.00909566	1.32	3.02	1.95	0.00068846	0.00881713	0.435	0.646	37900000	49800000	74000000	114000000	4630000	8.97529e+06	7.74683e+06	1.26153e+07	3.24e-23	524670000	14.1	Q9UI12;Q9UI12-2;G3V126;E5RHH0;E5RG49;E5RJG1;E5RK31	Q9UI12;Q9UI12-2;G3V126	V-type proton ATPase subunit H	ATP6V1H	7
65300000	54300000	55450000	85400000	87450000	90000000	94250000	123400000	108250000	120500000	171500000	156500000	0.00143359	0.00526488	0.00420851	1.5	1.86	2.56	0.069222	0.0776595	0.806	1.37	58300000	87600000	149000000	109000000	8140000	2.30452e+06	1.45788e+07	2.62107e+07	1.51e-11	839220000	20.8	P54709;B7Z1N7;C9JA36;C9JXZ1;C9J6S2	P54709;B7Z1N7;C9JA36;C9JXZ1;C9J6S2	Sodium/potassium-transporting ATPase subunit beta-3	ATP1B3	5
26900000	31250000	35400000	45650000	46600000	65200000	114300000	65800000	147500000	100100000	58150000	89650000	0.0354332	0.0307514	0.016055	1.68	3.5	2.65	0.0821037	0.378687	0.481	0.756	31200000	52500000	82600000	109000000	5210000	1.10232e+07	4.10881e+07	2.18375e+07	2.95e-14	472230000	9.3	O14545;F8VNX8;B4DI89;F8VVF3;F8VWK2	O14545;F8VNX8	TRAF-type zinc finger domain-containing protein 1	TRAFD1	5
19700000	34400000	23700000	86050000	93350000	63450000	75350000	112000000	139500000	84200000	80800000	105550000	0.00534708	0.0121745	0.0019545	3.12	4.2	3.48	0.246543	0.403992	0.743	0.828	25900000	80900000	90200000	109000000	7590000	1.55888e+07	3.21836e+07	1.34161e+07	2.49e-13	614320000	17.3	Q15773;F5H0Y3;F5H800;F5H7L5	Q15773;F5H0Y3	Myeloid leukemia factor 2	MLF2	4
86350000	76900000	82600000	101350000	137000000	138500000	73200000	164500000	86850000	174000000	247000000	276500000	0.0247182	0.410392	0.00791889	1.53	1.32	2.84	0.602946	0.0406076	1.16	2.15	82000000	126000000	232000000	108000000	12600000	2.10289e+07	4.92469e+07	5.2766e+07	4.63e-55	1204200000	51.7	P63167;F8VRV5;F8VXL2;Q96FJ2;F8VXI7	P63167;F8VRV5;F8VXL2	Dynein light chain 1, cytoplasmic	DYNLL1	5
47750000	52050000	37300000	96300000	104150000	122500000	117500000	93650000	113800000	134000000	115000000	134000000	0.00225143	0.00189755	0.000441026	2.36	2.37	2.8	0.95345	0.11813	0.994	1.18	45700000	108000000	128000000	108000000	7610000	1.34461e+07	1.28357e+07	1.09697e+07	1.69e-28	753040000	11.5	O00311;J3KQS2	O00311;J3KQS2	Cell division cycle 7-related protein kinase	CDC7	2
47500000	31900000	30850000	51950000	52650000	38100000	101200000	143500000	80300000	56100000	72900000	90650000	0.205965	0.0208585	0.0323675	1.3	2.95	1.99	0.0339359	0.171334	0.44	0.676	36700000	47600000	73200000	108000000	10200000	8.20584e+06	3.21982e+07	1.72772e+07	2.56e-17	506700000	5.2	Q9Y2L1;F2Z2C0;Q9Y2L1-2;G3V1J5	Q9Y2L1;F2Z2C0;Q9Y2L1-2;G3V1J5	Exosome complex exonuclease RRP44	DIS3	4
48700000	50050000	43150000	135000000	120000000	151000000	81750000	137000000	99550000	154500000	137500000	203000000	0.000665318	0.0231397	0.00397034	2.86	2.24	3.49	0.190742	0.0820402	1.27	1.56	47300000	135000000	165000000	106000000	8460000	1.55027e+07	2.82014e+07	3.3989e+07	2.55e-14	945230000	13.1	O14735;B3KY94;H3BTV1;H3BUR9;O14735-2	O14735;B3KY94;H3BTV1;H3BUR9	CDP-diacylglycerol--inositol 3-phosphatidyltransferase	CDIPT	5
38350000	32400000	22200000	110000000	93600000	57200000	75950000	187500000	54250000	82700000	85600000	73650000	0.0264711	0.145695	0.00111292	2.81	3.42	2.6	0.689478	0.57518	0.822	0.762	31000000	87000000	80700000	106000000	7330000	2.70239e+07	7.14958e+07	6.23318e+06	2.39e-15	723780000	15.8	O43681;K7ERW9	O43681;K7ERW9	ATPase ASNA1	ASNA1	2
48150000	49950000	54550000	86950000	74750000	83200000	127800000	110050000	78100000	145500000	134000000	134000000	0.00166022	0.0206235	3.46898e-05	1.6	2.07	2.71	0.189081	0.0966371	0.776	1.31	50900000	81600000	138000000	105000000	6320000	6.24907e+06	2.51858e+07	6.63953e+06	5.73e-05	759190000	12	M0QYZ2;M0R0N4;P53680;P53680-2	M0QYZ2;M0R0N4;P53680;P53680-2	AP-2 complex subunit sigma	AP2S1	4
67250000	58900000	55750000	77800000	105500000	97200000	79200000	127500000	110000000	98950000	55700000	63550000	0.0209337	0.0364801	0.428187	1.54	1.74	1.2	0.500976	0.165785	0.887	0.689	60600000	93600000	72700000	105000000	8300000	1.42158e+07	2.44533e+07	2.30411e+07	8.43e-20	771250000	6.6	Q9NQC3;Q9NQC3-5;Q9NQC3-2;F8W914;F8WAM4;Q9NQC3-4;Q9NQC3-6;H7C106;Q9NQC3-3	Q9NQC3;Q9NQC3-5;Q9NQC3-2;F8W914;F8WAM4;Q9NQC3-4	Reticulon-4	RTN4	9
30800000	41000000	33800000	50050000	49500000	42750000	82800000	106800000	119000000	66100000	93800000	78850000	0.0330861	0.00360931	0.00657764	1.35	2.92	2.26	0.0070287	0.155132	0.461	0.774	35200000	47400000	79600000	103000000	6060000	4.0652e+06	1.84177e+07	1.38646e+07	1.27e-09	492590000	10.9	Q15904;A6NLC6;A6QRJ1	Q15904	V-type proton ATPase subunit S1	ATP6AP1	3
30200000	28250000	23700000	85600000	64550000	81600000	113300000	90900000	101500000	79350000	104500000	99500000	0.00177536	0.000382782	0.00106805	2.82	3.72	3.45	0.0542387	0.499549	0.758	0.928	27400000	77200000	94600000	102000000	3590000	1.11789e+07	1.12054e+07	1.33138e+07	2.03e-33	591360000	11.9	Q7L5D6;Q7L5D6-2;C9JY46;C9JPA8;C9JHN8	Q7L5D6;Q7L5D6-2;C9JY46;C9JPA8;C9JHN8	Golgi to ER traffic protein 4 homolog	GET4	5
49100000	20750000	17850000	64700000	63750000	71700000	93250000	180500000	33350000	106000000	98600000	75150000	0.0218363	0.170833	0.00933622	2.28	3.5	3.18	0.45168	0.845017	0.651	0.909	29200000	66700000	93100000	102000000	16600000	4.34175e+06	7.39974e+07	1.61058e+07	8.76e-22	658560000	9.3	M0R2B7;P28340;M0QZR8;M0R3H8;M0QXQ2;M0QXE6;M0R2I8	M0R2B7;P28340;M0QZR8	DNA polymerase delta catalytic subunit	POLD1	7
24550000	46800000	38800000	24200000	32350000	50750000	104300000	77000000	118500000	188500000	36600000	98000000	0.93026	0.0101938	0.186654	1.24	3.46	3.73	0.0114356	0.873483	0.358	1.08	28900000	35800000	108000000	99900000	20300000	1.36008e+07	2.10918e+07	7.64132e+07	1.96e-05	555250000	4.5	Q53EZ4;Q53EZ4-2	Q53EZ4;Q53EZ4-2	Centrosomal protein of 55 kDa	CEP55	2
9242600	13900000	1	35600000	23200000	44750000	65400000	24850000	207000000	38300000	67950000	31650000	0.0229218	0.174221	0.0323018	8.94	25.7	11.9	0.309846	0.399093	0.348	0.464	3860000	34500000	46000000	99000000	6160000	1.08158e+07	9.56325e+07	1.93263e+07	2.23e-11	234620000	18.8	C9JNU6;Q9Y241;C9JAW5	C9JNU6;Q9Y241;C9JAW5	HIG1 domain family member 1A	HIGD1A	3
29800000	25500000	23150000	96100000	80850000	90050000	64650000	120500000	105000000	142500000	96500000	86000000	0.000203282	0.0135801	0.00925884	3.4	3.7	4.15	0.677374	0.65425	0.919	1.12	26100000	88900000	108000000	96800000	3170000	7.67903e+06	2.88317e+07	3.00513e+07	2.81e-22	667120000	14.5	O75521;O75521-2;C9J000;C9JB63;F1LLU7;F8WAW4	O75521;O75521-2;C9J000	Enoyl-CoA delta isomerase 2, mitochondrial	ECI2	6
29750000	45100000	25900000	34500000	28750000	38950000	111000000	64700000	113500000	49800000	35100000	50000000	0.944852	0.0205903	0.211638	1.01	2.87	1.34	0.0181113	0.0363813	0.353	0.466	33600000	34000000	44900000	96400000	10900000	5.11379e+06	2.74814e+07	8.54537e+06	1.08e-11	428300000	35.2	P07919;Q14667;Q14667-2;K7EQ86;Q08E86;K7EQR3	P07919	Cytochrome b-c1 complex subunit 6, mitochondrial	UQCRH	6
30300000	32750000	35650000	73650000	68150000	76000000	55250000	66850000	165500000	100500000	115650000	121000000	0.000142287	0.146501	0.000231602	2.21	2.91	3.42	0.543166	0.666051	0.758	1.17	32900000	72600000	112000000	95800000	5720000	4.02896e+06	6.05825e+07	1.06332e+07	4.48e-13	577750000	17.1	P19387;H3BRR2	P19387;H3BRR2	DNA-directed RNA polymerase II subunit RPB3	POLR2C	2
26600000	32850000	37300000	32050000	38500000	51050000	123000000	49450000	112500000	88400000	97450000	78200000	0.264187	0.0537153	0.000937021	1.26	2.94	2.73	0.0825967	0.782807	0.427	0.927	32300000	40500000	88100000	95000000	5050000	9.66182e+06	3.9781e+07	9.63072e+06	2.82e-21	427880000	7.6	O60563	O60563	Cyclin-T1	CCNT1	1
27550000	19250000	16950000	25350000	58200000	42600000	103150000	139000000	42150000	73250000	90500000	100400000	0.106479	0.0610845	0.00145555	1.98	4.46	4.14	0.151824	0.830283	0.444	0.929	21300000	42000000	88000000	94800000	7700000	1.64319e+07	4.89662e+07	1.37398e+07	2.03e-08	382770000	19.7	Q9NR31;Q9Y6B6;B4DQ19;Q5SQT8;D6RD69;D6RDB2;Q9H029;H0Y5E8;D6RAA2	Q9NR31;Q9Y6B6;B4DQ19;Q5SQT8	GTP-binding protein SAR1a;GTP-binding protein SAR1b	SAR1A;SAR1B	9
29550000	33350000	34150000	37100000	45700000	58150000	92050000	68900000	121500000	83650000	81550000	80000000	0.0800102	0.0155684	9.8118e-06	1.45	2.92	2.53	0.0452043	0.461418	0.499	0.867	32300000	47000000	81700000	94300000	7340000	1.05835e+07	2.63628e+07	1.83189e+06	4.55e-14	518420000	8.9	Q5JTV8;J3KN66;E9PKD1;H0YD16;Q5JTV8-2;H0Y4R4;H0YDU3	Q5JTV8;J3KN66;E9PKD1;H0YD16	Torsin-1A-interacting protein 1	TOR1AIP1	7
11450000	17200000	19550000	41400000	119500000	14700000	57800000	102350000	119500000	30450000	67550000	48400000	0.24933	0.0141412	0.040676	3.65	5.8	3.04	0.394916	0.105157	0.628	0.523	16100000	58600000	48800000	93200000	4300000	5.44603e+07	3.18479e+07	1.85532e+07	1.41e-10	333150000	24.4	P25787;C9JCK5;H3BT36;H7C402	P25787	Proteasome subunit alpha type-2	PSMA2	4
56100000	79350000	47750000	78600000	105000000	139000000	83650000	99150000	94200000	192500000	121500000	137500000	0.0795525	0.0408407	0.0189805	1.76	1.51	2.46	0.447588	0.0572169	1.16	1.63	61100000	108000000	150000000	92400000	18000000	3.02796e+07	7.91681e+06	3.72424e+07	1.96e-12	816790000	18.8	Q9Y6C9;E9PIE4;F5H3Y2	Q9Y6C9	Mitochondrial carrier homolog 2	MTCH2	3
32300000	37150000	25200000	46450000	62150000	53750000	73150000	76150000	118500000	73950000	65600000	43400000	0.0167975	0.01853	0.0392595	1.72	2.83	1.93	0.0835738	0.176393	0.606	0.683	31500000	54100000	61000000	89300000	7310000	7.85642e+06	2.53612e+07	1.57896e+07	1.58e-32	484790000	8.6	Q3ZCQ8-2;Q3ZCQ8;Q3ZCQ8-3;M0R2F8;M0R0C3	Q3ZCQ8-2;Q3ZCQ8;Q3ZCQ8-3;M0R2F8;M0R0C3	Mitochondrial import inner membrane translocase subunit TIM50	TIMM50	5
52500000	50850000	46800000	110500000	86200000	105900000	74350000	125500000	67400000	127000000	129500000	118650000	0.00265628	0.101141	3.46585e-05	2.01	1.78	2.5	0.583369	0.125431	1.13	1.41	50100000	101000000	125000000	89100000	11000000	1.29083e+07	3.17286e+07	5.68177e+06	8.19e-09	792550000	6.5	Q99805	Q99805	Transmembrane 9 superfamily member 2	TM9SF2	1
27200000	41750000	38550000	62750000	63500000	67100000	98500000	57050000	110500000	93700000	67500000	89750000	0.00343754	0.0345437	0.0067146	1.8	2.47	2.33	0.210089	0.795051	0.728	0.944	35900000	64500000	83700000	88600000	7010000	2.3254e+06	2.80446e+07	1.41251e+07	5.48e-14	531500000	6.7	P35222;B4DGU4	P35222;B4DGU4	Catenin beta-1	CTNNB1	2
17650000	33100000	34250000	64000000	36500000	97450000	75100000	94800000	89600000	96300000	93800000	265500000	0.110408	0.00186667	0.0964031	2.33	3.05	5.36	0.3315	0.316339	0.763	1.75	28300000	65900000	152000000	86500000	13800000	3.05234e+07	1.02093e+07	9.84173e+07	6.49e-105	674960000	35	H3BN98;Q15041;F5GXP4;H3BPJ2	H3BN98			4
22100000	29100000	17850000	38650000	31300000	51900000	100650000	56350000	99150000	72150000	53500000	48600000	0.0623176	0.0138197	0.0112868	2.1	4.41	2.58	0.0465374	0.167203	0.476	0.586	19400000	40600000	50000000	85300000	10800000	1.04399e+07	2.51548e+07	1.2426e+07	6.72e-07	322870000	22.7	Q96A26;F8W7Q4;E9PH05	Q96A26;F8W7Q4;E9PH05	Protein FAM162A	FAM162A	3
42500000	13500000	28800000	66400000	54300000	71250000	73600000	62300000	119000000	145000000	148000000	124500000	0.0216992	0.0421262	0.000577083	3.02	4	6.56	0.309534	0.045117	0.754	1.64	21200000	64000000	139000000	84900000	20400000	8.7296e+06	3.00104e+07	1.279e+07	2.02e-17	542560000	18.6	Q13011;M0R248;M0QZW4	Q13011;M0R248;M0QZW4	Delta(3,5)-Delta(2,4)-dienoyl-CoA isomerase, mitochondrial	ECH1	3
31050000	50600000	43500000	123500000	138000000	192000000	76700000	87550000	88850000	126000000	179500000	195000000	0.00715689	0.00346317	0.00446651	3.62	2.02	4	0.0344544	0.0178381	1.79	1.98	41800000	151000000	167000000	84400000	11000000	3.60982e+07	6.67127e+06	3.6202e+07	1.48e-72	886200000	7.2	Q9Y2X9;A6NF48	Q9Y2X9;A6NF48	Zinc finger protein 281	ZNF281	2
20250000	23700000	16950000	34300000	111500000	54050000	103000000	60050000	81550000	69550000	86500000	89000000	0.117011	0.00816746	0.000665515	3.28	4.02	4.02	0.600447	0.991861	0.817	1	20300000	66700000	81600000	81600000	3670000	4.01049e+07	2.1475e+07	1.05819e+07	3.09e-08	464020000	15.6	Q6YN16;Q6YN16-2;B4E136;B4DWC7	Q6YN16;Q6YN16-2;B4E136	Hydroxysteroid dehydrogenase-like protein 2	HSDL2	4
28650000	32450000	38450000	43550000	51800000	28450000	85350000	60800000	94550000	47850000	63550000	55350000	0.336515	0.0108714	0.0138978	1.24	2.42	1.68	0.0328752	0.0894607	0.514	0.693	33200000	41300000	55600000	80200000	6450000	1.18413e+07	1.74471e+07	7.8526e+06	1.03e-22	440480000	12.5	A1L0T0;M0R026;E9PJS0;M0R1B5;E9PL44	A1L0T0;M0R026	Acetolactate synthase-like protein	ILVBL	5
1	37600000	1	43100000	37300000	48400000	77850000	59150000	101350000	96500000	75000000	65300000	0.078524	0.0187048	0.0129737	4.57	12.7	10	0.0444257	0.974676	0.361	0.791	6270000	28700000	62900000	79500000	15400000	5.55188e+06	2.11454e+07	1.59676e+07	4.62e-13	259630000	12.8	Q9Y6D0;A8K0M9;F8WAX7	Q9Y6D0;A8K0M9;F8WAX7	Selenoprotein K	SELK	3
29850000	23500000	34400000	34200000	39000000	55850000	93150000	51550000	90200000	68400000	94250000	67300000	0.131828	0.0235406	0.00714863	1.47	2.68	2.62	0.0773006	0.923	0.549	0.98	29200000	43000000	76700000	78300000	6770000	1.13702e+07	2.32131e+07	1.5252e+07	2.31e-10	420640000	21.7	O15212;A2AB88	O15212;A2AB88	Prefoldin subunit 6	PFDN6	2
29300000	26600000	35950000	76500000	45950000	62200000	90300000	65350000	77950000	71650000	87400000	118000000	0.0287441	0.00360897	0.011289	2.01	2.54	3.01	0.225302	0.400104	0.79	1.18	30600000	61500000	92300000	77900000	5560000	1.52854e+07	1.24752e+07	2.35681e+07	2.3e-14	496280000	7.2	P04049-2;P04049;B4E0X2;H7C155;B4E1N6	P04049-2;P04049;B4E0X2;H7C155;B4E1N6	RAF proto-oncogene serine/threonine-protein kinase	RAF1	5
34600000	20700000	17700000	97250000	94800000	65400000	63750000	101200000	52400000	72550000	80950000	61450000	0.0058649	0.037027	0.0035236	3.53	2.98	2.94	0.497775	0.962017	1.19	0.989	24300000	85800000	71600000	72400000	9740000	1.77237e+07	2.55368e+07	9.7811e+06	5.42e-78	529980000	17	Q13501;Q13501-2;E7EMC7;E9PFW8;E3W990;C9JRJ8	Q13501;Q13501-2;E7EMC7;E9PFW8	Sequestosome-1	SQSTM1	6
21500000	22800000	16850000	33050000	26050000	26000000	86050000	55850000	67700000	43050000	44350000	31800000	0.0541198	0.0052681	0.0114819	1.39	3.43	1.95	0.0103032	0.0353963	0.406	0.569	20400000	28400000	39700000	69900000	3590000	4.05596e+06	1.52161e+07	6.90115e+06	1.52e-07	271070000	7	B4DQM4;Q9HCN4;Q9HCN4-4;Q9HCN4-2;Q9HCN4-3	B4DQM4;Q9HCN4;Q9HCN4-4;Q9HCN4-2;Q9HCN4-3	GPN-loop GTPase 1	GPN1	5
1	1	43750000	40500000	37800000	39550000	78050000	58800000	71300000	76150000	57950000	49500000	0.166053	0.0247878	0.0481377	2.23	4.76	3.63	0.00614476	0.445324	0.469	0.764	14600000	32500000	53000000	69400000	22600000	1.36961e+06	9.76708e+06	1.3619e+07	4.19e-07	271120000	6.2	O60831;A6NP52	O60831;A6NP52	PRA1 family protein 2	PRAF2	2
21000000	24650000	25350000	28150000	36300000	37550000	70250000	68200000	69150000	45250000	1	1	0.0332714	6.5239e-06	0.601143	1.44	2.92	0.638	0.000304208	0.0230628	0.491	0.218	23700000	34000000	15100000	69200000	2700000	5.10465e+06	1.02591e+06	2.61251e+07	1.66e-08	318010000	13.8	J9JIE6;Q9UM00;Q9UM00-2;J3KS45;J3KTQ7;J3QQY2;J3QRB3	J9JIE6;Q9UM00;Q9UM00-2;J3KS45;J3KTQ7	Transmembrane and coiled-coil domain-containing protein 1	TMCO1	7
78150000	65450000	50200000	158000000	114000000	114500000	50400000	97950000	50600000	157500000	104700000	78250000	0.0182616	0.92765	0.118453	1.99	1.03	1.76	0.0438613	0.169223	1.94	1.71	64600000	129000000	113000000	66400000	15000000	2.52603e+07	2.73955e+07	4.03485e+07	1.02e-22	873640000	8.4	Q9ULX6;Q9ULX6-2;M0QZQ9	Q9ULX6;Q9ULX6-2	A-kinase anchor protein 8-like	AKAP8L	3
16000000	25550000	23500000	29900000	25200000	34400000	59050000	50900000	85700000	51250000	60000000	52150000	0.107053	0.016222	0.00122868	1.38	3.01	2.51	0.0309497	0.378652	0.458	0.836	21700000	29900000	54500000	65200000	5060000	4.60036e+06	1.82011e+07	4.81309e+06	1.85e-07	305300000	13.1	Q9P032	Q9P032	NADH dehydrogenase [ubiquinone] 1 alpha subcomplex assembly factor 4	NDUFAF4	1
18000000	32500000	31500000	42150000	60800000	61300000	63250000	42950000	87450000	89800000	50000000	49150000	0.0250318	0.053023	0.066046	2	2.36	2.3	0.531429	0.93686	0.848	0.976	27300000	54800000	63000000	64600000	7320000	1.09148e+07	2.22785e+07	2.32278e+07	4.35e-33	424410000	8.6	O00767	O00767	Acyl-CoA desaturase	SCD	1
22750000	40800000	30950000	96400000	115000000	89650000	68350000	115650000	1	90750000	112500000	101500000	0.00170629	0.429437	0.00101154	3.19	1.95	3.23	0.320246	0.303888	1.64	1.66	31500000	100000000	102000000	61300000	11700000	1.31285e+07	5.81434e+07	1.08752e+07	5.59e-38	701850000	16.6	Q9BV68;Q9BV68-2;K7EIY6;U3KPY8;U3KPT9;U3KQF4	Q9BV68;Q9BV68-2;K7EIY6;U3KPY8;U3KPT9;U3KQF4	RING finger protein 126	RNF126	6
11968500	17050000	8026850	128500000	74150000	98400000	37800000	101500000	44100000	36300000	52600000	5.08888e+07	0.00525034	0.075365	0.00410057	8.13	4.96	3.78	0.200978	0.525277	1.64	0.762	12300000	100000000	46600000	61200000	4250000	2.72274e+07	3.51002e+07	8.95779e+06	2.08e-18	493270000	18	Q9UJS0-2;Q9UJS0;F5GX33;O75746;B3KR64	Q9UJS0-2;Q9UJS0;F5GX33	Calcium-binding mitochondrial carrier protein Aralar2	SLC25A13	5
23400000	25400000	14500000	56600000	55350000	101050000	50950000	57600000	74750000	62700000	82150000	71050000	0.0316547	0.00697743	0.00148564	3.8	3.27	3.85	0.583414	0.296346	1.16	1.18	18700000	71000000	72000000	61100000	10400000	2.60316e+07	1.228e+07	9.75735e+06	1.13e-09	366240000	11.5	Q9H936;E9PS95;E9PJH7;K4DIB3;E9PI74;K4DIB8;E9PQ36;K4DIB2;K4DIB0;K4DIA2;K4DIA8;Q9H1K4;K4DIB6;E9PJY0;K4DIB4	Q9H936;E9PS95;E9PJH7;K4DIB3;E9PI74;K4DIB8;E9PQ36;K4DIB2;K4DIB0;K4DIA2;K4DIA8;Q9H1K4;K4DIB6;E9PJY0;K4DIB4	Mitochondrial glutamate carrier 1;Mitochondrial glutamate carrier 2	SLC25A22;SLC25A18	15
40250000	22050000	18850000	79800000	55250000	60450000	54200000	94250000	58500000	82250000	78050000	87600000	0.0189751	0.0430369	0.00152739	2.41	2.22	3.06	0.808321	0.352687	1.09	1.38	27000000	65200000	82600000	59900000	10600000	1.29368e+07	2.19869e+07	4.78653e+06	4.2e-06	561630000	7.5	O60232;H0YEB6;G3V1B8;H0YEK1;E9PK41	O60232;H0YEB6;G3V1B8;H0YEK1;E9PK41	Sjoegren syndrome/scleroderma autoantigen 1	SSSCA1	5
23000000	28400000	25450000	35750000	48650000	50150000	38700000	74150000	58950000	52400000	47400000	79800000	0.0163707	0.0381269	0.0282829	2.15	2.74	2.87	0.33125	0.865332	0.784	1.05	20900000	44900000	59900000	57200000	10700000	7.91644e+06	1.77848e+07	1.74429e+07	2.87e-08	393020000	3.5	Q9C0C7-5;Q9C0C7;Q9C0C7-3;Q9C0C7-2;Q9C0C7-4;Q9C0C7-6	Q9C0C7-5;Q9C0C7;Q9C0C7-3;Q9C0C7-2;Q9C0C7-4;Q9C0C7-6	Activating molecule in BECN1-regulated autophagy protein 1	AMBRA1	6
22750000	25800000	21450000	49850000	56850000	37800000	51850000	65350000	48850000	40800000	63400000	58050000	0.0121709	0.00362087	0.0114127	2.06	2.37	2.32	0.394122	0.888747	0.87	0.977	23300000	48200000	54100000	55400000	6080000	9.63591e+06	8.7892e+06	1.18106e+07	1.03e-09	428300000	12.7	O15160;O15160-2;E7EQB9;H0Y723;D6RDJ3	O15160;O15160-2	DNA-directed RNA polymerases I and III subunit RPAC1	POLR1C	5
24100000	18500000	20950000	23400000	27200000	18100000	58350000	54150000	39550000	33600000	43700000	32000000	0.608882	0.00759526	0.0189796	1.08	2.39	1.72	0.0114657	0.10319	0.451	0.718	21200000	22900000	36400000	50700000	2690000	4.57056e+06	9.86779e+06	6.34376e+06	8.83e-06	267440000	20.9	Q9Y4Y9;B8ZZF8	Q9Y4Y9;B8ZZF8	U6 snRNA-associated Sm-like protein LSm5	LSM5	2
33100000	35600000	35400000	40900000	37550000	50750000	43050000	56050000	52200000	80200000	78900000	114500000	0.107232	0.0161923	0.0084255	1.24	1.45	2.63	0.253495	0.0293635	0.854	1.81	34700000	43100000	91300000	50400000	2940000	6.86155e+06	6.67764e+06	2.01889e+07	6.36e-09	453750000	10.4	O14874;A8MY43;Q96G95;H3BS02;H3BTL2;H3BUV3;H3BNP3	O14874;A8MY43;Q96G95;H3BS02;H3BTL2	[3-methyl-2-oxobutanoate dehydrogenase [lipoamide]] kinase, mitochondrial	BCKDK	7
21750000	1	24900000	29650000	20400000	34300000	45300000	59500000	46400000	42550000	53950000	61900000	0.227766	0.0183551	0.0180456	2.47	4.42	4.63	0.0219793	0.756732	0.558	1.05	11400000	28100000	52800000	50400000	12700000	7.07572e+06	7900000	9.72612e+06	4.43e-07	271460000	3	Q86XR7-2;Q9Y3B3;Q9Y3B3-2;G3V2Y2	Q86XR7-2;Q9Y3B3;Q9Y3B3-2;G3V2Y2	Transmembrane emp24 domain-containing protein 7	TMED7	4
19750000	19750000	23600000	35000000	30550000	31700000	43750000	40950000	60250000	34550000	41700000	36300000	0.00354507	0.011407	0.00276318	1.54	2.3	1.78	0.0614441	0.166478	0.671	0.776	21000000	32400000	37500000	48300000	2710000	2.30994e+06	1.0429e+07	3.72704e+06	0.0015405	275650000	5.2	P56556;R4GN43	P56556;R4GN43	NADH dehydrogenase [ubiquinone] 1 alpha subcomplex subunit 6	NDUFA6	2
1	26500000	22200000	37950000	30900000	41300000	42050000	33750000	68700000	47000000	38950000	44400000	0.0796301	0.0751918	0.0333929	4.52	5.94	5.35	0.355876	0.685013	0.762	0.902	8120000	36700000	43500000	48200000	12600000	5.30856e+06	1.82602e+07	4.10822e+06	1.65e-05	231550000	2.3	Q01968;Q01968-2	Q01968;Q01968-2	Inositol polyphosphate 5-phosphatase OCRL-1	OCRL	2
13700000	20400000	18100000	24900000	41700000	49700000	44850000	32850000	59900000	54650000	62850000	113500000	0.0476603	0.0242693	0.0322711	3.2	3.79	6.37	0.543515	0.194493	0.845	1.68	12100000	38800000	77000000	45900000	9690000	1.26575e+07	1.35536e+07	3.18747e+07	4.4e-108	290100000	25.2	P01892;P10316;P01891;P16189;P30453;B0UXQ0;P10314;P30512;P16188;P16190;P30457;P13746-2;Q5SRN5;P04439;P13746;P18462;P30450;P30456;Q5SRN7;P05534;P30447;Q09160;P30443;P30455;P30511-3;P30511;E9PGX5;P30511-2;H0Y842	P01892;P10316;P01891;P16189;P30453;B0UXQ0;P10314;P30512;P16188;P16190;P30457;P13746-2;Q5SRN5;P04439;P13746;P18462;P30450;P30456;Q5SRN7	HLA class I histocompatibility antigen, A-2 alpha chain;HLA class I histocompatibility antigen, A-69 alpha chain;HLA class I histocompatibility antigen, A-68 alpha chain;HLA class I histocompatibility antigen, A-31 alpha chain;HLA class I histocompatibility antigen, A-34 alpha chain;HLA class I histocompatibility antigen, A-32 alpha chain;HLA class I histocompatibility antigen, A-29 alpha chain;H…	HLA-A	29
17600000	29350000	21200000	31050000	38700000	38600000	46000000	40900000	49450000	54500000	49600000	57450000	0.0356805	0.00599831	0.00170748	1.59	2	2.37	0.0581363	0.0677047	0.794	1.18	22700000	36100000	53800000	45400000	5530000	4.38815e+06	4.30145e+06	3.96516e+06	4.25e-09	322710000	6.2	Q99741;J3QLN7	Q99741;J3QLN7	Cell division control protein 6 homolog	CDC6	2
22200000	16600000	19500000	22300000	17550000	18400000	49550000	32700000	46300000	33900000	48600000	56450000	0.994267	0.0123524	0.0168016	1.5	3.31	3.57	0.0119823	0.700503	0.453	1.08	13000000	19400000	46300000	42900000	10200000	2.53295e+06	8.9391e+06	1.14471e+07	0.00025731	191880000	1.7	Q9C0C9	Q9C0C9	Ubiquitin-conjugating enzyme E2 O	UBE2O	1
38200000	138000000	34200000	214500000	366000000	144500000	63900000	95450000	1	698500000	336000000	352000000	0.0803656	0.718988	0.0333317	5.82	1.02	9.81	0.0569641	0.0281624	5.7	9.6	41500000	241000000	407000000	42400000	50800000	1.13221e+08	4.86301e+07	2.04827e+08	5.41e-08	1654800000	4	O60306;H0YH15;REV__Q9NZM3;REV__Q9NZM3-2;REV__J3KQA9;REV__Q5JR59;REV__Q9NZM3-3;REV__Q9NZM3-4;REV__E7EPJ2;REV__Q5JR59-3;REV__Q9BWW8;REV__Q5JR59-4	O60306	Intron-binding protein aquarius	AQR	12
10069600	14061750	16000000	22350000	32700000	42750000	46200000	29150000	50000000	70600000	44000000	44200000	0.0352029	0.0128984	0.0117552	2.44	3.12	3.95	0.350979	0.364752	0.781	1.27	13400000	32600000	52900000	41800000	4370000	1.02004e+07	1.11045e+07	1.53001e+07	7.36e-08	238640000	6.5	Q5BJD5;E9PJ42;Q5BJD5-2;Q5BJD5-3	Q5BJD5;E9PJ42;Q5BJD5-2;Q5BJD5-3	Transmembrane protein 41B	TMEM41B	4
14100000	18250000	14900000	42150000	85000000	55350000	29500000	71350000	24050000	46850000	50850000	32950000	0.0240022	0.15941	0.00754432	3.86	2.64	2.76	0.382536	0.909839	1.46	1.05	15800000	60800000	43500000	41600000	2100000	2.1945e+07	2.58793e+07	9.39521e+06	2.45e-18	411370000	6.5	O95905-3;O95905;O95905-2;C9JGV1;C9J316	O95905-3;O95905;O95905-2	Protein SGT1	ECD	5
19350000	24600000	20600000	26250000	33450000	38450000	37200000	42700000	44400000	44850000	49050000	40400000	0.0446738	0.00177145	0.00141393	1.52	1.93	2.08	0.103866	0.370923	0.79	1.08	21500000	32700000	44800000	41400000	2610000	6.13297e+06	3.76342e+06	4.3256e+06	4.19e-09	279700000	6.2	Q9HC07;B4DHW1	Q9HC07;B4DHW1	Transmembrane protein 165	TMEM165	2
16750000	20200000	12550000	46000000	32700000	25250000	29250000	65450000	28550000	27100000	34000000	30400000	0.048323	0.118115	0.00928959	2.1	2.49	1.85	0.661132	0.439671	0.843	0.742	16500000	34700000	30500000	41100000	5110000	1.05115e+07	2.11051e+07	3.45109e+06	7.86e-12	284080000	3.6	Q9UJC3;A8MU44	Q9UJC3;A8MU44	Protein Hook homolog 1	HOOK1	2
12950000	16800000	11900000	20650000	16250000	18400000	32350000	31400000	58550000	24050000	43700000	40100000	0.0807579	0.0407186	0.0238604	1.33	2.94	2.59	0.0678241	0.677379	0.452	0.882	13900000	18400000	36000000	40800000	2380000	2.20019e+06	1.54081e+07	1.04617e+07	0.0013268	190490000	4.4	P00403	P00403	Cytochrome c oxidase subunit 2	MT-CO2	1
11150000	17200000	14550000	17850000	22500000	19000000	49050000	45300000	55200000	30550000	44200000	33550000	0.0706686	0.000459657	0.00835008	1.38	2.84	2.52	0.000720768	0.0527699	0.487	0.888	14300000	19800000	36100000	40700000	2880000	2.42195e+06	4.99825e+06	7.17339e+06	2.59e-07	203570000	11	O75489;E9PS48;B4DFM8;G3V194	O75489;E9PS48;B4DFM8;G3V194	NADH dehydrogenase [ubiquinone] iron-sulfur protein 3, mitochondrial	NDUFS3	4
11608850	13750000	10700000	19300000	35300000	23400000	42900000	45800000	51800000	32550000	33000000	45300000	0.0457791	0.000231375	0.00430366	2.16	3.3	3.07	0.0189312	0.115547	0.655	0.932	12000000	26000000	37000000	39700000	2590000	8.31084e+06	4.53909e+06	7.23481e+06	8.49e-13	263060000	13	J9JID1;Q96GD4;Q96GD4-2;Q96GD4-4;J3QLN8;J3KTD6;J3QR41;J3KT86;Q96GD4-3;J3KRF8;J3KRJ2	J9JID1;Q96GD4;Q96GD4-2;Q96GD4-4;J3QLN8;J3KTD6;J3QR41;J3KT86;Q96GD4-3;J3KRF8;J3KRJ2	Aurora kinase B	AURKB	11
18850000	16400000	20250000	27800000	34000000	41750000	31750000	47900000	38500000	53300000	52950000	51000000	0.018725	0.0122913	1.41838e-05	1.87	2.13	2.83	0.475154	0.051311	0.877	1.33	18500000	34500000	52400000	39400000	1980000	6.98934e+06	8.11115e+06	1.23929e+06	6.05e-16	293840000	8	O75787;B7Z9I3;B7Z413;B7Z1I9;H7C3E1;H0Y750	O75787;B7Z9I3;B7Z413;B7Z1I9;H7C3E1;H0Y750	Renin receptor	ATP6AP2	6
6798950	16200000	14250000	18500000	24650000	42450000	50750000	18250000	49250000	39500000	44450000	39650000	0.105473	0.0696401	0.000944673	2.3	3.17	3.32	0.442984	0.875904	0.724	1.05	12400000	28500000	41200000	39400000	4710000	1.24383e+07	1.83462e+07	2.81558e+06	3.51e-13	231460000	5.6	Q14574;Q14574-2;J3QRL9;Q02487;Q02487-2	Q14574;Q14574-2;J3QRL9	Desmocollin-3	DSC3	5
15350000	15600000	1	45250000	52750000	46100000	38800000	52200000	26350000	39000000	46100000	37900000	0.00266545	0.033723	0.00599016	6.23	5.07	5.31	0.318447	0.823155	1.23	1.05	7710000	48000000	41000000	39100000	8550000	4.1068e+06	1.29279e+07	4.45084e+06	0.00017797	291540000	5.1	F8W034;P55061;F8VPZ7;F8VVJ4;F8VSI7;F8VQQ5;F8VR05;F8W086;F8W201;F8VPI1;F8VX73;F8VQW0;F8W1G3;F8VY06	F8W034;P55061;F8VPZ7;F8VVJ4;F8VSI7;F8VQQ5;F8VR05;F8W086;F8W201;F8VPI1;F8VX73;F8VQW0;F8W1G3;F8VY06	Bax inhibitor 1	TMBIM6	14
14300000	13600000	12150000	30900000	21800000	19500000	34250000	74550000	1.47009e+07	47000000	2.0853e+07	17200000	0.0388079	0.189766	0.18595	1.8	2.9	1.91	0.394951	0.555821	0.622	0.658	13400000	24100000	25500000	38700000	1920000	6.02854e+06	3.05182e+07	1.62535e+07	1.02e-07	209690000	8.3	Q4V340;Q4V339;Q5JTY5;Q5RIA9;Q8IUF1;Q9BRT8;C9J3G2;Q5RIB0;Q9BRT8-3;B4DNG9;F5H3X4;F8WEG4;Q4V338;Q5RIB3;Q9BRT8-2;C9JGY1;Q5RIA9-3;F2Z2T4;E7EUZ7;F8WEU0;Q6NVZ8;Q5JTY2;F2Z3H7;Q5RIB5;Q9BRT8-4;S4R432;Q4V342;Q5RIB2	Q4V340;Q4V339;Q5JTY5;Q5RIA9;Q8IUF1;Q9BRT8;C9J3G2;Q5RIB0;Q9BRT8-3;B4DNG9;F5H3X4;F8WEG4;Q4V338;Q5RIB3;Q9BRT8-2;C9JGY1;Q5RIA9-3;F2Z2T4;E7EUZ7;F8WEU0;Q6NVZ8;Q5JTY2;F2Z3H7;Q5RIB5;Q9BRT8-4;S4R432;Q4V342;Q5RIB2	COBW domain-containing protein 6;COBW domain-containing protein 3;COBW domain-containing protein 5;COBW domain-containing protein 2;COBW domain-containing protein 1	CBWD6;CBWD3;CBWD5;CBWD2;CBWD1	28
5784300	4512550	2534300	47200000	35050000	33600000	27600000	55300000	29150000	18300000	1	6.51412e+06	0.00147264	0.0215759	0.503379	10	9.69	1.86	0.905006	0.0498315	1.03	0.192	3850000	38600000	7190000	37300000	2260000	7.46866e+06	1.55645e+07	9.27569e+06	5.31e-26	210980000	17.6	Q15170-2;Q15170	Q15170-2;Q15170	Transcription elongation factor A protein-like 1	TCEAL1	2
7246500	9803200	11532550	18700000	30700000	19550000	22900000	67950000	20150000	2.00831e+07	1.76816e+07	5.15899e+06	0.0295731	0.151924	0.374867	2.42	3.88	1.5	0.429679	0.233208	0.622	0.387	9530000	23000000	14300000	37000000	2570000	6.69633e+06	2.68387e+07	8.01366e+06	2.9e-18	184880000	3	P57737-3;I3L3T0;I3L0X9;I3L1U7;Q9Y3D7	P57737-3;I3L3T0;I3L0X9;I3L1U7;Q9Y3D7	Mitochondrial import inner membrane translocase subunit TIM16	PAM16	5
11900000	12500000	12300000	10086150	10950000	1	36850000	29350000	38900000	1.5163e+07	23300000	25000000	0.212067	0.0014292	0.0426494	0.573	2.86	1.73	0.00355215	0.0298071	0.2	0.604	12200000	7010000	21200000	35000000	1540000	6.08795e+06	5.02751e+06	5.25779e+06	5.2e-10	156830000	4.4	Q7Z5K2-3;Q7Z5K2-2;Q7Z5K2;Q8WVX6	Q7Z5K2-3;Q7Z5K2-2;Q7Z5K2;Q8WVX6	Wings apart-like protein homolog	WAPAL	4
25600000	24350000	20700000	34300000	47900000	41900000	49400000	45400000	34050000	53850000	46950000	45550000	0.0132484	0.0158731	0.00103449	1.76	1.48	2.07	0.806516	0.329994	1.19	1.41	23500000	41300000	48800000	34700000	2330000	6.81567e+06	7.96288e+06	4.44335e+06	5.49e-06	337730000	4.4	Q9NRG9;Q9NRG9-2;F8VZ44;H3BU82;F8VUB6	Q9NRG9;Q9NRG9-2;F8VZ44;H3BU82;F8VUB6	Aladin	AAAS	5
15450000	13850000	13600000	15350000	18450000	16800000	41400000	25800000	32800000	33300000	33050000	27900000	0.0738542	0.0138654	0.0007631	1.18	2.33	2.2	0.0231615	0.712445	0.506	0.943	14300000	16900000	31400000	33300000	2670000	1.55107e+06	7.81366e+06	3.04809e+06	5.46e-06	181190000	6.5	O76021;J3QSV6;B4DJ58;I3L3U9	O76021;J3QSV6;B4DJ58;I3L3U9	Ribosomal L1 domain-containing protein 1	RSL1D1	4
9051000	9351750	6863750	21900000	50200000	59150000	29150000	1.76427e+07	50000000	1.32467e+07	34400000	53050000	0.0348739	0.0661174	0.0945607	5.19	3.83	3.04	0.477893	0.93458	1.36	0.794	8420000	43700000	25600000	32300000	1270000	1.94446e+07	1.64019e+07	1.99148e+07	3.81e-05	223290000	4.2	Q8IWF2;Q8IWF2-2;A8MUR8	Q8IWF2;Q8IWF2-2;A8MUR8	FAD-dependent oxidoreductase domain-containing protein 2	FOXRED2	3
8536700	15950000	18600000	41450000	40200000	16150000	27750000	47500000	20800000	29150000	36800000	25300000	0.105974	0.10773	0.0238718	3.31	3.25	3.09	0.961903	0.862755	1.02	0.95	9840000	32600000	30400000	32000000	8580000	1.42598e+07	1.38519e+07	5.8537e+06	2.02e-47	248690000	14.6	P51784;G5E9A6	P51784;G5E9A6	Ubiquitin carboxyl-terminal hydrolase 11;Ubiquitin carboxyl-terminal hydrolase	USP11	2
9956400	12500000	10255600	11150000	15650000	21100000	28450000	30300000	34650000	30400000	29250000	22050000	0.165292	0.000543263	0.00394455	1.46	2.85	2.5	0.0113069	0.289166	0.513	0.875	10900000	16000000	27200000	31100000	1720000	4.98255e+06	3.1829e+06	4.52558e+06	2.3e-08	158050000	4.6	P30825	P30825	High affinity cationic amino acid transporter 1	SLC7A1	1
15150000	17350000	18850000	79250000	40300000	54000000	28900000	37100000	40850000	50550000	45200000	47800000	0.0236916	0.00740808	8.22266e-05	3.38	1.8	2.79	0.136089	0.0336628	1.88	1.55	17100000	57800000	47900000	30800000	2190000	1.97584e+07	6.11153e+06	2.67535e+06	2.63e-08	329920000	7.6	J3KPS0;Q9NXW2-2;Q9NXW2	J3KPS0;Q9NXW2-2;Q9NXW2	DnaJ homolog subfamily B member 12	DNAJB12	3
2394800	2356400	1	40250000	43800000	24600000	1	73400000	26300000	1.74547e+07	1.53934e+07	1.77232e+07	0.00434066	0.214719	0.000145723	45.7	36.4	21.3	0.899884	0.488362	1.26	0.585	792000	36200000	16900000	28800000	1230000	1.02157e+07	3.71879e+07	1.27471e+06	1.91e-14	226420000	5.2	Q86WA8;B7ZKL7;E7EN44;H3BQ67;H3BUW8	Q86WA8;B7ZKL7;E7EN44;H3BQ67	Lon protease homolog 2, peroxisomal;Lon protease homolog	LONP2	5
16300000	10816550	14850000	37850000	57050000	45300000	28500000	40900000	16200000	54800000	42650000	43800000	0.00492218	0.117735	0.00140967	3.34	1.85	3.37	0.114938	0.0842132	1.81	1.82	14000000	46700000	47100000	25800000	2980000	9.67992e+06	1.235e+07	6.70752e+06	0	317960000	42.4	M0QYT0;M0R076	M0QYT0			2
10650000	12950000	13600000	12300000	12300000	21650000	48700000	16850000	36200000	33650000	34550000	34350000	0.404866	0.0818861	2.01662e-05	1.08	2.08	2.76	0.131361	0.978426	0.518	1.33	12400000	13400000	34200000	25800000	1490000	5.39823e+06	1.60473e+07	472582	0.00020861	143810000	5.8	Q9BWH2	Q9BWH2	FUN14 domain-containing protein 2	FUNDC2	1
7828900	11600000	9917250	18800000	22500000	28500000	51300000	26850000	24850000	30100000	33800000	32000000	0.0112363	0.0457484	0.000130424	2.74	3.04	3.77	0.284391	0.796104	0.902	1.24	8480000	23300000	32000000	25800000	4590000	4.89524e+06	1.47276e+07	1.85023e+06	1.16e-09	158570000	12.1	P28070	P28070	Proteasome subunit beta type-4	PSMB4	1
2010900	2374400	2037900	5698850	5059500	2912150	3.97073e+06	52000000	22100000	4.22471e+06	5.48034e+06	3.52756e+06	0.0469071	0.163304	0.0176602	3.11	17.3	1.98	0.2007	0.197898	0.18	0.115	1470000	4560000	2910000	25400000	1150000	1.45977e+06	2.42538e+07	989608	2.57e-09	78722000	2.1	Q9UPN9;Q9UPN9-2;H0Y612;E7EN20	Q9UPN9;Q9UPN9-2;H0Y612;E7EN20	E3 ubiquitin-protein ligase TRIM33	TRIM33	4
5120600	6937200	6580200	13650000	12650000	15500000	19200000	24650000	27950000	31650000	36050000	144000000	0.00153161	0.00246085	0.15475	3.32	5.69	11.1	0.0203794	0.274135	0.583	1.95	4200000	13900000	46600000	23900000	3320000	1.44597e+06	4.4188e+06	6.36332e+07	0.00091008	132770000	2.3	Q6P1M9	Q6P1M9	Armadillo repeat-containing X-linked protein 5	ARMCX5	1
8041400	7032700	6725800	15800000	17500000	12800000	23800000	16200000	26600000	17150000	22150000	23850000	0.00479295	0.00885595	0.00254699	2.66	4.46	4.23	0.11461	0.771521	0.596	0.949	4970000	13200000	21100000	22200000	3900000	2.37978e+06	5.38145e+06	3.48281e+06	3.67e-05	119540000	3	Q8N6R0;B4E2X3;Q8N6R0-4;Q8N6R0-3;Q8N6R0-1	Q8N6R0;B4E2X3;Q8N6R0-4;Q8N6R0-3;Q8N6R0-1	Methyltransferase-like protein 13	METTL13	5
17850000	14600000	16600000	21500000	40400000	56800000	19100000	25950000	18600000	48900000	1.21733e+07	1	0.0860424	0.129302	0.798998	2.42	1.3	1.12	0.154564	0.95676	1.86	0.864	16300000	39600000	18300000	21200000	1510000	1.76647e+07	4.1068e+06	2.54567e+07	0.0017399	243000000	13.4	P62875	P62875	DNA-directed RNA polymerases I, II, and III subunit RPABC5	POLR2L	1
8320300	9388300	8855400	13450000	18100000	28100000	22450000	1.58848e+07	22800000	31550000	21700000	1.82243e+07	0.0636257	0.00709847	0.0201211	2.24	2.3	2.69	0.923974	0.493686	0.975	1.17	8860000	19900000	23800000	20400000	963000	7.48604e+06	3.89537e+06	6.91228e+06	0.00011219	151190000	8.2	P62873;P62879;Q9HAV0;E7EP32;B3KPU1;F6UT28;F6X3N5;B1AKQ8	P62873;P62879;Q9HAV0;E7EP32;B3KPU1;F6UT28;F6X3N5;B1AKQ8	Guanine nucleotide-binding protein G(I)/G(S)/G(T) subunit beta-1;Guanine nucleotide-binding protein G(I)/G(S)/G(T) subunit beta-2;Guanine nucleotide-binding protein subunit beta-4	GNB1;GNB2;GNB4	8
7984650	9835150	7934550	10800000	11350000	22800000	23800000	1.40745e+07	23450000	21500000	18800000	19000000	0.18155	0.0217177	0.000474261	1.75	2.38	1.93	0.340107	0.848017	0.733	0.812	8580000	15000000	16600000	20400000	1080000	6.77502e+06	5.51678e+06	1.50444e+06	0.00020861	102160000	7.7	Q8N490-2	Q8N490-2			1
6959300	2527050	1	11250000	21200000	2881700	30600000	17500000	1.11988e+07	3.91563e+06	1.60524e+07	1	0.2034	0.0520363	0.541618	4.12	9.87	3	0.363072	0.154672	0.417	0.304	2000000	8240000	6010000	19800000	2740000	9.17052e+06	9.89716e+06	8.36969e+06	3.97e-05	59696000	9.2	Q06323;Q06323-2;H0YNE3;H0YKK6	Q06323;Q06323-2;H0YNE3;H0YKK6	Proteasome activator complex subunit 1	PSME1	4
5884600	1	1	12150000	1	1	18100000	18850000	17850000	1	17700000	1	0.666708	0.00119583	0.560853	4.14	18.6	3	0.0248811	0.104437	0.222	0.161	981000	4060000	2950000	18300000	2400000	7.01481e+06	520416	1.02191e+07	0.00016178	44869000	1.5	Q05086;Q05086-3;Q05086-2	Q05086;Q05086-3;Q05086-2	Ubiquitin-protein ligase E3A	UBE3A	3
11450000	11147050	10950000	28200000	20350000	30450000	1	27150000	24900000	31800000	28200000	31850000	0.00779714	0.517526	8.99416e-05	2.36	1.56	2.74	0.385167	0.205429	1.52	1.76	11200000	26300000	30600000	17400000	1260000	5.30244e+06	1.50676e+07	2.09304e+06	2.22e-06	193330000	1.5	O95602;B9ZVN9	O95602;B9ZVN9	DNA-directed RNA polymerase I subunit RPA1;DNA-directed RNA polymerase	POLR1A	2
1	1	20600000	31450000	19700000	17150000	1	24100000	22400000	38750000	31650000	32800000	0.123077	0.451768	0.0188028	5.67	4.52	10	0.461331	0.0792343	1.25	2.21	3440000	19500000	34400000	15500000	8420000	7.62731e+06	1.34503e+07	3.81084e+06	0.00023549	125110000	7.7	Q9Y6I9	Q9Y6I9	Testis-expressed sequence 264 protein	TEX264	1
10300000	8893000	8688650	16900000	16750000	21400000	16350000	21100000	17400000	20600000	22550000	1.57414e+07	0.00488488	0.0041626	0.00774241	3.02	2.53	3.22	0.976176	0.616478	1.19	1.28	6090000	18400000	19600000	15400000	4900000	2.64244e+06	2.49516e+06	3.5063e+06	0.0015531	126850000	2.6	Q9Y6K0	Q9Y6K0	Choline/ethanolaminephosphotransferase 1	CEPT1	1
1	4732200	5145200	19700000	18000000	21850000	29250000	1.49823e+07	1	25200000	23550000	20700000	0.00114269	0.254015	0.000710429	7.93	5.89	9.25	0.581178	0.38101	1.35	1.57	2500000	19900000	23200000	14800000	2760000	1.92938e+06	1.46265e+07	2.27651e+06	7.46e-05	111150000	3.1	Q9H992;B7Z7P5;F5H6W4	Q9H992;B7Z7P5;F5H6W4	E3 ubiquitin-protein ligase MARCH7	2007-03-01	3
4781450	6029750	6480900	4154900	6159250	8159600	17750000	6.13864e+06	15800000	1.63494e+07	1.65925e+07	1.50157e+07	0.770698	0.108566	0.000132367	1.07	2.3	2.77	0.134044	0.489181	0.465	1.21	5760000	6160000	16000000	13200000	843000	2.00235e+06	6.21782e+06	848938	0.0005414	67682000	0.9	Q96P70	Q96P70	Importin-9	IPO9	1
7901000	10644950	10700000	27250000	22300000	13550000	23500000	17400000	16300000	27500000	33350000	17950000	0.0516192	0.0183564	0.022662	2.16	1.27	2.69	0.690295	0.224486	1.69	2.11	9760000	21000000	26300000	12400000	1600000	6.93728e+06	3.87857e+06	7.77373e+06	2.03e-08	154520000	1.4	Q6R327-3;Q6R327	Q6R327-3;Q6R327	Rapamycin-insensitive companion of mTOR	RICTOR	2
10400000	8664400	21550000	32150000	33300000	62350000	30500000	1.19287e+07	28600000	49900000	45150000	35950000	0.0528341	0.229113	0.00634238	4.11	1.14	4.21	0.175431	0.0496287	3.6	3.69	10400000	42600000	43700000	11800000	9720000	1.71137e+07	1.02179e+07	7.09231e+06	8.62e-10	220410000	10	Q13772-4;Q13772-3;Q13772;Q96E88;B4DF87;B4DZ85;H0Y5U8;Q13772-2	Q13772-4;Q13772-3;Q13772;Q96E88;B4DF87;B4DZ85	Nuclear receptor coactivator 4	NCOA4	8
5962850	5643850	5392300	10750000	10221300	7541850	1.24805e+07	1.38848e+07	7.70655e+06	1.01479e+07	1.16975e+07	6.69983e+06	0.018899	0.0387139	0.0607046	1.68	2	1.68	0.430885	0.482595	0.837	0.838	5670000	9500000	9520000	11400000	453000	1.72004e+06	3.23867e+06	2.55822e+06	5.59e-05	79585000	2.6	Q8IX18-2;Q8IX18;C9JEW8;Q8IX18-3;Q8IX18-4;F5H625	Q8IX18-2;Q8IX18;C9JEW8;Q8IX18-3;Q8IX18-4;F5H625	Probable ATP-dependent RNA helicase DHX40	DHX40	6
1572350	2475950	2569000	3216300	7355200	9263950	1.22755e+07	4.36631e+06	1.18263e+07	1.60772e+07	9.21025e+06	7300000	0.0719627	0.0479124	0.0321156	3	4.3	4.92	0.409226	0.729282	0.697	1.14	2210000	6610000	10900000	9490000	514000	3.0916e+06	4.44237e+06	4.61599e+06	2.44e-06	44058000	4.7	Q9GZY8;Q9GZY8-2;Q9GZY8-5	Q9GZY8;Q9GZY8-2;Q9GZY8-5	Mitochondrial fission factor	MFF	3
22300000	15700000	1	28350000	27500000	21000000	1	50600000	1	31600000	37750000	37550000	0.138381	0.82805	0.0293378	3.49	1.33	5.63	0.634389	0.331239	2.62	4.22	6330000	22100000	35600000	8440000	10000000	4.02068e+06	2.92139e+07	3.4944e+06	4.98e-11	166050000	7.3	Q7L5N1;E7EM64;H7C3T0	Q7L5N1;E7EM64;H7C3T0	COP9 signalosome complex subunit 6	COPS6	3
6110550	7131350	6987900	17300000	14250000	17700000	1	21050000	1	23500000	22150000	24950000	0.00104066	0.970816	4.2324e-05	2.44	1.04	3.49	0.256154	0.0795132	2.34	3.36	6740000	16400000	23600000	7010000	964000	1.88702e+06	1.21532e+07	1.4003e+06	3.77e-06	132210000	2.4	Q14147	Q14147	Probable ATP-dependent RNA helicase DHX34	DHX34	1
1	1287300	1834800	7284800	7033700	3524200	1	16400000	6781250	4.47992e+06	5.32454e+06	1	0.0210356	0.235141	0.269544	11.4	12.7	4.58	0.735382	0.425997	0.902	0.361	520000	5950000	2380000	6590000	825000	2.10245e+06	8.24081e+06	2.86163e+06	0.0016838	40823000	8.8	P49720;J3QKR3;J3KRR2;J3KSM3	P49720;J3QKR3;J3KRR2;J3KSM3	Proteasome subunit beta type-3	PSMB3	4
2537400	1	1	12800000	8893100	3410950	1	1.09048e+07	6.50244e+06	5.8558e+06	1	1	0.0576964	0.205088	0.630535	19.8	11.2	4.62	0.572283	0.359162	1.77	0.414	423000	8370000	1950000	4720000	1040000	4.7165e+06	5.486e+06	3.38085e+06	2.83e-45	47816000	22.2	B4DLN1;Q9UBX3-2;Q9UBX3;B4E1E9;I3L1E8	B4DLN1		SLC25A10	5
1	1	2047400	2933900	5056950	3470800	9.30747e+06	1	7.04238e+06	6.01555e+06	6.48924e+06	5.08244e+06	0.0282889	0.173685	0.00290248	9.76	12.5	17.2	0.601039	0.891272	0.779	1.37	341000	3330000	5860000	4280000	836000	1.10389e+06	4.85377e+06	715796	2.96e-05	18434000	1.3	Q9P253;H0YLM6;H0YMC9	Q9P253;H0YLM6;H0YMC9	Vacuolar protein sorting-associated protein 18 homolog	VPS18	3
2987100	5360800	1	2979005	1	13600000	15800000	1	1	14400000000	13000000000	8840000000	0.567479	0.674402	0.00193812	1.43	1.15	5280	0.970904	0.00193966	1.24	4580	2280000	3260000	12100000000	2630000	2680000	7.14889e+06	9.12213e+06	2.89192e+09	1.02e-174	12434000000	54.8	Q9H6Z9;F8W1G2;G3V3M1;F8VR39	Q9H6Z9;F8W1G2	Egl nine homolog 3	EGLN3	4
739150	1	843975	5213750	5574850	1243450	1	5.13697e+06	1	1.5995e+06	1	1	0.0692861	0.531748	0.993129	9.91	4.23	1.32	0.355898	0.546774	2.34	0.311	405000	4010000	533000	1710000	445000	2.40329e+06	2.96583e+06	923469	0.00024597	21182000	2.7	Q9BPZ7;Q9BPZ7-2;Q9BPZ7-3;Q9BPZ7-6;Q9BPZ7-5;B1AMB2;B1AMB1	Q9BPZ7;Q9BPZ7-2;Q9BPZ7-3;Q9BPZ7-6;Q9BPZ7-5;B1AMB2;B1AMB1	Target of rapamycin complex 2 subunit MAPKAP1	MAPKAP1	7
